# Supplementary material for: A genomic ruler to assess oncogenic transition between breast tumor and stroma
Source: PLoS One. 2018 Oct 16;13(10):e0205602. doi: 10.1371/journal.pone.0205602 (PMC6191134; doi:10.1371/journal.pone.0205602)
Supplement: S1 File — Genome-wide mRNA analysis derived from filtered datasets of S2–S5 Files comparing tumor and tumor-like gene expression profiles. (XLSX) [file pone.0205602.s003.xlsx]

## Sheet: Sheet1
Tumor Genes
Gene Identifier	logFC_five	P.Value_five	adj.P.Val_five	logFC_ten	P.Value_ten	adj.P.Val_ten	logFC_twenty	P.Value_twenty	adj.P.Val_twenty	Gene Symbol
1552509_a_at	3.54597	2.12e-08	2.21e-06	3.60929	1.45e-08	1.1e-06	4.2243	4.17e-10	4.28e-08	CD300LG
1552519_at	4.09448	7.06e-07	2.36e-05	3.75515	3.19e-06	5.09e-05	4.57782	8.4e-08	1.91e-06	ACVR1C
1552619_a_at	-2.71288	9.21e-08	6.24e-06	-2.95969	1.53e-08	1.13e-06	-3.37369	8.21e-10	6.82e-08	ANLN
1553102_a_at	2.29226	1.33e-06	3.79e-05	2.20983	2.49e-06	4.26e-05	2.66825	7.6e-08	1.77e-06	CCDC69
1553243_at	3.53649	1.2e-09	3.94e-07	3.86463	1.46e-10	8.24e-08	4.30168	9.93e-12	6.25e-09	ITIH5
1553583_a_at	2.7627	1.17e-05	0.000185645	2.51884	4.52e-05	0.000384337	3.11474	1.65e-06	1.95e-05	THRSP
1554044_a_at	2.77148	4.36e-05	0.000489566	2.65274	7.89e-05	0.000593285	3.54075	8.86e-07	1.21e-05	MRAP
1554195_a_at	-2.30021	7.08e-07	2.36e-05	-2.38743	3.56e-07	1e-05	-2.56804	8.67e-08	1.94e-06	C5orf46
1554408_a_at	-2.17612	6.15e-07	2.13e-05	-2.37953	1.12e-07	4.38e-06	-2.82187	3.07e-09	1.66e-07	TK1
1554485_s_at	2.41147	1.07e-05	0.000172601	2.27686	2.52e-05	0.000242157	2.9876	2.65e-07	4.65e-06	TMEM37
1554547_at	2.39152	3.42e-09	6.98e-07	2.22543	1.65e-08	1.18e-06	2.58609	5.68e-10	5.28e-08	FAM13C
1554696_s_at	-2.07782	3.28e-08	2.99e-06	-2.05422	4.16e-08	2.16e-06	-2.41733	1.19e-09	8.67e-08	TYMS
1554768_a_at	-2.32792	4.84e-09	8.42e-07	-2.28011	7.64e-09	7.22e-07	-2.6629	2.15e-10	2.94e-08	MAD2L1
1555740_a_at	2.70029	0.000148991	0.00121407	2.55637	0.000288035	0.00165546	3.28276	9.71e-06	7.95e-05	MRAP
1555758_a_at	-2.50787	1.14e-07	7.04e-06	-3.01826	2.24e-09	3.26e-07	-3.03858	1.93e-09	1.2e-07	CDKN3
1555854_at	2.6024	0.00014442	0.00118745	2.27763	0.000668815	0.00320904	3.25872	5.84e-06	5.3e-05	AKR1C1 /// AKR1C2 /// LOC101060798
1556427_s_at	2.46535	9.67e-08	6.4e-06	2.87722	3.7e-09	4.47e-07	3.07876	7.88e-10	6.58e-08	LRRN4CL
1556579_s_at	2.54734	1.36e-09	4.19e-07	2.54435	1.4e-09	2.42e-07	2.87125	7.84e-11	1.56e-08	IGSF10
1557832_at	3.5033	7.72e-06	0.000136721	3.16145	3.59e-05	0.0003197	4.01392	7.71e-07	1.08e-05	---
1558170_at	2.03943	0.000113314	0.000983832	2.22039	3.61e-05	0.000321642	2.74278	1.27e-06	1.59e-05	---
1558421_a_at	2.26422	2.52e-05	0.000327485	2.166	4.72e-05	0.000397504	2.68578	1.66e-06	1.96e-05	C14orf180
1558828_s_at	2.43404	7.12e-06	0.000129055	2.38918	9.54e-06	0.000115105	2.46632	5.77e-06	5.24e-05	AC131025.8 /// OTTHUMG00000163505
1560049_at	2.00145	1.68e-05	0.000241657	2.02326	1.43e-05	0.000156735	2.59903	1.91e-07	3.62e-06	---
1563182_at	3.38937	9.01e-06	0.000152388	3.06165	4.06e-05	0.000353053	3.92049	7.75e-07	1.09e-05	ACVR1C
1564796_at	2.68403	1.55e-07	8.62e-06	3.04518	1.16e-08	9.43e-07	3.75358	9.27e-11	1.75e-08	EMP1
1566482_at	2.05601	6.51e-06	0.000120948	2.1077	4.36e-06	6.42e-05	2.46779	2.67e-07	4.68e-06	OTTHUMG00000168867 /// RP11-305O6.3
201291_s_at	-3.23664	7.53e-06	0.000134094	-3.54477	1.67e-06	3.16e-05	-4.27963	4.74e-08	1.24e-06	TOP2A
201292_at	-3.30308	5.63e-07	2.04e-05	-3.54542	1.47e-07	5.31e-06	-4.12321	6.42e-09	2.8e-07	TOP2A
201348_at	2.88903	2.23e-07	1.1e-05	2.92226	1.79e-07	6.07e-06	3.28308	1.68e-08	5.71e-07	GPX3
201525_at	2.68211	1.42e-06	3.96e-05	2.50683	4.45e-06	6.52e-05	2.67533	1.48e-06	1.8e-05	APOD
201539_s_at	3.02009	1.25e-05	0.000194291	3.18496	5.41e-06	7.5e-05	3.96292	1.06e-07	2.27e-06	FHL1
201540_at	2.64535	7.35e-07	2.43e-05	2.95291	9.07e-08	3.69e-06	3.29385	9.33e-09	3.72e-07	FHL1
201694_s_at	2.1764	6.68e-06	0.000122903	2.34101	2e-06	3.6e-05	2.58275	3.41e-07	5.69e-06	EGR1
201785_at	2.32718	1.06e-07	6.77e-06	2.4915	2.64e-08	1.59e-06	2.58523	1.21e-08	4.46e-07	RNASE1
201890_at	-2.50729	3.32e-05	0.000398853	-3.1903	6.72e-07	1.59e-05	-3.63048	5.57e-08	1.39e-06	RRM2
201983_s_at	2.04702	2.73e-05	0.000346861	2.20619	8.86e-06	0.000108922	2.50498	1.06e-06	1.39e-05	EGFR
202016_at	2.37757	1.09e-05	0.000175109	2.4245	8.01e-06	0.000101038	2.7712	8.4e-07	1.16e-05	MEST
202035_s_at	2.65238	2.02e-06	5.13e-05	2.76924	9.48e-07	2.08e-05	2.91774	3.64e-07	5.98e-06	SFRP1
202036_s_at	2.88318	1.78e-07	9.42e-06	2.75104	4.34e-07	1.16e-05	3.01488	7.37e-08	1.73e-06	SFRP1
202037_s_at	3.08166	1.39e-07	8.05e-06	2.98671	2.55e-07	7.86e-06	3.38341	2.09e-08	6.73e-07	SFRP1
202095_s_at	-2.57235	1.63e-06	4.38e-05	-2.88886	1.95e-07	6.45e-06	-3.42391	5.81e-09	2.58e-07	BIRC5
202112_at	2.18054	4.11e-10	2.39e-07	2.38147	4.79e-11	5.1e-08	2.4194	3.23e-11	9.48e-09	VWF
202242_at	2.16543	3.37e-08	3.03e-06	2.0949	6.62e-08	2.97e-06	2.41878	3.08e-09	1.66e-07	TSPAN7
202350_s_at	2.77233	1.33e-09	4.17e-07	2.8123	9.58e-10	2.01e-07	3.04073	1.49e-10	2.31e-08	LOC100506558 /// MATN2
202503_s_at	-2.86845	3.36e-06	7.41e-05	-3.42016	1.39e-07	5.06e-06	-4.00649	5.11e-09	2.35e-07	KIAA0101
202580_x_at	-2.25582	2.09e-07	1.05e-05	-2.47396	3.3e-08	1.85e-06	-2.83755	1.66e-09	1.09e-07	FOXM1
202589_at	-2.06843	2.96e-06	6.71e-05	-2.14278	1.62e-06	3.09e-05	-2.49093	9.81e-08	2.13e-06	TYMS
202705_at	-2.69608	2.77e-07	1.27e-05	-3.17738	9.83e-09	8.58e-07	-3.63777	4.57e-10	4.6e-08	CCNB2
202746_at	2.32573	4.23e-10	2.39e-07	2.19399	1.65e-09	2.63e-07	2.32816	4.13e-10	4.26e-08	ITM2A
202747_s_at	2.2987	4.97e-10	2.5e-07	2.12927	2.91e-09	3.95e-07	2.33633	3.38e-10	3.8e-08	ITM2A
202768_at	2.59249	3.94e-08	3.35e-06	3.40225	8.25e-11	6.09e-08	3.99009	1.37e-12	2.57e-09	FOSB
202856_s_at	-2.20536	4.61e-09	8.18e-07	-2.22106	3.94e-09	4.66e-07	-2.23252	3.51e-09	1.83e-07	SLC16A3
202870_s_at	-2.61498	2.16e-07	1.08e-05	-3.02056	1.14e-08	9.35e-07	-3.49924	4.08e-10	4.25e-08	CDC20
202920_at	2.92202	1.44e-09	4.38e-07	3.12219	3.05e-10	1.14e-07	3.43154	2.99e-11	9.39e-09	ANK2
202954_at	-2.7704	4.16e-08	3.45e-06	-3.15605	2.49e-09	3.49e-07	-3.82641	2.45e-11	8.92e-09	UBE2C
202965_s_at	2.2856	1.58e-05	0.000231639	2.37706	8.66e-06	0.000107055	2.43191	6.03e-06	5.42e-05	CAPN6
202973_x_at	2.44647	4.87e-08	3.87e-06	2.43583	5.33e-08	2.52e-06	2.75306	3.91e-09	1.97e-07	FAM13A
202992_at	2.66251	2.76e-06	6.37e-05	2.36494	1.81e-05	0.000187367	2.32421	2.33e-05	0.000160646	C7
203065_s_at	2.70731	1.78e-09	4.72e-07	2.77492	1.01e-09	2.06e-07	3.14836	4.81e-11	1.19e-08	CAV1
203088_at	2.05093	1.68e-09	4.68e-07	2.07002	1.36e-09	2.38e-07	2.3606	5.83e-11	1.33e-08	FBLN5
203145_at	-2.17527	2.85e-08	2.71e-06	-2.33321	6.36e-09	6.58e-07	-2.48814	1.5e-09	1.01e-07	SPAG5
203213_at	-2.4777	5.51e-07	2.02e-05	-2.93336	1.96e-08	1.32e-06	-3.35071	1.03e-09	7.98e-08	CDK1
203214_x_at	-3.02771	5.63e-08	4.31e-06	-3.28245	1.04e-08	8.76e-07	-3.94924	1.47e-10	2.3e-08	CDK1
203276_at	-2.3696	4.25e-06	8.76e-05	-2.71999	3.78e-07	1.04e-05	-3.06658	3.55e-08	1.01e-06	LMNB1
203296_s_at	3.32964	1.71e-07	9.25e-06	3.18599	3.96e-07	1.08e-05	3.75238	1.5e-08	5.29e-07	ATP1A2
203323_at	2.76429	4.25e-09	7.85e-07	2.8019	3.15e-09	4.09e-07	3.25917	8.93e-11	1.72e-08	CAV2
203324_s_at	2.39111	7.15e-08	5.12e-06	2.28394	1.77e-07	6.02e-06	2.71713	4.79e-09	2.25e-07	CAV2
203358_s_at	-2.20245	1.25e-06	3.61e-05	-2.44635	1.79e-07	6.08e-06	-2.9171	4.63e-09	2.2e-07	EZH2
203362_s_at	-2.19903	5.55e-07	2.02e-05	-2.51888	3.93e-08	2.08e-06	-2.94186	1.33e-09	9.3e-08	MAD2L1
203400_s_at	3.31779	1.22e-07	7.29e-06	3.23379	2.01e-07	6.58e-06	3.56313	2.87e-08	8.51e-07	TF
203418_at	-2.47063	3e-08	2.79e-06	-2.6322	7.79e-09	7.28e-07	-2.88353	9.99e-10	7.91e-08	CCNA2
203435_s_at	2.11967	6.27e-06	0.000117755	2.51143	3.26e-07	9.41e-06	2.63735	1.27e-07	2.63e-06	MME
203548_s_at	3.80521	6.94e-07	2.33e-05	3.83422	6.04e-07	1.48e-05	4.37152	4.76e-08	1.25e-06	LPL
203549_s_at	3.68927	3.8e-07	1.58e-05	3.65257	4.57e-07	1.21e-05	4.16462	3.48e-08	9.92e-07	LPL
203554_x_at	-2.05183	3.5e-06	7.63e-05	-2.33125	3.67e-07	1.02e-05	-2.71531	1.74e-08	5.88e-07	PTTG1
203744_at	-2.15687	2.31e-08	2.33e-06	-2.31054	5.24e-09	5.77e-07	-2.61754	2.96e-10	3.55e-08	HMGB3
203755_at	-2.63201	2.6e-08	2.53e-06	-2.73833	1.12e-08	9.24e-07	-3.28816	1.68e-10	2.51e-08	BUB1B
203764_at	-2.91618	3.9e-08	3.33e-06	-3.31809	2.39e-09	3.41e-07	-4.00225	2.66e-11	9.05e-09	DLGAP5
203851_at	2.37425	3.63e-07	1.53e-05	2.90014	6.14e-09	6.44e-07	3.31083	2.93e-10	3.52e-08	IGFBP6
203878_s_at	-2.72693	1.38e-06	3.89e-05	-3.06272	1.61e-07	5.63e-06	-3.78352	1.84e-09	1.16e-07	MMP11
203881_s_at	2.5436	1.18e-08	1.5e-06	2.58084	8.64e-09	7.86e-07	2.87348	7.66e-10	6.47e-08	DMD
203967_at	-2.52269	6.12e-08	4.6e-06	-2.58584	3.69e-08	2e-06	-2.87494	3.79e-09	1.93e-07	CDC6
203968_s_at	-2.16062	1.02e-06	3.1e-05	-2.22333	6.07e-07	1.48e-05	-2.35192	2.12e-07	3.91e-06	CDC6
203980_at	4.12612	3.49e-08	3.06e-06	4.14284	3.21e-08	1.82e-06	4.36134	1.08e-08	4.09e-07	FABP4
204011_at	2.17262	1.34e-09	4.17e-07	2.27612	4.53e-10	1.45e-07	2.35579	1.99e-10	2.8e-08	SPRY2
204018_x_at	2.12805	0.000302676	0.0020813	2.78621	7.66e-06	9.74e-05	3.16301	9.02e-07	1.22e-05	HBA1 /// HBA2
204026_s_at	-2.36731	7.86e-07	2.56e-05	-2.67803	7.48e-08	3.23e-06	-3.0957	3.44e-09	1.8e-07	ZWINT
204092_s_at	-2.38713	1.91e-08	2.07e-06	-2.64633	1.98e-09	3.04e-07	-2.95398	1.48e-10	2.3e-08	AURKA
204115_at	2.21627	8.36e-09	1.18e-06	2.12487	2.06e-08	1.36e-06	2.3419	2.46e-09	1.42e-07	GNG11
204134_at	2.02533	1.73e-08	1.97e-06	2.18957	3.15e-09	4.09e-07	2.53817	9.72e-11	1.81e-08	PDE2A
204146_at	-2.00929	5.54e-07	2.02e-05	-2.39215	1.75e-08	1.22e-06	-2.63773	2.04e-09	1.25e-07	RAD51AP1
204151_x_at	3.19056	1.45e-06	4.02e-05	2.98842	4.39e-06	6.46e-05	3.63073	1.32e-07	2.71e-06	AKR1C1
204154_at	3.51763	6.87e-10	2.92e-07	3.71269	1.9e-10	8.79e-08	4.08035	1.82e-11	7.59e-09	CDO1
204162_at	-2.29451	1.15e-07	7.04e-06	-2.53004	1.55e-08	1.13e-06	-2.87702	8.79e-10	7.1e-08	NDC80
204170_s_at	-2.31452	1.49e-07	8.47e-06	-2.89197	1.3e-09	2.37e-07	-3.07779	3e-10	3.58e-08	CKS2
204223_at	2.02446	2.15e-06	5.35e-05	2.28504	2.4e-07	7.49e-06	2.42025	7.8e-08	1.81e-06	PRELP
204271_s_at	2.37624	3.95e-10	2.37e-07	2.31676	7.19e-10	1.83e-07	2.71096	1.53e-11	6.84e-09	EDNRB
204273_at	2.49538	7.86e-09	1.14e-06	2.53184	5.72e-09	6.13e-07	2.74933	8.84e-10	7.12e-08	EDNRB
204285_s_at	-2.00552	2.8e-05	0.000352108	-2.19925	6.93e-06	9.06e-05	-2.0632	1.85e-05	0.000133421	PMAIP1
204320_at	-4.27807	2.05e-09	4.95e-07	-4.53081	5.43e-10	1.58e-07	-5.23981	1.52e-11	6.84e-09	COL11A1
204351_at	-3.32034	6.12e-05	0.000626108	-2.594	0.00108626	0.00471864	-3.11884	0.000138239	0.000683461	S100P
204388_s_at	3.29076	2.36e-06	5.67e-05	2.77177	3.43e-05	0.000307888	3.67725	3.23e-07	5.44e-06	MAOA
204389_at	2.70911	2.22e-05	0.000298245	2.31264	0.000185418	0.00116956	3.20262	1.52e-06	1.83e-05	MAOA
204422_s_at	3.11628	4.67e-10	2.45e-07	3.00312	1.11e-09	2.18e-07	3.42327	4.74e-11	1.19e-08	FGF2
204438_at	2.13818	2.87e-08	2.71e-06	2.40552	2.21e-09	3.26e-07	2.49463	9.58e-10	7.63e-08	MRC1
204444_at	-2.46619	1.02e-07	6.67e-06	-2.56672	4.55e-08	2.26e-06	-2.94717	2.31e-09	1.36e-07	KIF11
204475_at	-3.6584	3.65e-06	7.83e-05	-4.4393	1.08e-07	4.26e-06	-4.80745	2.12e-08	6.81e-07	MMP1
204482_at	2.31011	1.16e-10	1.75e-07	2.28548	1.51e-10	8.24e-08	2.52641	1.23e-11	6.56e-09	CLDN5
204533_at	-2.78678	1.83e-06	4.8e-05	-2.64815	4.32e-06	6.38e-05	-3.13646	2.12e-07	3.91e-06	CXCL10
204570_at	2.00415	4.86e-06	9.72e-05	2.10443	2.15e-06	3.8e-05	2.55816	5.57e-08	1.39e-06	COX7A1
204591_at	2.51153	3.12e-07	1.38e-05	2.43624	5.49e-07	1.39e-05	2.77951	4.22e-08	1.14e-06	CHL1
204603_at	-2.0685	2.22e-08	2.28e-06	-2.14625	1.01e-08	8.72e-07	-2.37434	1.05e-09	8.12e-08	EXO1
204641_at	-3.47432	1.92e-08	2.07e-06	-3.6551	6.45e-09	6.62e-07	-4.40086	8.46e-11	1.65e-08	NEK2
204709_s_at	-2.48712	3.39e-07	1.46e-05	-2.87816	1.83e-08	1.25e-06	-3.09301	3.82e-09	1.94e-07	KIF23
204719_at	4.28698	1.89e-09	4.72e-07	4.61542	3.38e-10	1.16e-07	4.73733	1.81e-10	2.62e-08	ABCA8
204731_at	2.78995	1.65e-09	4.68e-07	2.796	1.57e-09	2.56e-07	3.13973	9.97e-11	1.81e-08	TGFBR3
204748_at	2.48605	7.24e-07	2.41e-05	2.2353	4.53e-06	6.59e-05	3.07551	1.05e-08	4.02e-07	PTGS2
204753_s_at	2.86813	4.55e-09	8.18e-07	2.77517	9.38e-09	8.33e-07	3.13127	6.12e-10	5.47e-08	HLF
204754_at	2.79177	4.1e-09	7.66e-07	2.8691	2.22e-09	3.26e-07	3.14627	2.57e-10	3.27e-08	HLF
204755_x_at	2.72736	3.1e-09	6.52e-07	2.68661	4.35e-09	4.99e-07	2.91288	6.86e-10	5.94e-08	HLF
204822_at	-2.64469	1.63e-07	8.96e-06	-2.86441	3.27e-08	1.84e-06	-3.27345	1.79e-09	1.15e-07	TTK
204825_at	-2.88068	1.35e-07	7.86e-06	-3.0423	4.52e-08	2.26e-06	-3.36236	5.37e-09	2.42e-07	MELK
204894_s_at	3.21785	8.58e-08	5.9e-06	3.14481	1.35e-07	4.97e-06	3.69052	4.77e-09	2.25e-07	AOC3
204955_at	2.63943	8.58e-09	1.2e-06	2.83638	1.72e-09	2.7e-07	3.04978	3.16e-10	3.7e-08	SRPX
204962_s_at	-2.4022	1.1e-06	3.28e-05	-2.55388	3.6e-07	1.01e-05	-2.88079	3.34e-08	9.59e-07	CENPA /// SLC35F6
204997_at	3.18242	8.2e-06	0.000142349	2.97739	2.25e-05	0.000222402	3.86166	2.86e-07	4.93e-06	GPD1
205034_at	-2.84912	5.63e-08	4.31e-06	-2.96081	2.55e-08	1.55e-06	-3.51037	5.75e-10	5.28e-08	CCNE2
205051_s_at	2.13325	2.92e-05	0.000363464	2.07788	4.24e-05	0.000365161	2.48793	2.65e-06	2.82e-05	KIT
205083_at	2.29324	6.59e-06	0.000122099	2.27192	7.65e-06	9.73e-05	2.70994	3.64e-07	5.97e-06	AOX1
205200_at	3.20671	3.67e-08	3.16e-06	4.04406	2e-10	8.97e-08	4.4516	1.85e-11	7.59e-09	CLEC3B /// EXOSC7
205207_at	2.39706	2.13e-06	5.32e-05	2.49699	1.05e-06	2.25e-05	3.67665	3.19e-10	3.7e-08	IL6
205290_s_at	2.02917	4.53e-07	1.78e-05	2.33862	2.75e-08	1.64e-06	2.68024	1.38e-09	9.55e-08	BMP2
205306_x_at	-2.40004	8.24e-07	2.65e-05	-2.66586	1.13e-07	4.4e-06	-2.59666	1.9e-07	3.59e-06	KMO
205357_s_at	3.07536	4.35e-10	2.39e-07	3.11434	3.23e-10	1.14e-07	3.37522	4.51e-11	1.18e-08	AGTR1
205382_s_at	3.7237	5.75e-08	4.35e-06	4.17959	4.95e-09	5.5e-07	4.47719	1.04e-09	8.08e-08	CFD
205392_s_at	3.35496	1.84e-10	1.86e-07	3.38427	1.49e-10	8.24e-08	3.64392	2.37e-11	8.88e-09	CCL14 /// CCL15 /// CCL15-CCL14
205394_at	-2.01428	1.38e-07	7.98e-06	-2.34453	5.84e-09	6.23e-07	-2.52936	1.05e-09	8.12e-08	CHEK1
205478_at	3.47323	3.37e-06	7.42e-05	3.32271	6.92e-06	9.06e-05	4.1688	1.22e-07	2.54e-06	PPP1R1A
205498_at	2.81959	5.91e-07	2.08e-05	2.64071	1.89e-06	3.45e-05	3.00234	1.81e-07	3.48e-06	GHR
205609_at	2.08299	6.5e-05	0.000656716	2.14968	4.22e-05	0.000364185	2.62986	1.82e-06	2.11e-05	ANGPT1
205619_s_at	2.21308	1.63e-08	1.88e-06	2.35556	4.18e-09	4.86e-07	2.54876	6.91e-10	5.97e-08	MEOX1
205700_at	-2.60785	1.17e-08	1.49e-06	-2.79119	2.61e-09	3.6e-07	-3.07709	2.69e-10	3.34e-08	HSD17B6
205713_s_at	-2.99923	5.76e-07	2.08e-05	-3.04251	4.42e-07	1.18e-05	-3.81191	4.44e-09	2.14e-07	COMP
205782_at	2.38438	2.01e-08	2.13e-06	2.32102	3.53e-08	1.93e-06	2.54027	5.11e-09	2.35e-07	FGF7
205794_s_at	2.56622	6.05e-09	9.61e-07	2.96556	2.15e-10	9.25e-08	3.11122	6.65e-11	1.44e-08	NOVA1
205883_at	3.18788	4.08e-08	3.41e-06	2.63948	1.48e-06	2.9e-05	3.25056	2.72e-08	8.16e-07	ZBTB16
205913_at	4.53041	8.61e-08	5.91e-06	4.5553	7.72e-08	3.29e-06	5.24592	3.87e-09	1.96e-07	PLIN1
205941_s_at	-3.83336	1.93e-08	2.07e-06	-4.23466	2.17e-09	3.23e-07	-5.04777	3.23e-11	9.48e-09	COL10A1
205943_at	-2.20976	1.17e-05	0.000185204	-2.41156	2.86e-06	4.72e-05	-2.79158	2.04e-07	3.8e-06	TDO2
205959_at	-2.22181	1.01e-05	0.000165685	-2.32248	4.98e-06	7.05e-05	-2.83279	1.42e-07	2.86e-06	MMP13
206030_at	2.98568	2.08e-08	2.19e-06	3.36464	1.49e-09	2.52e-07	3.82529	6.98e-11	1.48e-08	ASPA
206093_x_at	2.97002	6.58e-10	2.9e-07	3.56616	7.13e-12	3.23e-08	3.91339	6.07e-13	2.37e-09	LOC101060681 /// TNXA /// TNXB
206101_at	2.48493	3.67e-07	1.54e-05	2.63126	1.22e-07	4.63e-06	2.93771	1.27e-08	4.61e-07	ECM2
206102_at	-2.17472	9.88e-06	0.000163658	-2.68062	2.66e-07	8.15e-06	-2.98804	3.06e-08	8.94e-07	GINS1
206110_at	-2.31778	0.000123405	0.00105204	-2.52208	4e-05	0.000348535	-3.35666	3.74e-07	6.09e-06	HIST1H3H
206134_at	-2.38492	8.74e-05	0.000815898	-2.68205	1.68e-05	0.000177712	-2.88498	5.41e-06	4.98e-05	ADAMDEC1
206157_at	2.2564	5.2e-06	0.000102585	2.08795	1.74e-05	0.000182214	2.89913	5.31e-08	1.35e-06	PTX3
206159_at	2.43635	3.82e-09	7.39e-07	2.87716	7.61e-11	5.77e-08	3.1595	7.1e-12	5.09e-09	GDF10
206163_at	2.57225	1.38e-08	1.69e-06	2.74508	3.33e-09	4.19e-07	2.69415	5.05e-09	2.34e-07	MAB21L1
206170_at	2.25662	2.08e-07	1.05e-05	2.26933	1.87e-07	6.28e-06	2.59419	1.22e-08	4.46e-07	ADRB2
206201_s_at	2.88294	9.49e-10	3.45e-07	3.1106	1.56e-10	8.34e-08	3.07487	2.06e-10	2.88e-08	MEOX2
206209_s_at	2.72784	3.34e-05	0.000399907	2.66748	4.56e-05	0.000387234	3.41621	9e-07	1.22e-05	CA4
206243_at	4.09294	5.87e-07	2.08e-05	4.00709	8.62e-07	1.92e-05	4.7197	3.65e-08	1.02e-06	TIMP4
206262_at	3.02132	3.32e-09	6.86e-07	2.85908	1.12e-08	9.23e-07	2.95799	5.31e-09	2.41e-07	ADH1C
206364_at	-2.27851	4.86e-08	3.87e-06	-2.58293	3.31e-09	4.18e-07	-2.7801	6.11e-10	5.47e-08	KIF14
206481_s_at	2.12618	2.51e-10	1.95e-07	2.15092	1.9e-10	8.79e-08	2.41464	1.05e-11	6.32e-09	LDB2
206488_s_at	2.73018	4.88e-05	0.000531245	2.79286	3.56e-05	0.000317469	3.24399	3.57e-06	3.59e-05	CD36
206632_s_at	-2.24594	7.12e-05	0.000702782	-2.48311	1.72e-05	0.000180973	-2.91041	1.31e-06	1.63e-05	APOBEC3B
206701_x_at	2.19698	9.55e-09	1.28e-06	2.17542	1.18e-08	9.54e-07	2.5187	4.29e-10	4.38e-08	EDNRB
206742_at	3.86073	4.09e-11	1.18e-07	4.26132	3.23e-12	2.27e-08	4.73657	1.87e-13	1.79e-09	FIGF /// PIR-FIGF
206930_at	2.40457	0.000174499	0.00137316	2.0144	0.00121713	0.00514793	2.87026	1.56e-05	0.00011614	GLYAT
207057_at	2.77672	2.61e-06	6.13e-05	2.8721	1.46e-06	2.88e-05	3.24426	1.54e-07	3.04e-06	SLC16A7
207092_at	4.67722	4.5e-06	9.15e-05	4.75182	3.47e-06	5.45e-05	5.44709	3.07e-07	5.21e-06	LEP
207165_at	-2.83821	2.48e-07	1.17e-05	-3.16112	2.88e-08	1.67e-06	-3.62514	1.43e-09	9.79e-08	HMMR
207175_at	4.67007	1.45e-07	8.28e-06	4.75934	1e-07	3.97e-06	5.21487	1.52e-08	5.34e-07	ADIPOQ
207302_at	2.03642	0.000915794	0.00481268	2.00268	0.0010826	0.00470573	2.63096	4.26e-05	0.000261832	SGCG
207542_s_at	2.18794	4.38e-10	2.39e-07	2.05432	1.9e-09	2.93e-07	2.52372	1.29e-11	6.56e-09	AQP1
207828_s_at	-2.69494	1.21e-07	7.28e-06	-2.97749	1.56e-08	1.14e-06	-3.36573	1.02e-09	7.97e-08	CENPF
207977_s_at	2.30478	1.29e-05	0.000199578	2.77942	5.57e-07	1.4e-05	3.19547	3.66e-08	1.03e-06	DPT
208016_s_at	2.33572	1.15e-08	1.48e-06	2.28335	1.86e-08	1.27e-06	2.66642	5.8e-10	5.28e-08	AGTR1
208079_s_at	-2.61029	1.96e-08	2.08e-06	-3.01068	8.2e-10	1.9e-07	-3.38134	4.97e-11	1.19e-08	AURKA
208186_s_at	2.23625	0.000239174	0.00173879	2.18765	0.00030928	0.00174994	2.72717	1.68e-05	0.000122753	LIPE
208335_s_at	2.75155	6.86e-09	1.06e-06	2.62387	1.91e-08	1.29e-06	3.044	6.94e-10	5.98e-08	DARC
208383_s_at	4.03967	3.27e-06	7.25e-05	3.98118	4.16e-06	6.22e-05	4.83007	1.27e-07	2.63e-06	PCK1
208510_s_at	2.64775	2.3e-06	5.56e-05	2.31729	1.92e-05	0.000195827	2.87225	5.43e-07	8.21e-06	PPARG
208607_s_at	3.79102	2.45e-06	5.83e-05	3.13808	4.5e-05	0.000383282	3.87036	1.72e-06	2.02e-05	SAA1 /// SAA2 /// SAA2-SAA4
208609_s_at	2.26609	2.33e-08	2.33e-06	2.80368	1.88e-10	8.79e-08	3.23601	5.07e-12	4.07e-09	LOC101060681 /// TNXA /// TNXB
209047_at	2.56534	1.54e-10	1.75e-07	2.52639	2.23e-10	9.25e-08	2.71941	3.64e-11	1.01e-08	AQP1
209074_s_at	2.19064	2.16e-08	2.24e-06	2.30653	7.13e-09	6.95e-07	2.68457	2.16e-10	2.94e-08	FAM107A /// LOC101059937
209116_x_at	2.39802	7.3e-05	0.000715074	2.79215	8.01e-06	0.000101038	3.27653	5.2e-07	7.94e-06	HBB
209160_at	2.69224	1.84e-07	9.64e-06	2.55633	4.9e-07	1.28e-05	3.19474	5.3e-09	2.41e-07	AKR1C3
209189_at	2.14885	1.86e-09	4.72e-07	2.52149	4.03e-11	5.1e-08	2.76402	3.82e-12	3.6e-09	FOS
209218_at	-2.00764	2.04e-06	5.17e-05	-2.46686	4.2e-08	2.17e-06	-2.68216	7.11e-09	2.99e-07	SQLE
209220_at	3.17427	1.83e-09	4.72e-07	3.36307	4.79e-10	1.5e-07	3.74266	3.52e-11	9.9e-09	GPC3
209283_at	2.75943	1.99e-05	0.000274402	2.85654	1.18e-05	0.000135963	3.34273	8.62e-07	1.18e-05	CRYAB
209291_at	2.26281	1.63e-08	1.88e-06	2.15804	4.39e-08	2.21e-06	2.53418	1.33e-09	9.3e-08	ID4
209292_at	2.52025	1.11e-08	1.45e-06	2.26815	9.87e-08	3.93e-06	2.7919	1.13e-09	8.47e-08	ID4
209392_at	2.72191	3.46e-11	1.18e-07	2.80427	1.62e-11	3.23e-08	3.00168	2.77e-12	3.25e-09	ENPP2
209408_at	-2.22291	6.73e-08	4.92e-06	-2.4034	1.33e-08	1.03e-06	-2.75644	6.09e-10	5.47e-08	KIF2C
209458_x_at	2.27883	0.000201563	0.00152462	2.86741	8.33e-06	0.000104269	3.27943	8.69e-07	1.19e-05	HBA1 /// HBA2
209493_at	2.34386	1.94e-06	4.96e-05	2.26172	3.54e-06	5.52e-05	2.7264	1.19e-07	2.49e-06	PDZD2
209540_at	2.88207	3.63e-09	7.23e-07	2.99986	1.46e-09	2.48e-07	3.10678	6.49e-10	5.74e-08	IGF1
209541_at	2.96158	1.71e-09	4.71e-07	3.04842	8.78e-10	1.9e-07	3.09723	6.05e-10	5.45e-08	IGF1
209542_x_at	2.4346	2.32e-08	2.33e-06	2.43572	2.29e-08	1.45e-06	2.5797	6.68e-09	2.88e-07	IGF1
209555_s_at	2.49318	0.000298062	0.00205372	2.52381	0.000258469	0.00151885	2.96306	3.22e-05	0.000207256	CD36
209612_s_at	4.85696	1.67e-08	1.92e-06	4.78507	2.29e-08	1.45e-06	5.35952	1.91e-09	1.19e-07	ADH1B
209613_s_at	5.01694	2.87e-08	2.71e-06	4.90756	4.52e-08	2.26e-06	5.2874	9.38e-09	3.73e-07	ADH1B
209614_at	3.50378	4.35e-07	1.73e-05	3.36123	9.29e-07	2.04e-05	3.83901	7.44e-08	1.74e-06	ADH1B
209616_s_at	3.09335	3.68e-06	7.88e-05	2.82708	1.53e-05	0.000164769	3.52163	3.74e-07	6.09e-06	CES1 /// LOC100653057
209642_at	-2.97041	2.09e-08	2.2e-06	-3.37285	1.27e-09	2.36e-07	-3.74568	1.04e-10	1.84e-08	BUB1
209663_s_at	2.13525	2.24e-05	0.000299858	2.22383	1.22e-05	0.000138926	2.84313	1.71e-07	3.33e-06	ITGA7
209686_at	3.77495	4.07e-07	1.65e-05	3.53604	1.33e-06	2.68e-05	4.21133	4.79e-08	1.25e-06	S100B
209687_at	2.3733	1.86e-08	2.04e-06	2.51378	5.37e-09	5.86e-07	2.73665	7.79e-10	6.54e-08	CXCL12
209699_x_at	3.32061	2.17e-06	5.37e-05	3.10352	6.63e-06	8.75e-05	3.75047	2.4e-07	4.32e-06	AKR1C2 /// LOC101060798
209709_s_at	-2.58811	4.58e-08	3.72e-06	-2.89375	4.22e-09	4.88e-07	-3.34899	1.39e-10	2.23e-08	HMMR
209714_s_at	-2.36684	4.47e-07	1.76e-05	-3.01931	3e-09	4.01e-07	-3.11372	1.49e-09	1e-07	CDKN3
209763_at	4.02262	9.41e-10	3.45e-07	4.2429	2.67e-10	1.03e-07	4.64894	2.81e-11	9.05e-09	CHRDL1
209773_s_at	-2.84085	2.3e-06	5.57e-05	-2.95575	1.16e-06	2.43e-05	-3.83031	6.79e-09	2.91e-07	RRM2
209774_x_at	2.7161	8.7e-07	2.75e-05	2.96796	1.66e-07	5.77e-06	3.74897	1.14e-09	8.49e-08	CXCL2
209821_at	2.69352	2.96e-09	6.26e-07	2.43665	2.6e-08	1.57e-06	2.7743	1.51e-09	1.01e-07	IL33
209840_s_at	2.42896	2.06e-06	5.19e-05	2.36236	3.29e-06	5.22e-05	2.88704	8.31e-08	1.89e-06	LRRN3
209875_s_at	-2.76113	2.17e-06	5.37e-05	-3.48709	2.55e-08	1.55e-06	-2.95791	6.42e-07	9.35e-06	SPP1
209891_at	-2.25319	1.28e-07	7.51e-06	-2.68145	3.27e-09	4.17e-07	-2.88352	6.17e-10	5.49e-08	SPC25
209894_at	2.45931	2.58e-09	5.74e-07	2.39631	4.61e-09	5.23e-07	2.53577	1.28e-09	9.13e-08	LEPR
210004_at	-3.01193	1.36e-08	1.67e-06	-3.4129	8.3e-10	1.9e-07	-3.42918	7.43e-10	6.36e-08	OLR1
210052_s_at	-2.29352	2.07e-06	5.21e-05	-2.67885	1.19e-07	4.53e-06	-3.30591	1.32e-09	9.28e-08	TPX2
210106_at	2.35867	5.56e-05	0.000585124	2.34326	6.08e-05	0.000483345	2.93283	1.95e-06	2.22e-05	BLOC1S1-RDH5 /// RDH5
210163_at	-2.58496	2.41e-05	0.000316328	-2.88997	4.29e-06	6.36e-05	-3.39114	2.52e-07	4.47e-06	CXCL11
210298_x_at	3.00821	1.2e-05	0.00018923	3.26501	3.23e-06	5.16e-05	3.93573	1.07e-07	2.28e-06	FHL1
210299_s_at	3.419	1.86e-06	4.84e-05	3.65997	5.55e-07	1.4e-05	4.24681	3.01e-08	8.82e-07	FHL1
210334_x_at	-2.05143	8.35e-09	1.18e-06	-2.22779	1.32e-09	2.38e-07	-2.35534	3.57e-10	3.9e-08	BIRC5
210387_at	-2.20919	0.000374551	0.0024357	-2.13077	0.000558123	0.00278737	-3.3024	1.14e-06	1.46e-05	NCALD
210511_s_at	-2.92925	1.93e-08	2.07e-06	-2.81538	4.41e-08	2.22e-06	-3.41602	6.22e-10	5.52e-08	INHBA
210517_s_at	2.51286	3.4e-10	2.21e-07	2.68992	6.49e-11	5.36e-08	2.97696	4.9e-12	4.05e-09	AKAP12
210559_s_at	-2.92139	1.05e-07	6.74e-06	-3.33959	6.39e-09	6.59e-07	-3.78338	3.67e-10	3.98e-08	CDK1
210839_s_at	2.80437	2.47e-10	1.95e-07	2.89153	1.17e-10	7.42e-08	3.18131	1.07e-11	6.32e-09	ENPP2
210869_s_at	2.12333	2.12e-06	5.3e-05	2.11369	2.3e-06	3.99e-05	2.61246	4.29e-08	1.15e-06	MCAM
210964_s_at	2.7309	0.000269992	0.00191044	2.58108	0.000510784	0.00259778	3.30893	2.15e-05	0.000150559	GYG2
211006_s_at	2.25857	2.27e-05	0.00030248	2.41376	8.26e-06	0.000103568	2.75492	8.94e-07	1.21e-05	KCNB1
211080_s_at	-2.08326	1.44e-07	8.2e-06	-2.24785	3.1e-08	1.78e-06	-2.44246	5.22e-09	2.39e-07	NEK2
211122_s_at	-3.0562	8.2e-06	0.000142349	-3.28038	2.58e-06	4.36e-05	-3.77108	2.08e-07	3.86e-06	CXCL11
211138_s_at	-2.43557	7.9e-07	2.57e-05	-2.58617	2.6e-07	7.99e-06	-2.5173	4.32e-07	6.88e-06	KMO
211577_s_at	2.49713	5.27e-09	8.8e-07	2.43202	9.4e-09	8.33e-07	2.63835	1.53e-09	1.02e-07	IGF1
211653_x_at	3.1655	1.84e-06	4.81e-05	2.90702	7.51e-06	9.61e-05	3.61546	1.6e-07	3.13e-06	AKR1C2 /// LOC101060798
211696_x_at	2.33012	3.66e-05	0.00042795	2.69456	3.98e-06	6.02e-05	3.14072	2.62e-07	4.6e-06	HBB
211699_x_at	2.28273	0.000282184	0.0019737	2.89062	1.17e-05	0.000135404	3.2963	1.35e-06	1.68e-05	HBA1 /// HBA2
211726_s_at	3.05144	1.76e-07	9.37e-06	3.33446	2.96e-08	1.71e-06	3.20843	6.53e-08	1.58e-06	FMO2
211745_x_at	2.33609	0.000161709	0.00129225	2.94225	6.16e-06	8.3e-05	3.32335	7.73e-07	1.08e-05	HBA1 /// HBA2
212097_at	2.50753	8.26e-10	3.32e-07	2.56355	4.92e-10	1.52e-07	2.86678	3.2e-11	9.48e-09	CAV1
212224_at	2.27312	2.17e-08	2.24e-06	2.30497	1.61e-08	1.17e-06	2.74791	3.02e-10	3.59e-08	ALDH1A1
212230_at	2.11425	1.96e-09	4.83e-07	2.24376	4.94e-10	1.52e-07	2.44018	6.47e-11	1.42e-08	PPAP2B
212713_at	2.28876	6.44e-08	4.75e-06	2.5301	7.83e-09	7.28e-07	2.85212	5.15e-10	4.99e-08	MFAP4
212730_at	2.42272	1.73e-07	9.33e-06	2.50029	9.3e-08	3.74e-06	2.83055	6.95e-09	2.96e-07	SYNM
212741_at	3.4142	3.78e-07	1.57e-05	3.09836	2.15e-06	3.79e-05	3.91998	2.44e-08	7.57e-07	MAOA
212886_at	2.19841	1.29e-06	3.71e-05	2.00905	5.88e-06	7.98e-05	2.52677	9.5e-08	2.08e-06	CCDC69
212942_s_at	-2.40864	1.8e-07	9.5e-06	-2.42271	1.61e-07	5.63e-06	-2.55674	5.52e-08	1.38e-06	KIAA1199
213029_at	2.1812	1.22e-05	0.000191407	2.15821	1.43e-05	0.000156875	2.35214	3.66e-06	3.66e-05	NFIB
213068_at	2.3618	2.08e-05	0.000284065	2.81066	1.25e-06	2.57e-05	3.18026	1.25e-07	2.59e-06	DPT
213071_at	2.9339	8.83e-07	2.78e-05	3.43962	4.13e-08	2.15e-06	3.87485	3.18e-09	1.71e-07	DPT
213201_s_at	-2.03657	7.74e-05	0.000745782	-2.13398	4.1e-05	0.000355641	-2.57375	2.25e-06	2.49e-05	TNNT1
213226_at	-2.07314	3.43e-08	3.03e-06	-2.17409	1.26e-08	9.95e-07	-2.63883	1.48e-10	2.3e-08	CCNA2
213247_at	3.05661	3.8e-09	7.39e-07	3.33327	5.2e-10	1.58e-07	3.55553	1.1e-10	1.9e-08	SVEP1
213258_at	2.22939	3.4e-09	6.98e-07	2.13232	9.08e-09	8.18e-07	2.31634	1.43e-09	9.79e-08	TFPI
213317_at	2.18934	6.4e-10	2.9e-07	2.25567	3.16e-10	1.14e-07	2.49088	2.75e-11	9.05e-09	CLIC5
213348_at	2.12585	8.76e-09	1.2e-06	2.26028	2.24e-09	3.26e-07	2.46893	2.86e-10	3.46e-08	CDKN1C
213451_x_at	2.90795	1.79e-09	4.72e-07	3.52872	1.65e-11	3.23e-08	3.89378	1.26e-12	2.57e-09	LOC101060681 /// TNXA /// TNXB
213486_at	2.78673	4.04e-06	8.44e-05	2.8538	2.72e-06	4.54e-05	3.47238	7.22e-08	1.7e-06	COPG2IT1
213519_s_at	2.00825	4.06e-09	7.65e-07	2.32563	1.32e-10	7.83e-08	2.23932	3.29e-10	3.73e-08	LAMA2
213524_s_at	3.19345	7.93e-07	2.57e-05	3.0569	1.72e-06	3.22e-05	3.89261	1.61e-08	5.53e-07	G0S2
213599_at	-2.15186	7.1e-08	5.1e-06	-2.46599	3.94e-09	4.66e-07	-2.89329	9.26e-11	1.75e-08	OIP5
213706_at	3.39101	6.54e-06	0.000121393	3.50271	3.87e-06	5.9e-05	4.22243	1.32e-07	2.71e-06	GPD1
213844_at	2.2585	1.41e-08	1.71e-06	2.40777	3.47e-09	4.28e-07	2.38565	4.26e-09	2.08e-07	HOXA5
213906_at	-2.46473	3.08e-06	6.92e-05	-2.72113	5.42e-07	1.38e-05	-3.26571	1.44e-08	5.14e-07	MYBL1
213909_at	-2.72793	1.38e-06	3.9e-05	-2.6405	2.42e-06	4.18e-05	-3.03087	1.99e-07	3.72e-06	LRRC15
214063_s_at	3.12007	6.54e-08	4.8e-06	3.06867	9.13e-08	3.71e-06	3.40493	1.05e-08	4.02e-07	TF
214091_s_at	2.73245	6.83e-07	2.3e-05	2.77096	5.29e-07	1.36e-05	3.18272	3.52e-08	9.98e-07	GPX3
214414_x_at	2.55393	2.55e-05	0.00032962	3.09798	1.14e-06	2.39e-05	3.44415	1.59e-07	3.11e-06	HBA1 /// HBA2
214456_x_at	3.10547	3.63e-06	7.81e-05	2.72875	2.7e-05	0.000255264	3.24151	1.76e-06	2.05e-05	SAA1 /// SAA2
214469_at	-2.11892	7.19e-05	0.000707577	-2.44595	9.01e-06	0.000110278	-2.84912	6.84e-07	9.84e-06	HIST1H2AB /// HIST1H2AE
214505_s_at	3.19824	1.45e-05	0.000217182	3.51002	3.31e-06	5.24e-05	4.18918	1.34e-07	2.73e-06	FHL1
214582_at	2.40117	0.000399648	0.00255868	2.22087	0.000918567	0.00414653	2.98218	2.47e-05	0.000168092	PDE3B
214710_s_at	-2.89544	7.92e-09	1.14e-06	-3.13696	1.31e-09	2.38e-07	-3.45615	1.32e-10	2.14e-08	CCNB1
215039_at	2.94106	8.07e-08	5.66e-06	2.89108	1.13e-07	4.4e-06	3.24435	1.05e-08	4e-07	LOC339524
215695_s_at	2.75632	6.72e-05	0.000672548	2.46466	0.000273189	0.0015875	3.24787	6.01e-06	5.4e-05	GYG2
215918_s_at	2.65995	6.87e-05	0.000683041	2.66616	6.66e-05	0.000518675	3.35099	2.03e-06	2.3e-05	SPTBN1
216331_at	2.48496	8.59e-07	2.72e-05	2.57792	4.39e-07	1.17e-05	2.97645	2.56e-08	7.84e-07	ITGA7
216333_x_at	2.94088	1.85e-09	4.72e-07	3.58075	1.58e-11	3.23e-08	3.93433	1.34e-12	2.57e-09	LOC101060681 /// TNXA /// TNXB
216594_x_at	2.91499	2.3e-06	5.57e-05	2.74617	6.17e-06	8.31e-05	3.36784	1.66e-07	3.23e-06	AKR1C1
217047_s_at	2.21836	1.42e-07	8.16e-06	2.30215	6.81e-08	3.04e-06	2.57057	6.68e-09	2.88e-07	FAM13A
217232_x_at	2.38401	4.65e-05	0.000513386	2.78301	4.5e-06	6.57e-05	3.272	2.56e-07	4.53e-06	HBB
217414_x_at	2.24447	0.000125478	0.00106605	2.81091	4.87e-06	6.95e-05	3.21537	4.69e-07	7.35e-06	HBA1 /// HBA2
217428_s_at	-4.3927	3.18e-07	1.4e-05	-5.04041	2.03e-08	1.35e-06	-6.01969	3.75e-10	4e-08	COL10A1
217504_at	2.70508	7.42e-09	1.1e-06	2.88997	1.69e-09	2.69e-07	3.16749	1.96e-10	2.77e-08	ABCA6
217546_at	2.78629	3.5e-07	1.49e-05	2.58387	1.38e-06	2.74e-05	3.35095	8.28e-09	3.37e-07	MT1M
218009_s_at	-2.40086	9.51e-08	6.35e-06	-2.67147	1.04e-08	8.76e-07	-3.10983	3.26e-10	3.73e-08	PRC1
218039_at	-2.57453	3.08e-06	6.92e-05	-2.97771	2.26e-07	7.16e-06	-3.54251	6.33e-09	2.77e-07	NUSAP1
218087_s_at	3.43822	3.16e-07	1.39e-05	3.23714	9.55e-07	2.09e-05	3.83769	3.59e-08	1.01e-06	SORBS1
218355_at	-2.57879	1.22e-07	7.29e-06	-2.799	2.29e-08	1.45e-06	-3.12925	2e-09	1.23e-07	KIF4A
218542_at	-3.14193	6.25e-08	4.66e-06	-3.26833	2.78e-08	1.64e-06	-3.78529	1.09e-09	8.32e-08	CEP55
218585_s_at	-2.54562	9.81e-08	6.45e-06	-2.92615	5.27e-09	5.78e-07	-3.50408	7.72e-11	1.55e-08	DTL
218625_at	2.13949	4.33e-07	1.73e-05	2.27909	1.29e-07	4.81e-06	2.60535	8.08e-09	3.31e-07	NRN1
218656_s_at	2.11248	6.33e-10	2.9e-07	2.21479	2.05e-10	9.03e-08	2.3564	4.47e-11	1.18e-08	LHFP
218662_s_at	-2.16063	2.58e-06	6.08e-05	-2.47998	2.14e-07	6.88e-06	-2.68951	4.26e-08	1.14e-06	NCAPG
218663_at	-2.48825	2.54e-08	2.49e-06	-2.86227	1.16e-09	2.24e-07	-3.02384	3.19e-10	3.7e-08	NCAPG
218665_at	2.37321	5.39e-07	1.99e-05	2.31971	8.17e-07	1.85e-05	2.64127	6.85e-08	1.63e-06	FZD4
218677_at	-2.1214	2.75e-05	0.000349117	-2.39837	4.15e-06	6.22e-05	-3.01178	6.37e-08	1.56e-06	S100A14
218711_s_at	2.53119	6.38e-08	4.73e-06	2.88754	3.87e-09	4.62e-07	3.2034	3.53e-10	3.89e-08	SDPR
218730_s_at	3.01988	1.33e-06	3.8e-05	3.29196	2.75e-07	8.35e-06	3.6971	2.72e-08	8.15e-07	OGN
218736_s_at	2.68823	8.63e-09	1.2e-06	2.65201	1.16e-08	9.41e-07	3.12581	2.74e-10	3.37e-08	PALMD
218755_at	-2.67335	5.82e-07	2.08e-05	-2.93822	9.57e-08	3.84e-06	-3.47663	2.69e-09	1.5e-07	KIF20A
218782_s_at	-2.08582	1.18e-06	3.44e-05	-2.29672	1.98e-07	6.55e-06	-2.69446	7.42e-09	3.09e-07	ATAD2
218883_s_at	-2.13361	5.68e-07	2.05e-05	-2.21354	2.86e-07	8.62e-06	-2.59398	1.15e-08	4.3e-07	MLF1IP
218934_s_at	2.27846	0.000301446	0.00207442	2.30021	0.000269895	0.00157238	2.94883	9.14e-06	7.56e-05	HSPB7
219059_s_at	3.92036	1.14e-09	3.84e-07	4.27048	1.5e-10	8.24e-08	4.68511	1.48e-11	6.84e-09	LYVE1
219064_at	3.26404	1.45e-08	1.73e-06	3.72301	7.62e-10	1.89e-07	4.06786	9.09e-11	1.74e-08	ITIH5
219140_s_at	4.33657	2.09e-06	5.25e-05	4.47214	1.23e-06	2.53e-05	5.12902	9.37e-08	2.06e-06	RBP4
219148_at	-3.17795	2.42e-07	1.16e-05	-3.50548	3.43e-08	1.9e-06	-4.01206	1.82e-09	1.16e-07	PBK
219230_at	3.65998	3.38e-10	2.21e-07	3.5894	5.37e-10	1.58e-07	3.85048	9.9e-11	1.81e-08	TMEM100
219295_s_at	3.68841	1.28e-05	0.000198278	4.02936	3.12e-06	5.01e-05	4.45387	5.37e-07	8.15e-06	PCOLCE2
219306_at	-2.17958	3.99e-10	2.37e-07	-2.22966	2.32e-10	9.44e-08	-2.4393	2.52e-11	9.04e-09	KIF15
219398_at	3.23144	1.04e-05	0.000169501	3.25458	9.32e-06	0.000113108	3.9314	3.63e-07	5.97e-06	CIDEC
219493_at	-2.02564	4.65e-07	1.81e-05	-2.10366	2.28e-07	7.2e-06	-2.60776	2.56e-09	1.45e-07	SHCBP1
219563_at	2.58581	6.13e-08	4.6e-06	2.89504	5.62e-09	6.05e-07	3.21453	5.15e-10	4.99e-08	LINC00341
219689_at	2.78074	6.94e-10	2.92e-07	3.10293	4.89e-11	5.1e-08	3.36897	5.99e-12	4.55e-09	SEMA3G
219737_s_at	2.36206	6.98e-06	0.000127073	2.48824	2.98e-06	4.84e-05	3.13486	3.98e-08	1.09e-06	PCDH9
219787_s_at	-2.05415	2.58e-07	1.2e-05	-2.23124	5.05e-08	2.43e-06	-2.51584	3.89e-09	1.96e-07	ECT2
219902_at	2.58987	1.74e-07	9.33e-06	2.55443	2.27e-07	7.18e-06	3.21583	1.79e-09	1.15e-07	BHMT2
219918_s_at	-2.9576	1.46e-06	4.03e-05	-2.99634	1.16e-06	2.43e-05	-3.5834	3.76e-08	1.05e-06	ASPM
219935_at	2.54078	2.53e-07	1.19e-05	3.034	6.64e-09	6.66e-07	3.28062	1.14e-09	8.49e-08	ADAMTS5
219978_s_at	-2.69497	7.52e-09	1.1e-06	-2.99179	7.07e-10	1.83e-07	-3.4952	1.56e-11	6.88e-09	NUSAP1
220037_s_at	3.82374	5.29e-09	8.8e-07	4.18703	6.69e-10	1.77e-07	4.66943	4.76e-11	1.19e-08	LYVE1
220061_at	2.16609	1.88e-05	0.000262146	2.16916	1.84e-05	0.000189534	2.59901	9.54e-07	1.28e-05	ACSM5
220065_at	3.02928	7.02e-06	0.000127695	2.76738	2.76e-05	0.00026063	3.88765	7.92e-08	1.83e-06	TNMD
220295_x_at	-2.24942	7.47e-07	2.46e-05	-2.51871	8.69e-08	3.57e-06	-2.84014	7.03e-09	2.98e-07	DEPDC1
220651_s_at	-2.25767	1.95e-07	1e-05	-2.63392	8.21e-09	7.57e-07	-2.71207	4.31e-09	2.1e-07	MCM10
220736_at	3.18048	3.55e-05	0.000418185	2.78583	0.000201368	0.0012432	3.8443	1.82e-06	2.11e-05	SLC19A3
221104_s_at	2.55386	2.07e-05	0.000282819	2.34109	7.01e-05	0.000539909	2.93977	2.21e-06	2.46e-05	NIPSNAP3B
221295_at	3.21838	2.13e-05	0.000288955	3.10774	3.52e-05	0.000314863	3.70921	2.23e-06	2.48e-05	CIDEA
221747_at	2.0867	3.1e-06	6.95e-05	2.22894	9.91e-07	2.15e-05	2.59786	5.31e-08	1.35e-06	TNS1
221748_s_at	2.2762	1.06e-07	6.77e-06	2.41182	3.29e-08	1.85e-06	2.75318	1.84e-09	1.16e-07	TNS1
221795_at	3.31527	1.24e-10	1.75e-07	3.05299	8.87e-10	1.91e-07	3.89241	2.07e-12	2.82e-09	NTRK2
221796_at	3.7467	4.16e-11	1.18e-07	3.41236	4.08e-10	1.33e-07	4.15786	2.86e-12	3.25e-09	NTRK2
221928_at	2.69117	2.39e-07	1.16e-05	2.74692	1.61e-07	5.63e-06	3.25702	4.64e-09	2.2e-07	ACACB
222039_at	-2.33974	4.66e-08	3.77e-06	-2.37437	3.45e-08	1.9e-06	-2.69801	2.15e-09	1.3e-07	KIF18B
222043_at	2.27728	1.21e-07	7.29e-06	2.53051	1.39e-08	1.07e-06	2.71976	2.85e-09	1.58e-07	CLU
222083_at	2.25515	0.000283219	0.00197942	2.15583	0.000471627	0.00242848	2.77184	1.85e-05	0.000133289	GLYAT
222161_at	2.11708	3.71e-07	1.55e-05	2.2065	1.68e-07	5.8e-06	2.55472	8.22e-09	3.36e-07	NAALAD2
222162_s_at	2.46671	1.28e-09	4.13e-07	2.67692	1.85e-10	8.79e-08	3.21192	1.79e-12	2.57e-09	ADAMTS1
222317_at	2.8198	0.000257875	0.00183969	2.6238	0.00057973	0.00286673	3.39406	2.24e-05	0.000155349	PDE3B
222351_at	2.39732	2.05e-05	0.000280787	2.36706	2.47e-05	0.000238379	2.96174	6.27e-07	9.16e-06	PPP2R1B
222513_s_at	2.77571	3.12e-06	6.99e-05	2.59198	9.44e-06	0.000114166	3.15018	3.29e-07	5.52e-06	SORBS1
222608_s_at	-3.36954	2e-07	1.02e-05	-3.58372	5.92e-08	2.73e-06	-4.41975	5.96e-10	5.41e-08	ANLN
222680_s_at	-2.50305	1.11e-07	6.94e-06	-2.88972	5.5e-09	5.95e-07	-3.32957	2.08e-10	2.89e-08	DTL
222717_at	3.67766	4.62e-11	1.18e-07	3.841	1.54e-11	3.23e-08	4.19633	1.53e-12	2.57e-09	SDPR
222722_at	3.08139	1.3e-06	3.73e-05	3.38132	2.36e-07	7.4e-06	3.66748	4.73e-08	1.24e-06	OGN
222725_s_at	2.29993	1.62e-06	4.36e-05	2.35337	1.08e-06	2.31e-05	2.56958	2.13e-07	3.93e-06	PALMD
222848_at	-2.18748	4.5e-07	1.77e-05	-2.68582	7.07e-09	6.95e-07	-2.99887	5.77e-10	5.28e-08	CENPK
222958_s_at	-2.52236	7.95e-07	2.58e-05	-2.83608	8.57e-08	3.55e-06	-3.2781	4.01e-09	2e-07	DEPDC1
223229_at	-2.54756	5.72e-08	4.35e-06	-3.04526	1.19e-09	2.26e-07	-3.60905	1.91e-11	7.61e-09	UBE2T
223278_at	-3.18732	6.98e-08	5.07e-06	-3.32887	2.86e-08	1.67e-06	-3.82817	1.33e-09	9.31e-08	GJB2
223307_at	-2.48806	1.42e-08	1.71e-06	-2.55712	7.84e-09	7.28e-07	-2.97526	2.42e-10	3.14e-08	CDCA3
223316_at	2.28595	1.77e-06	4.67e-05	2.10605	6.89e-06	9.03e-05	2.6868	8.71e-08	1.95e-06	CCDC3
223381_at	-3.16603	4.98e-08	3.93e-06	-3.35267	1.51e-08	1.12e-06	-3.7536	1.23e-09	8.86e-08	NUF2
223395_at	2.17999	3.33e-07	1.44e-05	2.46895	2.82e-08	1.65e-06	2.4596	3.05e-08	8.91e-07	ABI3BP
223467_at	2.27519	2.22e-06	5.44e-05	2.41149	7.98e-07	1.81e-05	2.76808	5.67e-08	1.41e-06	RASD1
223623_at	4.01876	2.48e-13	6.78e-09	3.99643	2.89e-13	7.9e-09	4.26842	4.67e-14	1.27e-09	C2orf40
223764_x_at	2.5891	3.68e-06	7.88e-05	2.28642	2.54e-05	0.000243684	2.9056	4.88e-07	7.56e-06	NIPSNAP3B
223828_s_at	2.59777	2.34e-05	0.000309098	2.56212	2.85e-05	0.000267584	3.13706	1.11e-06	1.43e-05	LGALS12
223836_at	2.16169	0.000753064	0.00416427	2.39725	0.000238497	0.00142537	2.88756	2.01e-05	0.000142597	FGFBP2
224327_s_at	2.27356	0.000200552	0.00151903	2.35607	0.000129128	0.000878916	2.83096	9.75e-06	7.97e-05	DGAT2
224339_s_at	2.54654	1.94e-08	2.07e-06	2.94547	7.6e-10	1.89e-07	3.30777	4.59e-11	1.19e-08	ANGPTL1
224753_at	-2.15529	4.6e-09	8.18e-07	-2.3429	6.85e-10	1.8e-07	-2.49227	1.56e-10	2.37e-08	CDCA5
224999_at	2.18521	4.25e-06	8.75e-05	2.22542	3.14e-06	5.03e-05	2.46269	5.3e-07	8.06e-06	EGFR
225207_at	3.0361	4.82e-09	8.42e-07	2.88909	1.42e-08	1.09e-06	3.08934	3.27e-09	1.75e-07	PDK4
225242_s_at	2.04979	1.36e-06	3.87e-05	2.59264	1.4e-08	1.08e-06	2.68673	6.48e-09	2.81e-07	CCDC80
225380_at	2.02151	5.51e-09	9.06e-07	2.27255	3.76e-10	1.24e-07	2.52853	2.73e-11	9.05e-09	PKDCC
225420_at	3.32261	6.16e-06	0.000116496	3.48964	2.75e-06	4.58e-05	3.73468	8.44e-07	1.16e-05	GPAM
225424_at	3.10692	4.38e-06	8.97e-05	3.17687	3.03e-06	4.9e-05	3.63005	2.8e-07	4.84e-06	GPAM
225442_at	2.16853	1.51e-07	8.48e-06	2.37295	2.43e-08	1.51e-06	2.6303	2.58e-09	1.45e-07	DDR2
225571_at	2.73736	2.38e-10	1.95e-07	2.59805	8.2e-10	1.9e-07	2.68682	3.72e-10	4e-08	LIFR
225575_at	2.41196	1.53e-10	1.75e-07	2.28286	5.71e-10	1.61e-07	2.57978	2.88e-11	9.16e-09	LIFR
225601_at	-2.17876	2.04e-07	1.03e-05	-2.28772	7.81e-08	3.32e-06	-2.42098	2.44e-08	7.57e-07	HMGB3
225627_s_at	2.25704	1.52e-10	1.75e-07	2.3021	9.37e-11	6.54e-08	2.57218	5.63e-12	4.39e-09	CACHD1
225655_at	-2.66992	1.18e-06	3.44e-05	-3.17627	4.27e-08	2.17e-06	-3.77021	1e-09	7.91e-08	UHRF1
225687_at	-3.12434	1.41e-07	8.11e-06	-3.35741	3.31e-08	1.85e-06	-3.92256	1.09e-09	8.29e-08	FAM83D
225720_at	2.53783	1.68e-09	4.68e-07	2.59775	9.81e-10	2.03e-07	2.87253	8.84e-11	1.71e-08	SYNPO2
225721_at	2.39956	1.33e-09	4.17e-07	2.54472	3.36e-10	1.16e-07	2.71801	6.75e-11	1.44e-08	SYNPO2
225834_at	-2.50089	4.17e-08	3.45e-06	-2.49246	4.47e-08	2.24e-06	-2.60079	1.84e-08	6.13e-07	FAM72A /// FAM72B /// FAM72C /// FAM72D /// LOC101060656
225894_at	2.05741	2.81e-07	1.28e-05	2.19126	8.23e-08	3.44e-06	2.47914	6.16e-09	2.7e-07	SYNPO2
225895_at	2.58167	8.07e-09	1.15e-06	2.62899	5.42e-09	5.9e-07	2.88386	6.59e-10	5.79e-08	SYNPO2
225975_at	2.14374	3.92e-09	7.49e-07	2.27246	1.04e-09	2.11e-07	2.3348	5.53e-10	5.18e-08	PCDH18
225990_at	2.14734	1.8e-09	4.72e-07	2.22159	8.22e-10	1.9e-07	2.2934	3.88e-10	4.11e-08	BOC
226018_at	2.83109	1.91e-06	4.91e-05	3.0913	3.93e-07	1.08e-05	3.49056	3.6e-08	1.02e-06	C7orf41
226064_s_at	2.34796	0.000276372	0.0019445	2.44915	0.000166612	0.00107503	2.98345	1.08e-05	8.69e-05	DGAT2
226303_at	2.50418	4.44e-11	1.18e-07	2.49201	5.01e-11	5.1e-08	2.60575	1.62e-11	7.04e-09	PGM5
226425_at	2.04526	1.06e-07	6.77e-06	2.04215	1.09e-07	4.3e-06	2.22337	1.92e-08	6.33e-07	CLIP4
226625_at	2.35085	9.46e-10	3.45e-07	2.39137	6.35e-10	1.72e-07	2.76755	1.77e-11	7.54e-09	TGFBR3
226834_at	2.05589	2.02e-06	5.13e-05	2.17334	7.59e-07	1.75e-05	2.54092	3.68e-08	1.03e-06	---
226980_at	-2.19906	7.45e-09	1.1e-06	-2.43601	7.35e-10	1.86e-07	-2.59995	1.55e-10	2.37e-08	DEPDC1B
227006_at	2.47738	1.08e-07	6.8e-06	2.32939	3.54e-07	1e-05	2.72502	1.52e-08	5.34e-07	PPP1R14A
227061_at	2.26847	7.98e-07	2.58e-05	2.65856	3.7e-08	2e-06	2.7601	1.69e-08	5.73e-07	---
227140_at	-3.42235	1.79e-08	2.01e-06	-3.48362	1.22e-08	9.81e-07	-4.17994	1.9e-10	2.7e-08	INHBA
227148_at	2.26406	4.65e-09	8.19e-07	2.38785	1.4e-09	2.42e-07	2.73975	5.17e-11	1.21e-08	PLEKHH2
227190_at	2.13015	1.15e-05	0.000182915	2.14696	1.02e-05	0.000121088	2.73001	1.51e-07	3e-06	TMEM37
227243_s_at	2.22599	2.22e-06	5.44e-05	2.49972	2.74e-07	8.33e-06	2.84736	2.01e-08	6.53e-07	EBF3
227419_x_at	3.05657	7.06e-10	2.92e-07	3.603	1.24e-11	3.23e-08	3.83837	2.38e-12	2.96e-09	PLAC9
227450_at	-2.02069	4.27e-06	8.77e-05	-2.6023	3.95e-08	2.09e-06	-2.43583	1.49e-07	2.97e-06	ERP27
227529_s_at	2.83185	2.45e-09	5.56e-07	2.97669	7.77e-10	1.9e-07	3.39735	3.13e-11	9.48e-09	AKAP12
227530_at	2.74187	2.28e-10	1.95e-07	2.88177	6.76e-11	5.36e-08	3.22641	3.78e-12	3.6e-09	AKAP12
227646_at	3.16917	3.83e-10	2.37e-07	3.34925	1.01e-10	6.7e-08	3.64237	1.22e-11	6.56e-09	EBF1
227657_at	2.61369	1.77e-07	9.4e-06	2.6265	1.61e-07	5.63e-06	2.96073	1.4e-08	5.02e-07	RNF150
227662_at	2.35644	2.36e-06	5.67e-05	2.16728	9.23e-06	0.000112371	2.3946	1.79e-06	2.08e-05	SYNPO2
227692_at	2.51066	5.82e-07	2.08e-05	2.21749	4.98e-06	7.05e-05	2.76449	9.23e-08	2.04e-06	GNAI1
227762_at	3.22587	1.13e-08	1.46e-06	2.71345	3.69e-07	1.02e-05	3.26965	8.44e-09	3.42e-07	---
227801_at	-2.64035	7.67e-10	3.13e-07	-2.80092	1.88e-10	8.79e-08	-3.11582	1.32e-11	6.56e-09	TRIM59
227874_at	2.16814	1.36e-10	1.75e-07	2.0079	8.47e-10	1.9e-07	2.25841	4.96e-11	1.19e-08	EMCN
228010_at	-2.6569	8.44e-07	2.69e-05	-2.60809	1.17e-06	2.45e-05	-3.08417	4.8e-08	1.25e-06	PPP2R2C
228033_at	-2.2196	8.19e-08	5.72e-06	-2.572	3.61e-09	4.41e-07	-2.75901	7.24e-10	6.21e-08	E2F7
228069_at	-2.2318	6.54e-08	4.8e-06	-2.46922	7.82e-09	7.28e-07	-2.67745	1.27e-09	9.09e-08	MTFR2
228186_s_at	2.78203	5.62e-08	4.31e-06	2.48367	5.07e-07	1.31e-05	2.75771	6.71e-08	1.61e-06	RSPO3
228195_at	2.01395	6.93e-10	2.92e-07	2.23567	5.55e-11	5.1e-08	2.33142	1.93e-11	7.61e-09	C2orf88
228268_at	3.45911	1.92e-08	2.07e-06	3.64271	6.29e-09	6.53e-07	3.66966	5.35e-09	2.42e-07	FMO2
228323_at	-2.23349	1.61e-08	1.87e-06	-2.58841	5.88e-10	1.62e-07	-2.92026	3.11e-11	9.48e-09	CASC5
228335_at	2.22652	2.08e-05	0.000283636	2.00897	8.68e-05	0.000641275	2.46421	4.28e-06	4.14e-05	CLDN11
228368_at	2.14516	2.35e-08	2.34e-06	2.43092	1.5e-09	2.52e-07	2.69835	1.27e-10	2.09e-08	ARHGAP20
228409_at	3.27688	7.79e-06	0.000137584	3.50107	2.64e-06	4.44e-05	3.98173	2.62e-07	4.6e-06	PLIN4
228434_at	3.09061	2.18e-08	2.24e-06	3.14739	1.48e-08	1.11e-06	3.47127	1.7e-09	1.1e-07	BTNL9
228568_at	2.71864	1.18e-06	3.45e-05	2.61937	2.26e-06	3.94e-05	3.29808	2.86e-08	8.49e-07	GCOM1 /// MYZAP
228692_at	2.51861	1.49e-10	1.75e-07	2.38865	5.32e-10	1.58e-07	2.56015	1e-10	1.81e-08	PREX2
228728_at	2.53214	1.53e-08	1.8e-06	2.62157	7.23e-09	6.96e-07	2.88367	8.4e-10	6.89e-08	CPED1
228729_at	-2.90387	2.78e-08	2.68e-06	-3.06649	8.72e-09	7.91e-07	-3.43256	6.82e-10	5.94e-08	CCNB1
228750_at	2.42686	0.000231542	0.00169271	2.53175	0.000138063	0.000926277	2.86508	2.6e-05	0.000174927	---
228766_at	2.98322	7.62e-06	0.000135212	3.08658	4.4e-06	6.47e-05	3.49378	5.09e-07	7.82e-06	CD36
228770_at	2.15004	3.81e-07	1.58e-05	2.14305	4.05e-07	1.1e-05	2.48844	2.08e-08	6.71e-07	GPR146
228854_at	3.78419	2.58e-09	5.74e-07	3.37687	3.06e-08	1.76e-06	3.89759	1.32e-09	9.28e-08	---
228868_x_at	-2.10697	1.43e-06	3.98e-05	-2.44533	8.77e-08	3.6e-06	-2.62124	2.11e-08	6.77e-07	CDT1
228875_at	2.28934	8.63e-09	1.2e-06	2.16929	2.72e-08	1.63e-06	2.32979	5.88e-09	2.6e-07	FAM162B
228885_at	3.38626	2.41e-09	5.56e-07	3.8446	1.21e-10	7.42e-08	3.93835	6.7e-11	1.44e-08	MAMDC2
229024_at	2.31407	9.95e-06	0.000164586	2.41051	5.2e-06	7.29e-05	2.62839	1.2e-06	1.53e-05	---
229177_at	2.30764	8.11e-07	2.62e-05	2.85702	1.19e-08	9.56e-07	2.49976	1.82e-07	3.49e-06	C16orf89
229271_x_at	-2.5466	1.88e-06	4.87e-05	-2.73257	5.36e-07	1.37e-05	-3.02502	7.58e-08	1.76e-06	COL11A1
229308_at	2.39476	2.5e-11	1.18e-07	2.52178	6.65e-12	3.23e-08	2.68707	1.25e-12	2.57e-09	ANKRD29
229309_at	2.47849	0.000412709	0.00261958	2.55908	0.00028655	0.0016497	3.01684	3.44e-05	0.000219515	ADRB1
229357_at	2.23209	1.03e-06	3.12e-05	2.78659	1.32e-08	1.03e-06	2.98741	2.86e-09	1.58e-07	ADAMTS5
229404_at	2.07599	4.74e-07	1.83e-05	2.28791	7.25e-08	3.17e-06	2.64453	3.32e-09	1.76e-07	TWIST2
229476_s_at	4.04635	9.92e-07	3.04e-05	4.04997	9.76e-07	2.12e-05	4.5978	8.87e-08	1.98e-06	THRSP
229477_at	3.61139	1.79e-06	4.71e-05	3.55368	2.36e-06	4.07e-05	4.13701	1.47e-07	2.93e-06	THRSP
229479_at	-3.16096	1.79e-07	9.46e-06	-3.51069	2.15e-08	1.39e-06	-4.39582	1.28e-10	2.09e-08	---
229480_at	2.05175	6.21e-06	0.000117149	2.0895	4.63e-06	6.69e-05	2.52474	1.56e-07	3.08e-06	MAGI2-AS3
229487_at	3.19947	4.12e-09	7.66e-07	3.33811	1.58e-09	2.57e-07	3.68558	1.52e-10	2.34e-08	EBF1
229580_at	2.43091	1.02e-07	6.68e-06	2.14031	1.12e-06	2.37e-05	2.6212	2.19e-08	6.95e-07	OTTHUMG00000175814 /// RP11-13L2.4
229778_at	3.51956	7.66e-05	0.000740345	3.44562	0.000101116	0.00072832	3.81822	2.47e-05	0.000168092	C12orf39
229800_at	2.02895	2.62e-06	6.14e-05	2.24843	4.23e-07	1.14e-05	2.44129	8.64e-08	1.94e-06	DCLK1
229802_at	-2.66792	6.35e-06	0.000118885	-2.73762	4.18e-06	6.24e-05	-3.65427	1.82e-08	6.08e-07	WISP1
229839_at	3.91393	1.9e-09	4.72e-07	4.55711	5.02e-11	5.1e-08	4.66464	2.79e-11	9.05e-09	SCARA5
229985_at	2.3064	8.17e-05	0.000775619	2.39269	4.98e-05	0.00041536	2.73331	6.93e-06	6.07e-05	BTNL9
230003_at	2.68709	6.71e-06	0.000123343	2.93161	1.57e-06	3.03e-05	3.32929	1.5e-07	2.98e-06	SLC16A7
230309_at	2.70581	8.57e-07	2.71e-05	2.87143	2.86e-07	8.62e-06	3.37949	1.05e-08	4.01e-07	BHMT2
230418_s_at	2.08494	5.29e-06	0.000103722	2.22736	1.75e-06	3.26e-05	2.42828	3.69e-07	6.04e-06	GALNT16
230463_at	2.16143	2.51e-05	0.000326699	2.07148	4.59e-05	0.000388821	2.58101	1.47e-06	1.79e-05	---
230595_at	2.67163	1.46e-09	4.38e-07	2.59152	2.92e-09	3.95e-07	2.95608	1.33e-10	2.15e-08	PGM5-AS1
230670_at	2.92689	2.77e-11	1.18e-07	3.00354	1.44e-11	3.23e-08	3.27401	1.51e-12	2.57e-09	IGSF10
230867_at	3.07992	6.99e-08	5.07e-06	3.63412	2.01e-09	3.04e-07	4.31308	3.3e-11	9.48e-09	COL6A6
231015_at	2.38526	8.4e-08	5.82e-06	2.22972	3.11e-07	9.13e-06	2.63302	1.08e-08	4.09e-07	KLF15
231050_at	2.11512	1.25e-06	3.62e-05	2.12473	1.16e-06	2.43e-05	2.57445	2.86e-08	8.49e-07	HRASLS5
231773_at	2.73012	5.13e-10	2.5e-07	3.21695	8.84e-12	3.23e-08	3.44917	1.42e-12	2.57e-09	ANGPTL1
232204_at	3.05873	1.56e-09	4.53e-07	3.19005	5.88e-10	1.62e-07	3.5697	3.81e-11	1.05e-08	EBF1
232278_s_at	-2.41266	3.18e-07	1.4e-05	-2.70789	3.23e-08	1.83e-06	-3.12281	1.43e-09	9.79e-08	DEPDC1
232313_at	3.3203	1.44e-07	8.2e-06	3.37512	1.04e-07	4.12e-06	3.76928	1.06e-08	4.02e-07	TMEM132C
232541_at	2.56289	4.14e-06	8.6e-05	2.4796	7.07e-06	9.2e-05	3.08861	1.44e-07	2.9e-06	---
232628_at	2.20575	1.37e-05	0.000208792	2.061	3.69e-05	0.000326865	2.18448	1.58e-05	0.000117282	---
233011_at	2.50618	4.57e-07	1.79e-05	2.8342	4.12e-08	2.15e-06	3.46784	4.73e-10	4.7e-08	ANXA1
233261_at	2.46815	9.01e-06	0.000152388	2.30998	2.45e-05	0.000237104	2.6959	2.13e-06	2.39e-05	EBF1
235129_at	2.27955	2.98e-05	0.00036865	2.10745	8.74e-05	0.000644769	2.827	9.31e-07	1.25e-05	PPP1R1A
235201_at	2.11614	1.49e-09	4.38e-07	2.10703	1.65e-09	2.63e-07	2.2996	2.11e-10	2.92e-08	FOXP2
235368_at	2.34318	1.4e-06	3.93e-05	3.00959	1.04e-08	8.77e-07	3.21264	2.46e-09	1.42e-07	ADAMTS5
235382_at	2.35944	0.000350804	0.00232954	2.45673	0.000218878	0.00132844	3.175	6.08e-06	5.46e-05	AQPEP
235456_at	-2.21017	0.000537757	0.00320052	-2.53466	0.000106415	0.000757225	-3.34515	1.62e-06	1.93e-05	---
235570_at	2.47247	2.79e-09	5.95e-07	2.60105	8.73e-10	1.9e-07	2.68887	4e-10	4.2e-08	RBMS3
235609_at	-2.14155	2.42e-07	1.16e-05	-2.31083	5.39e-08	2.55e-06	-2.50937	9.54e-09	3.78e-07	BRIP1
235616_at	2.27662	1.98e-10	1.86e-07	2.25225	2.57e-10	1.03e-07	2.45381	3.11e-11	9.48e-09	TSHZ2
235708_at	3.24549	2.55e-05	0.000329687	3.05964	5.83e-05	0.000469203	3.88692	1.43e-06	1.75e-05	KLB
235849_at	3.39641	7.22e-09	1.08e-06	3.98805	1.77e-10	8.79e-08	4.13232	7.43e-11	1.52e-08	SCARA5
235978_at	4.65855	4.29e-07	1.72e-05	4.56338	6.28e-07	1.52e-05	5.16269	5.82e-08	1.44e-06	FABP4
236028_at	-2.04324	2.61e-07	1.21e-05	-2.20764	5.7e-08	2.68e-06	-2.34541	1.62e-08	5.54e-07	IBSP
236038_at	2.64156	1.95e-07	1e-05	2.61202	2.41e-07	7.51e-06	2.99862	1.48e-08	5.24e-07	---
236044_at	-3.05545	9.42e-08	6.35e-06	-3.21048	3.45e-08	1.9e-06	-3.56914	3.52e-09	1.83e-07	PPAPDC1A
236131_at	2.2613	4.39e-06	8.97e-05	2.27746	3.9e-06	5.94e-05	2.80365	8.82e-08	1.97e-06	---
236359_at	2.46526	5.61e-09	9.12e-07	2.65087	1.09e-09	2.17e-07	2.78901	3.29e-10	3.73e-08	SCN4B
236383_at	2.6173	3.66e-08	3.16e-06	2.9002	4.04e-09	4.75e-07	3.21965	3.63e-10	3.95e-08	---
236641_at	-2.37369	1.81e-08	2.01e-06	-2.62421	2e-09	3.04e-07	-2.77951	5.27e-10	5.03e-08	KIF14
236936_at	2.56651	4.89e-09	8.46e-07	2.71015	1.43e-09	2.46e-07	2.95536	1.85e-10	2.67e-08	---
237154_at	2.67069	5.07e-05	0.00054751	2.53269	0.000102744	0.000737521	3.32776	1.67e-06	1.97e-05	OTTHUMG00000036478 /// RP1-28O10.1
237248_at	2.16281	2.92e-05	0.000363346	2.29019	1.25e-05	0.000141587	2.68136	9.13e-07	1.23e-05	PDE11A
237351_at	3.09252	1.97e-07	1.01e-05	2.94279	5.02e-07	1.3e-05	3.7148	4.36e-09	2.11e-07	LOC100652994
237390_at	2.43221	6.86e-06	0.00012532	2.26152	2.09e-05	0.000209819	2.79537	6.37e-07	9.28e-06	---
238017_at	-2.17316	0.00021108	0.00158256	-2.80032	6.07e-06	8.19e-05	-3.02846	1.64e-06	1.94e-05	SDR16C5
238062_at	2.17943	6.4e-09	1.01e-06	2.33504	1.36e-09	2.38e-07	2.65676	6.18e-11	1.38e-08	GPIHBP1
238066_at	2.41994	9.9e-07	3.04e-05	2.27128	2.97e-06	4.82e-05	2.73744	9.68e-08	2.11e-06	RBP7
238447_at	2.3853	9.59e-10	3.45e-07	2.39904	8.39e-10	1.9e-07	2.53548	2.26e-10	2.98e-08	RBMS3
238577_s_at	2.20155	1.48e-10	1.75e-07	2.28838	5.71e-11	5.1e-08	2.42675	1.29e-11	6.56e-09	TSHZ2
238919_at	2.07178	2.76e-05	0.000349117	2.26921	6.95e-06	9.07e-05	2.70549	3.28e-07	5.51e-06	---
239185_at	2.00695	5.51e-08	4.29e-06	2.3276	2.27e-09	3.28e-07	2.47058	5.73e-10	5.28e-08	ABCA9
239262_at	3.70005	3.28e-08	2.99e-06	3.8032	1.84e-08	1.26e-06	4.35701	8.97e-10	7.2e-08	OTTHUMG00000167230 /// RP11-736K20.4
239345_at	3.21213	1.59e-05	0.000232276	2.82656	9.52e-05	0.000691991	3.79002	1.06e-06	1.38e-05	SLC19A3
239398_at	2.66588	4.33e-05	0.000486343	2.74869	2.81e-05	0.000264101	3.40456	8.83e-07	1.2e-05	KLHL31
239523_at	2.64023	1.01e-05	0.000165729	2.52314	2.01e-05	0.00020325	3.05318	8.89e-07	1.21e-05	TUSC5
239849_at	2.5114	3.42e-08	3.03e-06	2.46992	4.82e-08	2.34e-06	2.92921	1.17e-09	8.6e-08	---
239942_at	2.14899	3.27e-09	6.82e-07	2.27004	9.36e-10	1.98e-07	2.65749	2.01e-11	7.75e-09	---
241789_at	2.16903	2.1e-09	5.04e-07	2.25439	8.65e-10	1.9e-07	2.51964	5.94e-11	1.34e-08	RBMS3
241925_x_at	2.46105	6.23e-06	0.000117256	2.57536	2.96e-06	4.82e-05	2.90058	3.57e-07	5.91e-06	SLC16A7
242283_at	-2.07642	3.88e-09	7.47e-07	-2.36093	1.96e-10	8.91e-08	-2.25601	5.8e-10	5.28e-08	DNAH14
242541_at	2.30549	4.51e-10	2.42e-07	2.5164	5.37e-11	5.1e-08	2.64885	1.47e-11	6.84e-09	ABCA9
242736_at	2.40292	3.6e-06	7.78e-05	2.07609	3.41e-05	0.000306675	2.64112	6.97e-07	1e-05	---
243041_s_at	2.11651	2.27e-08	2.31e-06	2.03943	4.89e-08	2.36e-06	2.30208	3.66e-09	1.88e-07	---
243311_at	2.60839	0.0017384	0.00786686	2.61675	0.00168754	0.00666183	3.50181	6.24e-05	0.000357217	DEFB132
243584_at	3.26164	2.47e-07	1.17e-05	3.44688	8.38e-08	3.48e-06	3.956	4.58e-09	2.19e-07	---
243940_at	2.01653	1.66e-10	1.82e-07	2.12492	4.58e-11	5.1e-08	2.32154	4.76e-12	4.05e-09	TSHZ2
244276_at	3.22747	4.11e-05	0.000468051	2.98419	0.000117016	0.000814075	3.75318	4.15e-06	4.05e-05	KLB
244521_at	2.18855	5.1e-10	2.5e-07	2.104	1.28e-09	2.36e-07	2.37928	6.74e-11	1.44e-08	TSHZ2
244885_at	2.34969	1.75e-07	9.36e-06	2.70361	9.84e-09	8.58e-07	2.81547	4.04e-09	2e-07	EBF2
32625_at	2.16276	1.04e-06	3.13e-05	2.28731	3.73e-07	1.03e-05	2.54922	4.45e-08	1.18e-06	NPR1
37512_at	-2.66537	1.4e-08	1.71e-06	-2.88751	2.41e-09	3.41e-07	-3.15553	3.05e-10	3.61e-08	HSD17B6
37892_at	-4.74646	5.4e-09	8.93e-07	-5.16608	7.88e-10	1.9e-07	-5.74093	6.19e-11	1.38e-08	COL11A1
43427_at	2.96699	3.26e-07	1.42e-05	3.07611	1.63e-07	5.69e-06	3.58343	6.96e-09	2.96e-07	ACACB
49452_at	3.19806	1.12e-07	6.98e-06	3.28887	6.42e-08	2.91e-06	3.80333	2.88e-09	1.58e-07	ACACB
89977_at	2.16812	1.31e-05	0.000200674	2.15329	1.45e-05	0.000158283	2.62697	5.15e-07	7.91e-06	ACSM5
Tumor-like genes
Gene identifier	logFC_five	P.Value_five	adj.P.Val_five	logFC_ten	P.Value_ten	adj.P.Val_ten	logFC_twenty	P.Value_twenty	adj.P.Val_twenty	Gene Symbol
219436_s_at	2.21582	8.65308e-10	3.37544e-07	1.97742	1.11222e-08	9.2311e-07	2.30818	3.30247e-10	3.72634e-08	EMCN
236262_at	2.03315	2.61472e-09	5.75787e-07	1.91688	9.6177e-09	8.49906e-07	2.27528	1.87838e-10	2.6854e-08	MMRN2
210664_s_at	2.03897	1.02389e-08	1.3572e-06	1.85888	7.05964e-08	3.12432e-06	2.21081	1.69282e-09	1.10461e-07	TFPI
205046_at	-2.06528	1.64251e-07	8.98807e-06	-1.97733	3.76738e-07	1.04121e-05	-2.48145	3.52928e-09	1.83214e-07	CENPE
235737_at	2.04074	1.75053e-07	9.35523e-06	1.82589	1.36433e-06	2.72927e-05	2.28453	1.77076e-08	5.96944e-07	TSLP
225016_at	2.05716	3.4603e-07	1.47867e-05	1.93196	1.08958e-06	2.31534e-05	2.3414	2.64915e-08	8.01971e-07	APCDD1
207317_s_at	2.0057	4.18332e-07	1.68979e-05	1.87215	1.45072e-06	2.854e-05	2.10305	1.69868e-07	3.30844e-06	CASQ2
227827_at	2.10402	5.86314e-07	2.08308e-05	1.99332	1.53995e-06	2.98015e-05	2.4709	2.49399e-08	7.69501e-07	---
225102_at	2.01865	6.18055e-07	2.13618e-05	1.97497	9.17973e-07	2.01984e-05	2.33702	3.56474e-08	1.00765e-06	MGLL
227826_s_at	2.0653	8.33346e-07	2.66768e-05	1.87986	4.20677e-06	6.26337e-05	2.31795	9.35134e-08	2.05926e-06	---
231262_at	2.15116	1.18141e-06	3.44653e-05	1.86905	1.20097e-05	0.000137615	2.48231	7.93808e-08	1.82853e-06	---
241764_at	2.0787	1.21877e-06	3.53565e-05	1.94188	3.89627e-06	5.94034e-05	2.45579	5.11315e-08	1.31098e-06	---
238751_at	2.01922	1.35705e-06	3.85593e-05	1.88662	4.2973e-06	6.36345e-05	2.06848	8.84962e-07	1.20583e-05	---
209869_at	2.004	1.68096e-06	4.46935e-05	1.84995	6.37431e-06	8.51134e-05	2.41977	4.7667e-08	1.24554e-06	ADRA2A
220276_at	2.26448	2.24155e-06	5.46498e-05	1.94478	2.47839e-05	0.000239049	2.14126	5.66946e-06	5.16582e-05	RERGL
1554997_a_at	2.00097	2.87128e-06	6.57694e-05	1.96139	4.00376e-06	6.05353e-05	2.95185	1.20299e-09	8.73641e-08	PTGS2
210432_s_at	2.33974	4.49928e-06	9.15479e-05	1.98095	5.45406e-05	0.000445894	2.39447	3.06866e-06	3.18847e-05	SCN3A
203936_s_at	-2.09286	4.59936e-06	9.31677e-05	-1.92735	1.67002e-05	0.000176458	-2.30921	8.50821e-07	1.16864e-05	MMP9
209576_at	2.20007	8.07113e-06	0.000140824	1.86773	8.56155e-05	0.000633727	2.48596	1.04051e-06	1.36794e-05	GNAI1
228504_at	2.11809	8.11422e-06	0.000141305	1.65566	0.000240849	0.00143626	1.83325	6.65432e-05	0.000376508	SCN7A
205404_at	2.01187	1.70659e-05	0.00024398	1.72421	0.000141652	0.000944605	2.31611	1.7647e-06	2.05751e-05	HSD11B1
201497_x_at	2.0374	1.7595e-05	0.000249843	1.88344	5.40496e-05	0.000443473	2.33616	1.95803e-06	2.23147e-05	MYH11
233648_at	2.03209	3.24187e-05	0.000392387	1.99106	4.31977e-05	0.000371047	2.47785	1.39441e-06	1.71745e-05	---
226930_at	-2.2047	3.90554e-05	0.000449408	-1.7359	0.000720296	0.00340756	-2.10109	7.53233e-05	0.000416352	FNDC1
226448_at	2.17619	4.00171e-05	0.000457966	1.90525	0.000224171	0.00135484	2.53304	3.95943e-06	3.90734e-05	FAM89A /// MIR1182
204537_s_at	2.07713	5.58594e-05	0.000585976	1.97811	0.000106609	0.000757892	2.36551	8.30423e-06	6.98568e-05	GABRE /// MIR224 /// MIR452
225987_at	2.23564	9.01188e-05	0.00083558	1.93141	0.000517437	0.00262623	2.20254	0.000109299	0.000564706	STEAP4
210168_at	2.06674	9.80173e-05	0.000888842	1.83171	0.000419327	0.00221473	2.00881	0.000140781	0.000693954	C6
207275_s_at	2.11125	0.000116781	0.00100721	1.96897	0.000273813	0.0015908	2.47237	1.28285e-05	9.91494e-05	ACSL1
243813_at	2.18092	0.000165558	0.00131646	1.94469	0.000616796	0.0030054	2.85297	3.4228e-06	3.48093e-05	LINC00968
208350_at	2.59163	0.000179793	0.00140116	1.47789	0.0222161	0.0517384	1.76426	0.00717767	0.0178322	CSN1S1
204865_at	2.28669	0.000312644	0.0021332	1.88358	0.00225016	0.00835049	2.40922	0.000167902	0.000801225	CA3
206068_s_at	2.33135	0.00034399	0.00229377	1.87545	0.00297327	0.0104624	2.60162	9.00447e-05	0.000482773	ACADL
205680_at	-2.06073	0.000402058	0.00256929	-1.85909	0.00118331	0.00503606	-2.32756	9.20913e-05	0.000491142	MMP10
210963_s_at	2.16852	0.000612627	0.0035419	1.91152	0.00211136	0.00795978	2.73804	3.41682e-05	0.000218398	GYG2
205612_at	2.20743	0.000642091	0.00368081	1.78286	0.00458343	0.0147224	2.3775	0.000281242	0.0012173	MMRN1
241929_at	2.00035	0.000699665	0.00393189	1.74501	0.0025875	0.00932484	2.08212	0.000454584	0.00180893	---
211737_x_at	2.26413	0.00151028	0.00707736	1.81572	0.00908133	0.0254151	2.47364	0.000621207	0.00234162	PTN
204580_at	-2.34575	0.00154918	0.00721506	-1.86628	0.00976883	0.026879	-2.55166	0.000669412	0.0024927	MMP12
238458_at	1.87042	2.83843e-10	2.09476e-07	2.23184	3.32725e-12	2.27135e-08	2.28798	1.72456e-12	2.57483e-09	MICU3
228618_at	1.96053	3.54481e-10	2.25104e-07	2.15968	3.30784e-11	5.1002e-08	2.28661	7.69167e-12	5.12265e-09	PEAR1
218974_at	1.90648	9.89314e-10	3.50834e-07	2.18531	3.64617e-11	5.1002e-08	2.38573	3.8278e-12	3.6042e-09	SOBP
205116_at	1.87671	8.61701e-10	3.37544e-07	2.12775	4.13543e-11	5.1002e-08	2.07819	7.43585e-11	1.51525e-08	LAMA2
238332_at	1.93038	5.26458e-10	2.52201e-07	2.11656	5.64361e-11	5.1002e-08	2.40173	2.19018e-12	2.84786e-09	ANKRD29
229635_at	-1.91564	5.58951e-10	2.6315e-07	-2.10357	5.79016e-11	5.1002e-08	-2.08038	7.62199e-11	1.54167e-08	LOC100505702
228376_at	1.94032	4.87361e-10	2.50215e-07	2.10384	6.86688e-11	5.35734e-08	2.21597	1.86248e-11	7.59057e-09	GGTA1P
212226_s_at	1.81612	2.40357e-09	5.56449e-07	2.03549	1.65427e-10	8.6868e-08	2.1912	2.6602e-11	9.05055e-09	PPAP2B
207016_s_at	1.77338	4.44359e-09	8.08911e-07	2.00347	2.64614e-10	1.02664e-07	2.2633	1.27791e-11	6.56071e-09	ALDH1A2
219970_at	1.86852	1.89279e-09	4.71886e-07	2.00822	3.52284e-10	1.18759e-07	2.25829	1.95036e-11	7.60807e-09	GIPC2
209355_s_at	1.84921	5.25455e-09	8.80159e-07	2.05712	4.58132e-10	1.45462e-07	2.24951	5.21037e-11	1.20571e-08	PPAP2B
238178_at	1.9303	2.65336e-09	5.7962e-07	2.06909	5.3436e-10	1.5763e-07	2.66666	8.69362e-13	2.57483e-09	---
222077_s_at	-1.84428	1.03416e-08	1.35764e-06	-2.09894	5.55924e-10	1.58126e-07	-2.38893	2.34104e-11	8.87839e-09	RACGAP1
200696_s_at	1.92371	8.73774e-09	1.19549e-06	2.15548	6.67957e-10	1.77327e-07	2.33012	1.02889e-10	1.84286e-08	GSN
235521_at	1.88585	5.04896e-09	8.67087e-07	2.01207	1.16667e-09	2.24345e-07	1.97508	1.78654e-09	1.14835e-07	HOXA3
212423_at	1.82357	1.73943e-08	1.97904e-06	2.05816	1.18956e-09	2.2557e-07	2.13599	4.99785e-10	4.94461e-08	ZCCHC24
229127_at	1.94251	6.41799e-09	1.00718e-06	2.00758	3.08771e-09	4.07309e-07	2.19074	4.10502e-10	4.25636e-08	JAM2
209789_at	1.69695	2.15509e-07	1.07552e-05	2.07909	3.12249e-09	4.08611e-07	2.24195	5.50397e-10	5.1787e-08	CORO2B
205909_at	-1.72874	1.32731e-07	7.74433e-06	-2.06142	3.27517e-09	4.16661e-07	-1.91726	1.59734e-08	5.48783e-07	POLE2
216840_s_at	1.74725	1.07095e-07	6.76932e-06	2.05803	3.37984e-09	4.22149e-07	2.03008	4.58448e-09	2.18853e-07	LAMA2
209172_s_at	-1.98404	9.55221e-08	6.34629e-06	-2.26351	6.04057e-09	6.37781e-07	-2.38648	1.84689e-09	1.16274e-07	CENPF
212021_s_at	-1.8024	1.58934e-07	8.78513e-06	-2.0762	8.61613e-09	7.86361e-07	-2.27332	1.12567e-09	8.46733e-08	MKI67
218723_s_at	1.8056	1.02695e-07	6.6926e-06	2.02764	9.23842e-09	8.29817e-07	2.29306	5.70753e-10	5.27723e-08	RGCC
225241_at	1.80894	1.8693e-06	4.8474e-05	2.37082	9.65681e-09	8.5061e-07	2.46992	3.92628e-09	1.97079e-07	CCDC80
219534_x_at	1.91632	3.33867e-08	3.02876e-06	2.02844	1.00118e-08	8.65876e-07	2.19056	1.81248e-09	1.15635e-07	CDKN1C
221841_s_at	1.78855	4.25758e-07	1.70841e-05	2.1502	1.04774e-08	8.80291e-07	2.70438	4.98517e-11	1.19408e-08	KLF4
206091_at	-1.85264	9.83975e-07	3.02913e-05	-2.32329	1.13616e-08	9.3446e-07	-2.54896	1.44316e-09	9.82719e-08	MATN3
213156_at	1.93777	2.67663e-08	2.58262e-06	2.01139	1.21442e-08	9.75325e-07	2.07027	6.48985e-09	2.81289e-07	---
203812_at	1.96008	4.07411e-08	3.41113e-06	2.06727	1.33189e-08	1.03027e-06	2.46384	2.45092e-10	3.15683e-08	SLIT3
205559_s_at	1.84264	1.11984e-07	6.9764e-06	2.02253	1.65687e-08	1.18127e-06	2.20496	2.49176e-09	1.42641e-07	PCSK5
205289_at	1.94963	2.82236e-07	1.28287e-05	2.2424	1.69166e-08	1.1967e-06	2.62089	5.10017e-10	4.98621e-08	BMP2
202409_at	1.97759	1.17307e-06	3.43688e-05	2.45548	1.73607e-08	1.21784e-06	2.48598	1.33422e-08	4.83828e-07	IGF2
201693_s_at	1.92995	2.08133e-06	5.22361e-05	2.4762	1.74228e-08	1.21784e-06	2.72625	2.10347e-09	1.28495e-07	EGR1
213007_at	-1.78163	4.82441e-07	1.84762e-05	-2.10515	1.75277e-08	1.21784e-06	-2.3966	9.81883e-10	7.79398e-08	FANCI
238909_at	1.97658	4.59406e-07	1.78952e-05	2.32788	1.77626e-08	1.23103e-06	3.05206	3.26493e-11	9.47757e-09	S100A10
229228_at	1.60527	4.82777e-06	9.67894e-05	2.15721	1.89949e-08	1.29023e-06	2.37757	2.25256e-09	1.33264e-07	CREB5 /// LOC401317
228224_at	1.89414	3.75096e-07	1.56851e-05	2.18773	2.13065e-08	1.38853e-06	2.29505	7.62751e-09	3.17012e-07	PRELP
219093_at	1.81857	2.41475e-07	1.16108e-05	2.04654	2.25591e-08	1.4359e-06	2.319	1.44133e-09	9.82719e-08	PID1
243278_at	1.93453	9.19802e-08	6.24063e-06	2.06855	2.33584e-08	1.4639e-06	2.26403	3.28751e-09	1.7515e-07	FOXP2
221436_s_at	-1.82144	5.38698e-07	1.98762e-05	-2.0882	3.73665e-08	2.01041e-06	-2.33698	3.31039e-09	1.7556e-07	CDCA3
223556_at	-1.91428	5.89523e-07	2.08453e-05	-2.17815	4.82575e-08	2.33717e-06	-2.41654	5.29877e-09	2.40928e-07	HELLS
221258_s_at	-1.64279	2.67628e-06	6.25672e-05	-2.03703	4.82739e-08	2.33717e-06	-2.19149	1.03834e-08	3.98774e-07	KIF18A
205931_s_at	1.47116	2.03122e-05	0.000278716	2.06811	5.0988e-08	2.44689e-06	2.49635	8.30123e-10	6.84814e-08	CREB5 /// LOC401317
212022_s_at	-1.84659	1.20214e-06	3.4958e-05	-2.16738	5.74754e-08	2.68629e-06	-2.49575	2.79826e-09	1.55303e-07	MKI67
227561_at	1.98491	1.76325e-07	9.36716e-06	2.10016	5.75506e-08	2.68629e-06	2.44688	2.14931e-09	1.29617e-07	DDR2
235545_at	-1.86551	2.05945e-06	5.18775e-05	-2.25697	5.823e-08	2.69496e-06	-2.55707	4.08307e-09	2.01614e-07	DEPDC1
239183_at	1.58865	2.7079e-05	0.000345199	2.24298	6.96099e-08	3.09068e-06	2.3857	1.948e-08	6.3703e-07	ANGPTL1
202094_at	-1.79417	6.25983e-07	2.15278e-05	-2.00976	7.08678e-08	3.1262e-06	-2.34732	2.56673e-09	1.4484e-07	BIRC5
219993_at	1.95838	1.28695e-07	7.55728e-06	2.0154	7.27489e-08	3.17283e-06	2.68216	1.22559e-10	2.07863e-08	SOX17
208131_s_at	1.79193	3.94244e-06	8.27459e-05	2.21874	7.95394e-08	3.36729e-06	2.45947	9.26848e-09	3.70008e-07	PTGIS
205529_s_at	1.78933	1.4355e-06	3.98751e-05	2.08634	8.04927e-08	3.38427e-06	2.20277	2.64864e-08	8.01971e-07	RUNX1T1
203876_s_at	-1.9625	1.7183e-06	4.55532e-05	-2.2988	9.02777e-08	3.67929e-06	-2.66053	4.12929e-09	2.03161e-07	MMP11
202338_at	-1.82079	1.58847e-06	4.2824e-05	-2.08909	1.24385e-07	4.67189e-06	-2.53732	2.00693e-09	1.2365e-07	TK1
200672_x_at	1.68337	5.49043e-06	0.000106554	2.07712	1.27439e-07	4.74742e-06	2.2191	3.35418e-08	9.62073e-07	SPTBN1
226456_at	-1.66019	4.72767e-06	9.51317e-05	-2.02414	1.34534e-07	4.9576e-06	-2.40491	3.60765e-09	1.86513e-07	RMI2
219990_at	-1.88398	3.01835e-06	6.82277e-05	-2.21856	1.56057e-07	5.51983e-06	-2.5608	8.07402e-09	3.30933e-07	E2F8
218651_s_at	1.80759	1.66025e-06	4.43436e-05	2.04741	1.68125e-07	5.7965e-06	2.24138	2.71214e-08	8.15293e-07	LARP6
204179_at	-1.74038	2.5272e-05	0.000327937	-2.32783	1.843e-07	6.22064e-06	-2.62603	1.59132e-08	5.48333e-07	MB
203813_s_at	1.77563	2.83e-06	6.50472e-05	2.04947	2.13531e-07	6.8848e-06	2.36592	1.14405e-08	4.29702e-07	SLIT3
205168_at	1.64306	7.56026e-06	0.000134314	2.00971	2.22761e-07	7.08942e-06	2.26157	2.06569e-08	6.68642e-07	DDR2
220588_at	-1.87241	1.07783e-05	0.000174046	-2.32252	2.62974e-07	8.06829e-06	-2.63069	2.16197e-08	6.8966e-07	BCAS4
227372_s_at	-1.72648	6.62797e-06	0.000122286	-2.07508	2.65703e-07	8.14287e-06	-2.32708	2.696e-08	8.13448e-07	BAIAP2L1
215303_at	1.95766	5.28027e-06	0.000103637	2.31189	2.83747e-07	8.5708e-06	2.53305	4.68406e-08	1.23221e-06	DCLK1
229011_at	1.83787	3.55405e-06	7.72012e-05	2.11085	3.04219e-07	8.96398e-06	2.46037	1.38599e-08	4.99287e-07	---
238617_at	-1.96752	1.50898e-06	4.13696e-05	-2.14216	3.2251e-07	9.33876e-06	-2.46603	1.92809e-08	6.33555e-07	KIF26B
220751_s_at	1.83592	1.86004e-06	4.84177e-05	2.01905	3.35073e-07	9.60073e-06	2.23735	4.44992e-08	1.17894e-06	FAXDC2
235821_at	-1.90103	1.03236e-06	3.12177e-05	-2.00797	3.80193e-07	1.04653e-05	-2.47657	5.24671e-09	2.39978e-07	WISP1
238439_at	-1.77575	2.65153e-05	0.000340078	-2.26653	4.75794e-07	1.24445e-05	-2.4798	8.42503e-08	1.90994e-06	ANKRD22
221521_s_at	-1.93234	1.00734e-05	0.000165702	-2.30251	5.14095e-07	1.32183e-05	-2.42889	1.87457e-07	3.57202e-06	GINS2
212977_at	1.53397	7.32454e-05	0.00071686	2.06822	6.67068e-07	1.58253e-05	2.35493	5.46271e-08	1.37353e-06	CXCR7
204318_s_at	-1.92121	2.98877e-06	6.76733e-05	-2.08778	6.99807e-07	1.64151e-05	-2.4157	4.15084e-08	1.12555e-06	GTSE1
227058_at	1.60221	5.83469e-05	0.000604179	2.1084	7.62295e-07	1.75953e-05	2.74167	3.75459e-09	1.9199e-07	MEDAG
204033_at	-1.98836	1.92933e-06	4.95135e-05	-2.06381	1.00514e-06	2.1731e-05	-2.47905	2.90127e-08	8.54606e-07	TRIP13
236361_at	1.84236	7.22764e-06	0.000130441	2.06667	1.04609e-06	2.24918e-05	2.5769	1.38294e-08	4.98844e-07	GALNT15
205792_at	1.72829	0.000529663	0.00317031	2.67598	1.06093e-06	2.27125e-05	2.67834	1.04446e-06	1.37182e-05	WISP2
214040_s_at	1.86828	1.64693e-05	0.000237691	2.20746	1.07333e-06	2.28793e-05	2.82001	8.45631e-09	3.4158e-07	GSN
222740_at	-1.76348	1.55882e-05	0.000229585	-2.06269	1.20296e-06	2.49456e-05	-2.45187	4.44276e-08	1.17894e-06	ATAD2
220266_s_at	1.73395	2.68538e-05	0.000343131	2.0976	1.27289e-06	2.60357e-05	3.00582	7.87571e-10	6.58243e-08	KLF4
243864_at	1.74473	4.03338e-05	0.000461011	2.16984	1.29423e-06	2.62754e-05	2.29099	4.85822e-07	7.546e-06	CCDC80
225767_at	-1.841	2.23866e-05	0.000299651	-2.15585	1.80412e-06	3.33618e-05	-2.1475	1.92898e-06	2.20564e-05	RNA45S5
227242_s_at	1.91072	8.90723e-06	0.000151241	2.10113	1.86915e-06	3.41856e-05	2.54538	5.05386e-08	1.29822e-06	EBF3
235228_at	1.74331	2.00315e-05	0.000275557	2.00161	2.22264e-06	3.89749e-05	2.32405	1.44372e-07	2.89763e-06	CCDC85A
220327_at	1.74545	6.66913e-05	0.000669202	2.1147	3.78129e-06	5.8175e-05	2.44343	2.91472e-07	5.01508e-06	VGLL3
207277_at	1.94557	2.17242e-05	0.000294101	2.15348	4.49437e-06	6.56977e-05	2.23037	2.50612e-06	2.70696e-05	CD209
223484_at	-1.98368	0.00219036	0.00937754	-3.24003	4.9341e-06	7.00622e-05	-2.89804	2.73198e-05	0.000182216	C15orf48
232267_at	1.64883	0.000365885	0.00239836	2.2433	5.40297e-06	7.49743e-05	2.50974	7.9241e-07	1.10565e-05	GPR133
214455_at	-1.86882	0.000115917	0.00100134	-2.27084	7.15195e-06	9.26868e-05	-2.5018	1.42099e-06	1.74233e-05	HIST1H2BC /// HIST1H2BE /// HIST1H2BF /// HIST1H2BG /// HIST1H2BI
226210_s_at	1.75785	0.000122115	0.00104366	2.14168	7.31753e-06	9.42067e-05	2.43692	8.21913e-07	1.13751e-05	MEG3
205780_at	-1.35058	0.00240269	0.0100815	-2.16958	7.61495e-06	9.69841e-05	-2.01429	2.35513e-05	0.000161825	BIK
201689_s_at	-1.86954	0.00023892	0.0017374	-2.38394	8.44973e-06	0.000105228	-2.61211	1.87641e-06	2.16008e-05	TPD52
204286_s_at	-1.72554	0.000114707	0.000993714	-2.0716	8.54015e-06	0.000105951	-1.99025	1.58035e-05	0.0001172	PMAIP1
225846_at	-1.94579	0.000435201	0.00272754	-2.60957	8.68908e-06	0.000107311	-2.81484	2.5285e-06	2.7279e-05	ESRP1
203434_s_at	1.89622	0.000109675	0.000962642	2.2542	9.43115e-06	0.000114102	2.35595	4.66299e-06	4.42725e-05	MME
201690_s_at	-1.50849	0.00059541	0.00345773	-2.0538	1.07526e-05	0.000126775	-2.29509	1.74507e-06	2.04088e-05	TPD52
201843_s_at	1.88021	7.90207e-05	0.000756571	2.15546	1.12044e-05	0.000131083	2.23305	6.43152e-06	5.71863e-05	EFEMP1
219127_at	-1.76527	0.000167441	0.00132834	-2.14364	1.14302e-05	0.000132983	-2.74176	1.56776e-07	3.08424e-06	PRR15L
209008_x_at	-1.65236	0.000639273	0.00366876	-2.22658	1.39496e-05	0.000153716	-2.35401	5.84557e-06	5.29592e-05	KRT8
228501_at	1.92939	4.66597e-05	0.00051416	2.06221	1.79394e-05	0.000186597	2.57803	4.26964e-07	6.82992e-06	GALNT15
205597_at	-1.59151	0.00133961	0.00645479	-2.23531	2.24068e-05	0.000221201	-2.59661	2.0742e-06	2.33752e-05	SLC44A4
205433_at	1.87457	0.000168943	0.00133753	2.1689	2.38474e-05	0.000232511	2.30338	9.63082e-06	7.89727e-05	BCHE
230748_at	-1.84084	0.000318359	0.00216494	-2.22745	2.69692e-05	0.000255264	-2.44394	6.58388e-06	5.83321e-05	SLC16A6
201688_s_at	-1.86572	0.000728086	0.00405572	-2.42266	2.89369e-05	0.000270415	-2.55227	1.33878e-05	0.000102745	TPD52
202357_s_at	-1.52691	0.00125114	0.00614675	-2.07783	3.19493e-05	0.000291775	-1.9035	0.000104832	0.00054566	CFB
219121_s_at	-1.93319	0.000502489	0.00305085	-2.39897	3.36669e-05	0.000303939	-2.53999	1.45743e-05	0.000109723	ESRP1
229292_at	-1.48986	0.00182509	0.00815779	-2.06388	4.3629e-05	0.000372971	-2.09363	3.57e-05	0.000225758	EPB41L5
204675_at	-1.69381	0.000798635	0.00434589	-2.15252	4.44986e-05	0.000379119	-2.42311	7.6811e-06	6.58524e-05	SRD5A1
223551_at	-1.84363	0.00149155	0.00701124	-2.45803	5.48725e-05	0.00044807	-2.40751	7.25885e-05	0.000403543	PKIB
219956_at	-1.66296	0.00153776	0.00717892	-2.20315	6.24713e-05	0.000493446	-2.47745	1.14962e-05	9.08058e-05	GALNT6
203953_s_at	-1.73376	0.00125557	0.00615744	-2.19546	8.59476e-05	0.00063584	-2.44645	1.89523e-05	0.000135901	CLDN3
225911_at	-1.38561	0.00897939	0.027942	-2.21187	9.38809e-05	0.000684699	-2.25006	7.49734e-05	0.000414922	NPNT
238752_at	1.82241	0.000442061	0.00275844	2.06473	9.88234e-05	0.000713693	2.73502	1.37557e-06	1.69961e-05	GPLD1
207847_s_at	-1.60059	0.00357411	0.0137545	-2.24475	0.000103884	0.000743609	-2.72275	6.42181e-06	5.71557e-05	MUC1
219010_at	-1.62712	0.00161515	0.00743724	-2.06631	0.000116565	0.000811862	-2.14282	7.25923e-05	0.000403543	C1orf106
216623_x_at	-0.824592	0.128525	0.216796	-2.20689	0.00019721	0.00122582	-2.41073	6.3788e-05	0.000363631	TOX3
231120_x_at	-1.32413	0.0115116	0.0338761	-2.04106	0.000229742	0.00138179	-1.80713	0.000880011	0.00312288	PKIB
218186_at	-1.49597	0.0062096	0.0210189	-2.0625	0.000302337	0.00171706	-2.30052	7.81675e-05	0.000429379	RAB25
214774_x_at	-0.867106	0.104466	0.184906	-2.04997	0.000377921	0.00204549	-2.39106	5.57627e-05	0.00032626	TOX3
214440_at	-1.60371	0.0170361	0.04562	-2.47329	0.000467995	0.00241525	-2.4244	0.000581371	0.00221346	NAT1
212865_s_at	1.877	0.00151542	0.00709656	2.05596	0.000606782	0.00296613	2.26349	0.000203533	0.000937315	COL14A1
228969_at	-1.22284	0.0752776	0.143935	-2.42717	0.000887329	0.00403218	-2.41515	0.000933123	0.00327589	AGR2
218468_s_at	-1.10286	0.0594388	0.120189	-2.05553	0.0009058	0.00410111	-1.90787	0.00185948	0.00579291	GREM1
209560_s_at	2.08207	0.00305023	0.0121644	2.26565	0.00142625	0.00582315	2.68551	0.000231742	0.00104044	DLK1
205969_at	1.53553	0.0198342	0.0512871	2.15222	0.00161168	0.00642741	2.73033	0.000117757	0.000599345	AADAC
204667_at	-1.0892	0.0731374	0.140809	-2.01334	0.00164692	0.00653646	-2.10498	0.00107318	0.00366996	FOXA1
242579_at	-1.74643	0.00731984	0.0238515	-2.00702	0.00240778	0.00881562	-1.88317	0.00411807	0.0111855	BMPR1B
232481_s_at	-1.82158	0.00719912	0.0235424	-2.0695	0.00260905	0.00939009	-1.67651	0.0126811	0.0284903	SLITRK6
228665_at	1.97142	3.26303e-12	4.45502e-08	1.97619	3.06163e-12	2.27135e-08	2.16536	2.6248e-13	1.79182e-09	CYYR1
220027_s_at	1.71573	5.16716e-11	1.17579e-07	1.81885	1.17894e-11	3.22619e-08	2.05735	4.53076e-13	2.07946e-09	RASIP1
229310_at	1.65773	1.64074e-09	4.67979e-07	1.97148	2.50545e-11	4.35489e-08	2.18342	1.76825e-12	2.57483e-09	KLHL29
223796_at	1.88474	1.50863e-10	1.75108e-07	1.92834	8.6141e-11	6.18991e-08	2.19223	3.27233e-12	3.57417e-09	CNTNAP3 /// CNTNAP3B
214696_at	1.55779	2.50074e-07	1.17937e-05	1.80702	1.2315e-08	9.83258e-07	2.53391	3.72572e-12	3.6042e-09	MIR22 /// MIR22HG
210762_s_at	1.61287	9.28991e-09	1.25579e-06	1.79251	8.63385e-10	1.90176e-07	2.21089	4.79631e-12	4.054e-09	DLC1
207808_s_at	1.73998	3.24228e-10	2.21234e-07	1.78089	1.85364e-10	8.78577e-08	2.02886	7.02774e-12	5.08739e-09	PROS1
219091_s_at	1.83784	2.48471e-10	1.95345e-07	1.90272	1.06957e-10	6.95376e-08	2.11543	7.36921e-12	5.08739e-09	MMRN2
213715_s_at	1.86277	1.10314e-09	3.78765e-07	1.88333	8.55054e-10	1.90176e-07	2.25737	9.97328e-12	6.25431e-09	KANK3
201531_at	1.56695	1.24775e-07	7.38995e-06	1.93108	1.44395e-09	2.46428e-07	2.36667	1.0078e-11	6.25431e-09	ZFP36
224822_at	1.65454	8.30207e-09	1.17721e-06	1.77263	1.78447e-09	2.76856e-07	2.17249	1.27828e-11	6.56071e-09	DLC1
208944_at	1.96194	2.51231e-10	1.95345e-07	1.95737	2.65712e-10	1.02664e-07	2.20907	1.31609e-11	6.56071e-09	TGFBR2
228325_at	1.53919	1.01848e-07	6.67047e-06	1.55818	7.97667e-08	3.37169e-06	2.21781	2.58051e-11	9.05055e-09	KIAA0146
230943_at	1.99876	1.26363e-08	1.59008e-06	1.98722	1.43056e-08	1.0881e-06	2.59419	2.81732e-11	9.05055e-09	SOX17
213364_s_at	1.73119	1.28692e-09	4.1342e-07	1.78972	5.93381e-10	1.62029e-07	2.0139	3.34834e-11	9.52394e-09	SNX1
218901_at	1.97618	9.47454e-10	3.44729e-07	1.97064	1.01123e-09	2.06065e-07	2.22239	5.60891e-11	1.28703e-08	PLSCR4
226911_at	1.79682	3.45083e-09	6.97989e-07	1.72439	8.55424e-09	7.83832e-07	2.11443	7.4274e-11	1.51525e-08	EGFLAM
227697_at	1.69316	3.07581e-07	1.36788e-05	1.81942	7.57341e-08	3.25039e-06	2.46863	8.00284e-11	1.58038e-08	SOCS3
227503_at	1.5542	3.3901e-08	3.02985e-06	1.69881	5.04005e-09	5.5718e-07	2.0106	9.81164e-11	1.81025e-08	---
229910_at	1.83335	2.30741e-09	5.43155e-07	1.88948	1.15728e-09	2.24345e-07	2.08995	1.04609e-10	1.84286e-08	SHE
228698_at	1.88968	5.66587e-08	4.32157e-06	1.85937	7.85207e-08	3.3345e-06	2.49434	1.1063e-10	1.89991e-08	SOX7
219494_at	-1.78874	1.19277e-08	1.50786e-06	-1.72583	2.54973e-08	1.54623e-06	-2.18729	1.1605e-10	1.98054e-08	RAD54B
212558_at	1.97291	1.10969e-09	3.78765e-07	1.99819	8.25665e-10	1.90176e-07	2.16349	1.23612e-10	2.08356e-08	SPRY1
214829_at	1.74101	2.94243e-08	2.75158e-06	1.86107	7.08269e-09	6.94905e-07	2.20346	1.41957e-10	2.24701e-08	AASS
212950_at	1.94965	1.73619e-09	4.71886e-07	1.97802	1.24616e-09	2.34674e-07	2.14942	1.74408e-10	2.57198e-08	GPR116
210145_at	1.86234	1.03246e-08	1.35764e-06	1.96329	3.22872e-09	4.15865e-07	2.22419	1.75195e-10	2.57198e-08	PLA2G4A
206453_s_at	1.68759	1.27768e-08	1.60038e-06	1.85634	1.54097e-09	2.55452e-07	2.03321	1.80098e-10	2.62373e-08	NDRG2
214823_at	1.86116	2.13361e-09	5.06611e-07	1.91504	1.10927e-09	2.17918e-07	2.06539	1.85217e-10	2.66534e-08	ZNF204P
209464_at	-1.82696	4.49224e-08	3.66165e-06	-1.99972	6.60515e-09	6.65536e-07	-2.31446	2.27875e-10	2.99151e-08	AURKB
236045_x_at	1.87877	3.73889e-08	3.21051e-06	1.99716	1.02803e-08	8.74497e-07	2.3471	2.57227e-10	3.26892e-08	---
230250_at	1.83622	9.59067e-09	1.27928e-06	1.94879	2.57125e-09	3.56398e-07	2.12911	3.28795e-10	3.72634e-08	PTPRB
225557_at	1.32172	4.02536e-06	8.4121e-05	1.46821	6.50142e-07	1.5559e-05	2.10005	3.39282e-10	3.7969e-08	CSRNP1
235489_at	1.92555	2.70289e-09	5.84335e-07	1.7825	1.47166e-08	1.11197e-06	2.0711	5.02372e-10	4.95227e-08	RHOJ
226713_at	1.73944	1.85962e-08	2.04136e-06	1.87392	3.67848e-09	4.4642e-07	2.04291	5.0545e-10	4.96469e-08	CCDC50
221031_s_at	1.97493	2.58612e-08	2.53106e-06	1.92717	4.29565e-08	2.1762e-06	2.34771	5.49885e-10	5.1787e-08	APOLD1
213947_s_at	-1.38397	1.25234e-06	3.61485e-05	-1.54254	1.68028e-07	5.7965e-06	-2.00798	5.75999e-10	5.27723e-08	NUP210
219569_s_at	1.89647	3.59784e-08	3.12875e-06	1.77185	1.41228e-07	5.12816e-06	2.25086	8.28117e-10	6.84814e-08	SLC35G2
209147_s_at	1.66312	9.1281e-08	6.21576e-06	1.74795	3.31988e-08	1.85033e-06	2.06212	8.70512e-10	7.07447e-08	PPAP2A
214890_s_at	1.6195	2.60539e-07	1.20786e-05	1.85841	1.6247e-08	1.16748e-06	2.11455	9.1518e-10	7.32842e-08	FAM149A
226751_at	1.67678	8.77282e-08	6.00377e-06	1.74951	3.70436e-08	1.99904e-06	2.06177	1.00919e-09	7.91866e-08	CNRIP1
224013_s_at	1.38892	3.47607e-06	7.59342e-05	1.34325	6.003e-06	8.11074e-05	2.08313	1.06908e-09	8.20006e-08	SOX7
228281_at	-1.49374	3.6175e-06	7.80647e-05	-1.77404	1.63381e-07	5.69454e-06	-2.24322	1.09704e-09	8.32101e-08	C11orf82
213006_at	1.41807	2.75457e-06	6.37028e-05	1.37154	4.78755e-06	6.85521e-05	2.07981	1.29965e-09	9.21773e-08	CEBPD
1558820_a_at	1.97062	1.42609e-08	1.7154e-06	1.87591	4.00813e-08	2.10878e-06	2.18359	1.46571e-09	9.95296e-08	CCDC178
225162_at	1.84228	4.9818e-08	3.93313e-06	1.89081	2.91379e-08	1.68568e-06	2.1671	1.46892e-09	9.95296e-08	SH3D19
202202_s_at	1.7179	1.04858e-07	6.74345e-06	1.88585	1.53964e-08	1.13429e-06	2.09647	1.47702e-09	9.98303e-08	LAMA4
221814_at	1.7913	3.40918e-08	3.02985e-06	1.94236	6.04942e-09	6.37781e-07	2.06508	1.52783e-09	1.02037e-07	GPR124
213005_s_at	1.76791	1.25033e-07	7.38995e-06	1.81155	7.70342e-08	3.29305e-06	2.15865	1.78944e-09	1.14835e-07	KANK1
224061_at	1.82985	2.87705e-08	2.70899e-06	1.76972	5.72115e-08	2.68297e-06	2.07559	1.83657e-09	1.16274e-07	INMT
205024_s_at	-1.7987	1.92068e-07	9.95182e-06	-1.94191	4.17216e-08	2.16177e-06	-2.23371	2.01057e-09	1.2365e-07	RAD51
212354_at	-1.8487	8.52037e-08	5.89006e-06	-1.91595	4.12901e-08	2.14816e-06	-2.20085	2.05018e-09	1.25521e-07	SULF1
209318_x_at	1.43734	2.5673e-06	6.06426e-05	1.76876	5.36243e-08	2.53772e-06	2.04134	2.46224e-09	1.41545e-07	PLAGL1
213182_x_at	1.80147	9.68404e-08	6.40272e-06	1.88808	3.74016e-08	2.01041e-06	2.13957	2.50189e-09	1.42922e-07	CDKN1C
213943_at	1.66706	2.9492e-07	1.3267e-05	1.82947	4.72609e-08	2.33364e-06	2.09459	2.56469e-09	1.4484e-07	TWIST1
220244_at	1.66802	1.92626e-06	4.9481e-05	1.61277	3.40574e-06	5.36934e-05	2.32509	2.5673e-09	1.4484e-07	LINC00312
244447_at	1.44779	2.28738e-06	5.54694e-05	1.5616	6.00967e-07	1.47572e-05	2.03488	2.67161e-09	1.4949e-07	---
202260_s_at	1.63824	2.39938e-07	1.15755e-05	1.82263	2.84652e-08	1.66439e-06	2.02796	2.80908e-09	1.55587e-07	STXBP1
212472_at	-1.66353	1.69635e-07	9.20883e-06	-1.82355	2.66332e-08	1.59834e-06	-2.01928	2.91247e-09	1.59056e-07	MICAL2
227554_at	1.6459	2.63232e-07	1.21211e-05	1.70337	1.35651e-07	4.9853e-06	2.04355	2.9294e-09	1.59661e-07	MAGI2-AS3
203022_at	-1.43857	3.2053e-06	7.13897e-05	-1.75801	8.05601e-08	3.38427e-06	-2.05333	2.96256e-09	1.61147e-07	RNASEH2A
206115_at	1.59658	3.57843e-06	7.74929e-05	1.99366	5.95984e-08	2.74434e-06	2.28329	3.29055e-09	1.7515e-07	EGR3
223700_at	-1.84286	6.40597e-07	2.18107e-05	-1.96978	1.83258e-07	6.19313e-06	-2.38267	3.44557e-09	1.80585e-07	MND1
211814_s_at	-1.70972	1.04957e-07	6.74345e-06	-1.90602	1.10755e-08	9.22665e-07	-2.00809	3.5212e-09	1.83143e-07	CCNE2
210665_at	1.87499	5.02939e-07	1.9074e-05	1.71058	2.55031e-06	4.33076e-05	2.38328	3.75458e-09	1.9199e-07	TFPI
213895_at	1.60991	3.20731e-05	0.000389598	1.96067	1.40582e-06	2.79181e-05	2.63464	3.88975e-09	1.96372e-07	EMP1
216894_x_at	1.66773	1.82416e-07	9.57893e-06	1.83134	2.77726e-08	1.63653e-06	2.00545	3.90945e-09	1.96596e-07	CDKN1C
238151_at	1.50379	2.21394e-06	5.43632e-05	1.6617	3.70708e-07	1.02767e-05	2.06708	4.21283e-09	2.06527e-07	---
200894_s_at	-1.74084	4.34137e-07	1.73059e-05	-1.94112	5.19966e-08	2.48655e-06	-2.17621	4.55812e-09	2.18358e-07	FKBP4
224964_s_at	1.73365	3.0984e-07	1.37346e-05	1.92648	3.85676e-08	2.05407e-06	2.12676	4.64396e-09	2.19771e-07	GNG2
236548_at	1.73026	1.0411e-07	6.73657e-06	1.67602	1.94094e-07	6.44994e-06	2.00034	4.96106e-09	2.31172e-07	GIPC2
203766_s_at	1.51606	1.49441e-06	4.10113e-05	1.69508	1.9222e-07	6.41657e-06	2.01925	5.11644e-09	2.35201e-07	LMOD1
228401_at	-1.55249	2.17545e-06	5.37582e-05	-1.87535	6.41172e-08	2.90828e-06	-2.10715	5.45322e-09	2.44509e-07	ATAD2
203887_s_at	1.25908	5.11511e-05	0.000550762	1.29101	3.61015e-05	0.000321417	2.09017	5.93654e-09	2.61879e-07	THBD
213562_s_at	-1.60903	2.25713e-06	5.48526e-05	-1.77138	4.05964e-07	1.09973e-05	-2.16317	7.05132e-09	2.98055e-07	SQLE
202760_s_at	1.70995	6.0556e-07	2.11993e-05	1.66373	9.93289e-07	2.15602e-05	2.12449	7.76284e-09	3.21657e-07	AKAP2 /// PALM2-AKAP2
204126_s_at	-1.65024	5.631e-07	2.03969e-05	-1.7944	1.14209e-07	4.41727e-06	-2.03184	8.67041e-09	3.48168e-07	CDC45
1555274_a_at	-1.71555	4.34783e-07	1.73064e-05	-1.82639	1.31465e-07	4.8708e-06	-2.08211	8.74156e-09	3.5051e-07	EPT1
238488_at	1.85391	5.76918e-07	2.07828e-05	1.83411	7.01712e-07	1.6419e-05	2.27898	9.23595e-09	3.69249e-07	IPO11 /// LRRC70
204793_at	1.93711	4.3901e-08	3.61073e-06	1.94909	3.86738e-08	2.05407e-06	2.08312	9.47757e-09	3.76155e-07	GPRASP1
213004_at	1.5228	9.23232e-06	0.00015552	1.84268	3.47749e-07	9.87072e-06	2.19932	9.69344e-09	3.82259e-07	ANGPTL2
225524_at	1.79763	1.8236e-07	9.57893e-06	1.81107	1.57814e-07	5.56035e-06	2.05391	1.19746e-08	4.43662e-07	ANTXR2
202340_x_at	1.48163	3.94366e-05	0.000453032	1.99528	2.93889e-07	8.75129e-06	2.32804	1.304e-08	4.74128e-07	NR4A1
238835_at	1.88049	1.06874e-07	6.76932e-06	1.59265	2.2796e-06	3.96982e-05	2.07764	1.37e-08	4.94831e-07	AVPR1A
209755_at	1.5577	1.00563e-05	0.000165685	1.73716	1.67733e-06	3.17029e-05	2.21746	1.48824e-08	5.25715e-07	NMNAT2
219890_at	-1.88627	5.79243e-08	4.36928e-06	-1.92009	4.02812e-08	2.11523e-06	-2.01192	1.51335e-08	5.3115e-07	CLEC5A
222486_s_at	1.7772	4.624e-06	9.3459e-05	1.92503	1.18935e-06	2.47722e-05	2.40631	1.53031e-08	5.35041e-07	ADAMTS1
229116_at	1.58011	7.02644e-06	0.000127695	1.7025	2.04927e-06	3.65973e-05	2.18318	1.72888e-08	5.84992e-07	CNKSR2
206359_at	1.13442	0.000448122	0.00278874	1.40517	2.97865e-05	0.000276462	2.13267	1.79031e-08	6.02048e-07	SOCS3
203016_s_at	-1.48661	7.4676e-06	0.000133362	-1.69586	8.03407e-07	1.82112e-05	-2.05641	1.82931e-08	6.11398e-07	SSX2IP
205978_at	1.7511	9.03629e-07	2.82317e-05	1.98354	8.51132e-08	3.53207e-06	2.13204	1.92795e-08	6.33555e-07	KL
201719_s_at	1.71404	6.24992e-07	2.15212e-05	1.98353	3.64195e-08	1.97708e-06	2.03809	2.0667e-08	6.68642e-07	EPB41L2
214889_at	1.57396	3.04676e-06	6.86993e-05	1.67101	1.08563e-06	2.30874e-05	2.04426	2.16567e-08	6.90032e-07	FAM149A
213661_at	1.58702	1.11595e-05	0.000178513	1.91554	4.58009e-07	1.20835e-05	2.23107	2.23827e-08	7.09027e-07	PAMR1
229538_s_at	-1.86043	3.86792e-07	1.58347e-05	-1.94485	1.66017e-07	5.76519e-06	-2.13537	2.51607e-08	7.74565e-07	IQGAP3
205528_s_at	1.74722	5.23506e-07	1.95019e-05	1.91282	9.22545e-08	3.72648e-06	2.03275	2.66654e-08	8.0634e-07	RUNX1T1
1569608_x_at	1.7806	3.65988e-07	1.53986e-05	1.73685	5.80394e-07	1.44075e-05	2.01937	3.03877e-08	8.89355e-07	---
202972_s_at	1.94968	5.91676e-07	2.08453e-05	1.94019	6.46836e-07	1.55206e-05	2.25403	3.49259e-08	9.92571e-07	FAM13A
203373_at	1.70764	2.71266e-06	6.32014e-05	1.63637	5.48353e-06	7.56993e-05	2.14403	3.79858e-08	1.05634e-06	SOCS2
208937_s_at	1.87025	3.82875e-07	1.58166e-05	1.64225	3.78161e-06	5.8175e-05	2.10086	3.89308e-08	1.07629e-06	ID1
227082_at	1.95182	1.99099e-07	1.01618e-05	1.96704	1.71327e-07	5.85513e-06	2.11464	4.03257e-08	1.10223e-06	---
210078_s_at	1.88257	5.17573e-07	1.94133e-05	1.99888	1.66408e-07	5.76641e-06	2.13887	4.30341e-08	1.15092e-06	KCNAB1
219304_s_at	1.67359	4.85332e-06	9.71589e-05	1.81717	1.20121e-06	2.49432e-05	2.1545	4.67394e-08	1.23192e-06	PDGFD
222036_s_at	-1.69722	1.96102e-06	5.01002e-05	-1.92643	1.94584e-07	6.44994e-06	-2.06282	5.00412e-08	1.29152e-06	MCM4
1561181_at	1.57072	5.27479e-06	0.000103637	1.62777	2.92902e-06	4.78537e-05	2.02064	5.26508e-08	1.34237e-06	---
242828_at	1.77659	2.44052e-06	5.82016e-05	1.84637	1.2537e-06	2.57202e-05	2.17864	5.41667e-08	1.37078e-06	FIGN
1556989_at	1.8496	4.81764e-05	0.000526624	1.53857	0.000469789	0.00242085	2.74809	5.6637e-08	1.4108e-06	---
239461_at	1.75062	2.43263e-06	5.80642e-05	1.68708	4.50423e-06	6.57258e-05	2.14054	5.72523e-08	1.4225e-06	GALNT15
229385_s_at	-1.70135	9.88326e-06	0.000163658	-1.67078	1.30642e-05	0.000146142	-2.26536	5.84543e-08	1.44579e-06	TINCR
214279_s_at	1.54714	9.59805e-06	0.000160198	1.66462	2.93776e-06	4.79488e-05	2.05596	5.85696e-08	1.44733e-06	NDRG2
219051_x_at	-1.27781	0.000116369	0.00100461	-1.64875	2.68952e-06	4.51017e-05	-2.01504	6.51735e-08	1.5772e-06	METRN
228827_at	1.78133	1.47651e-06	4.06837e-05	1.95388	2.73748e-07	8.33265e-06	2.09731	6.83846e-08	1.63084e-06	RUNX1T1
205339_at	-1.58459	5.19921e-06	0.000102585	-1.78731	6.54748e-07	1.56281e-05	-2.00074	7.54701e-08	1.75685e-06	STIL
235956_at	1.7929	1.09598e-06	3.27428e-05	1.80198	1.0018e-06	2.1676e-05	2.06009	7.94235e-08	1.82853e-06	KIAA1377
823_at	1.84906	2.89351e-06	6.61174e-05	1.99458	7.72477e-07	1.77702e-05	2.23922	8.54943e-08	1.92775e-06	CX3CL1
228399_at	1.67079	5.04672e-06	0.000100004	1.77175	1.89141e-06	3.45044e-05	2.09224	8.58118e-08	1.92854e-06	OSR1
202672_s_at	1.37303	9.00967e-05	0.00083558	1.66361	5.47748e-06	7.56541e-05	2.09035	8.86933e-08	1.97581e-06	ATF3
204421_s_at	1.571	1.77061e-05	0.0002509	1.7725	2.59747e-06	4.37818e-05	2.12694	9.03255e-08	2.00197e-06	FGF2
214533_at	1.80529	2.06947e-06	5.20657e-05	1.68355	6.57079e-06	8.69292e-05	2.13686	9.09137e-08	2.01174e-06	CMA1
211340_s_at	1.76011	3.57865e-06	7.74929e-05	1.76241	3.50178e-06	5.47963e-05	2.14605	9.62206e-08	2.10174e-06	MCAM
230962_at	1.60029	7.79808e-06	0.000137584	1.90823	3.74325e-07	1.0356e-05	2.04273	1.00652e-07	2.17626e-06	DCLK1
209335_at	1.7934	2.22174e-06	5.44098e-05	1.921	6.61153e-07	1.57293e-05	2.12073	1.0066e-07	2.17626e-06	DCN
242680_at	1.67626	3.44332e-06	7.55208e-05	1.66197	3.968e-06	6.0134e-05	2.02146	1.1428e-07	2.4041e-06	AVPR1A
209841_s_at	1.83228	1.77371e-05	0.000251209	1.8077	2.16609e-05	0.000215297	2.44382	1.21797e-07	2.54264e-06	LRRN3
204829_s_at	1.7149	3.44925e-06	7.55901e-05	1.93756	4.0025e-07	1.09183e-05	2.0615	1.21893e-07	2.54271e-06	FOLR2
212281_s_at	-1.45593	6.46103e-05	0.000654152	-1.83514	1.86303e-06	3.41194e-05	-2.1081	1.45512e-07	2.91302e-06	TMEM97
1562275_at	1.52878	0.000205354	0.00154644	1.36599	0.000727266	0.00343399	2.41827	1.52206e-07	3.01388e-06	---
208502_s_at	-1.65483	1.27163e-05	0.000197083	-1.6887	9.3012e-06	0.00011303	-2.12053	1.73064e-07	3.3587e-06	PITX1
219786_at	-1.45526	4.91469e-05	0.000533389	-1.633	9.04031e-06	0.000110499	-2.04416	1.77549e-07	3.43354e-06	MTL5
228821_at	-1.8415	2.23056e-06	5.45278e-05	-1.91429	1.13713e-06	2.39401e-05	-2.11535	1.78579e-07	3.4459e-06	ST6GAL2
230560_at	1.7628	0.000131429	0.00110454	1.98879	2.56628e-05	0.000245188	2.6669	1.79032e-07	3.45e-06	STXBP6
229641_at	1.40173	6.52332e-05	0.000658952	1.25121	0.000271676	0.00158073	2.00674	1.83911e-07	3.51919e-06	CCBE1
221009_s_at	1.96494	3.72046e-06	7.92175e-05	1.85269	9.56921e-06	0.000115349	2.3212	1.87299e-07	3.57149e-06	ANGPTL4
212353_at	-1.7397	6.1184e-06	0.000115819	-1.85707	2.07202e-06	3.6883e-05	-2.11526	1.935e-07	3.64646e-06	SULF1
214071_at	1.61881	8.51439e-06	0.000146223	1.77038	1.95497e-06	3.54701e-05	2.00711	1.98363e-07	3.71502e-06	GNAL
209086_x_at	1.65944	2.09138e-05	0.000285109	1.62266	2.8976e-05	0.000270502	2.17587	2.10708e-07	3.89693e-06	MCAM
223704_s_at	1.64476	1.72517e-05	0.000245992	1.76073	6.00088e-06	8.11074e-05	2.12876	2.10788e-07	3.89693e-06	DMRT2
201287_s_at	-1.68633	6.88546e-05	0.000684186	-1.98248	6.41375e-06	8.55982e-05	-2.40544	2.13172e-07	3.92698e-06	SDC1
1556364_at	1.93883	4.41705e-07	1.75171e-05	1.68731	4.96561e-06	7.04003e-05	2.00969	2.24357e-07	4.08965e-06	ADAMTS9-AS2
225185_at	1.70255	1.39912e-05	0.000212129	1.83669	4.22415e-06	6.28238e-05	2.15588	2.45509e-07	4.39886e-06	MRAS
210198_s_at	1.38414	0.000181863	0.00141399	1.64266	1.79236e-05	0.000186589	2.11176	2.51893e-07	4.46736e-06	PLP1
213001_at	1.45505	7.56124e-05	0.000734759	1.75865	4.59132e-06	6.66154e-05	2.06833	2.60606e-07	4.58808e-06	ANGPTL2
201286_at	-1.5834	7.07001e-05	0.000699217	-1.87774	5.75821e-06	7.85776e-05	-2.23832	2.6308e-07	4.61378e-06	SDC1
222303_at	1.60527	1.3626e-05	0.00020821	1.46022	5.34236e-05	0.000439658	2.01631	2.77071e-07	4.80668e-06	---
222067_x_at	-1.62342	0.000131287	0.00110373	-1.69371	7.59014e-05	0.000574436	-2.38951	3.02282e-07	5.15883e-06	HIST1H2BD
222037_at	-1.76617	1.35598e-05	0.00020738	-1.84998	6.58426e-06	8.70231e-05	-2.20438	3.10558e-07	5.27369e-06	MCM4
227804_at	-1.70789	6.10453e-06	0.000115718	-1.8597	1.466e-06	2.8799e-05	-2.0218	3.21383e-07	5.42379e-06	TLCD1
204042_at	1.82166	2.3186e-05	0.000307786	1.93697	9.16975e-06	0.000111778	2.34212	3.4976e-07	5.80228e-06	WASF3
229497_at	1.43367	0.000163846	0.00130627	1.77351	8.33789e-06	0.000104269	2.12785	3.61187e-07	5.95206e-06	ANKDD1A
228771_at	1.55242	2.94273e-05	0.000365413	1.56307	2.66664e-05	0.000252919	2.01235	4.08347e-07	6.57448e-06	ADRBK2
238009_at	1.79902	2.49121e-05	0.000324702	1.80441	2.38505e-05	0.000232511	2.30157	4.20757e-07	6.75438e-06	SOX5
201432_at	1.823	4.68055e-06	9.43226e-05	1.78493	6.5803e-06	8.70129e-05	2.09062	4.28312e-07	6.84748e-06	CAT
226129_at	-1.44133	0.00024745	0.00178232	-1.76097	1.70308e-05	0.000179208	-2.19193	4.33751e-07	6.91305e-06	FAM83H
213800_at	1.79589	9.19002e-06	0.000154999	1.85215	5.63268e-06	7.74061e-05	2.14466	4.42519e-07	7.02116e-06	CFH
209087_x_at	1.73573	1.89958e-05	0.000264373	1.66005	3.62137e-05	0.000321996	2.17286	4.47107e-07	7.06931e-06	MCAM
212279_at	-1.46028	8.86242e-05	0.00082582	-1.81365	3.57824e-06	5.57605e-05	-2.02774	5.06671e-07	7.79446e-06	TMEM97
1557422_at	1.68379	0.000185791	0.00143813	1.68253	0.000187485	0.00117879	2.47673	5.16503e-07	7.91263e-06	---
243296_at	1.50983	0.000136455	0.00113599	1.4137	0.000301661	0.00171465	2.16312	5.29814e-07	8.05967e-06	NAMPT
200671_s_at	1.69652	5.0222e-05	0.000543114	1.93225	7.33289e-06	9.43061e-05	2.24695	5.54767e-07	8.34626e-06	SPTBN1
1568768_s_at	0.999193	0.0110456	0.0327697	1.30884	0.00124354	0.00522963	2.28006	5.65765e-07	8.48368e-06	BRE-AS1
219388_at	-1.31634	0.00036736	0.00240439	-1.8619	2.86382e-06	4.72504e-05	-2.03353	6.09536e-07	8.98219e-06	GRHL2
226304_at	1.8209	2.61952e-05	0.000336764	1.79306	3.26792e-05	0.000297198	2.2746	6.95588e-07	9.99144e-06	HSPB6
206482_at	-1.54779	6.52533e-05	0.000658952	-1.77815	8.67118e-06	0.000107138	-2.05684	7.41716e-07	1.05019e-05	PTK6
232555_at	1.65587	0.000110497	0.000967025	1.80489	3.45744e-05	0.000310046	2.28657	7.65695e-07	1.07513e-05	CREB5
205554_s_at	1.65368	3.67883e-05	0.000428742	1.7971	1.07718e-05	0.000126891	2.10284	7.74855e-07	1.08504e-05	DNASE1L3
236193_at	-1.72048	1.63004e-05	0.000236001	-1.93553	2.48425e-06	4.25459e-05	-2.06247	8.18346e-07	1.1343e-05	HIST1H2BC
228273_at	-1.78884	3.24539e-05	0.000392465	-1.92088	1.12998e-05	0.000132049	-2.24357	8.46958e-07	1.1645e-05	PRR11
205645_at	-1.78968	1.38252e-05	0.000210665	-1.95211	3.47471e-06	5.45683e-05	-2.11794	8.48038e-07	1.1654e-05	REPS2
201842_s_at	1.8065	2.01342e-05	0.000276691	1.97784	4.93663e-06	7.00622e-05	2.18474	9.01464e-07	1.22221e-05	EFEMP1
244444_at	1.84082	7.02869e-06	0.000127695	1.74965	1.5428e-05	0.000165808	2.07359	9.40939e-07	1.26506e-05	PKD1L2
201425_at	1.56118	6.40182e-05	0.000649362	1.55331	6.85097e-05	0.000530251	2.03762	9.99042e-07	1.3262e-05	ALDH2
215779_s_at	-1.59795	0.000219512	0.0016248	-1.82612	3.87672e-05	0.000339832	-2.28869	1.074e-06	1.39717e-05	HIST1H2BC /// HIST1H2BE /// HIST1H2BF /// HIST1H2BG /// HIST1H2BI /// NCALD
207071_s_at	1.74341	1.39654e-05	0.000211867	1.5808	5.70573e-05	0.00046147	2.02841	1.162e-06	1.48457e-05	ACO1
228880_at	1.85257	2.04706e-05	0.000280466	1.64389	0.00010644	0.000757225	2.20238	1.24715e-06	1.56862e-05	NAT8L
230360_at	1.97552	2.52601e-05	0.000327937	1.88232	5.00024e-05	0.000416018	2.37358	1.33237e-06	1.65711e-05	GLDN
232317_at	1.98788	9.36124e-06	0.000157014	1.81468	3.62463e-05	0.000322181	2.23381	1.35589e-06	1.68061e-05	PLXNA4
232165_at	-1.60809	5.78525e-05	0.00060134	-1.87138	6.13694e-06	8.27124e-05	-2.04556	1.37866e-06	1.70265e-05	EPPK1
230795_at	-1.38067	0.000773692	0.00424481	-1.61324	0.000129916	0.000883118	-2.18213	1.38743e-06	1.71159e-05	---
203228_at	-1.41489	0.000387608	0.00250154	-1.74993	2.52367e-05	0.000242389	-2.09385	1.43097e-06	1.75142e-05	PAFAH1B3
213933_at	1.96983	3.46817e-06	7.58221e-05	1.59348	8.13107e-05	0.000607794	2.06883	1.50484e-06	1.819e-05	PTGER3
238969_at	1.7045	9.01819e-05	0.000835882	1.87688	2.38331e-05	0.000232511	2.22769	1.53833e-06	1.84721e-05	C3orf55
214584_x_at	1.56322	7.14711e-05	0.000704594	1.45538	0.000178108	0.0011308	2.00458	1.57566e-06	1.87882e-05	ACACB
242868_at	1.74261	9.63978e-05	0.000877705	1.78372	7.09368e-05	0.000544713	2.28327	1.60939e-06	1.91403e-05	---
213855_s_at	1.52041	0.00146783	0.00691879	1.74309	0.000353718	0.00194378	2.54089	1.6168e-06	1.92117e-05	LIPE
225301_s_at	-1.55211	8.71137e-05	0.000814192	-1.90966	4.08965e-06	6.14257e-05	-2.01038	1.71737e-06	2.01783e-05	MYO5B
239220_at	1.72796	5.5483e-05	0.000583822	1.63654	0.000113691	0.000796965	2.15295	1.87352e-06	2.15767e-05	OTTHUMG00000167229 /// RP11-736K20.5
211026_s_at	1.78054	2.39916e-05	0.000315111	1.71703	4.03038e-05	0.000350824	2.08679	1.92971e-06	2.20564e-05	MGLL
205220_at	1.90952	0.000366092	0.0023984	1.92008	0.000343861	0.00190049	2.75368	2.05149e-06	2.3148e-05	HCAR3
232187_at	1.55719	0.000111597	0.000973568	1.57679	9.49815e-05	0.000690329	2.03383	2.06865e-06	2.33222e-05	PALMD
201691_s_at	-1.55992	0.000150223	0.00122156	-1.96656	5.51593e-06	7.59546e-05	-2.07477	2.26769e-06	2.50188e-05	TPD52
206208_at	1.89384	8.03736e-05	0.00076623	1.84728	0.00011107	0.000781871	2.39495	2.3319e-06	2.55928e-05	CA4
240156_at	1.64846	0.000760051	0.00419238	1.87845	0.000173705	0.00110987	2.51884	2.41182e-06	2.62693e-05	---
227899_at	1.61701	0.000530772	0.003172	1.98271	4.27652e-05	0.000367794	2.38617	2.45301e-06	2.66223e-05	VIT
243591_at	1.61697	6.92133e-05	0.000687001	1.63867	5.78364e-05	0.000466415	2.01169	2.54178e-06	2.74115e-05	---
209298_s_at	1.65482	7.04389e-05	0.000697139	1.77829	2.58799e-05	0.000246486	2.05514	2.67777e-06	2.85288e-05	ITSN1
209959_at	0.738412	0.0867333	0.160326	1.19339	0.00734977	0.0213799	2.34808	2.72416e-06	2.89215e-05	NR4A3
203414_at	1.90726	5.81996e-05	0.00060341	1.88344	6.89342e-05	0.000533083	2.33183	2.74525e-06	2.90872e-05	MMD
239273_s_at	1.32468	0.000768825	0.00422575	1.6466	5.73178e-05	0.000462916	2.01018	2.76162e-06	2.92169e-05	MMP28
219463_at	-1.59713	0.000196309	0.00149732	-1.67599	0.000107616	0.000763304	-2.13359	3.04375e-06	3.17466e-05	LAMP5
229222_at	1.99223	6.05459e-06	0.00011497	1.60549	0.000132498	0.000896652	2.07572	3.08904e-06	3.20233e-05	ACSS3
219738_s_at	1.86432	0.00016618	0.00132025	1.85759	0.00017372	0.00110987	2.44419	3.31627e-06	3.39535e-05	PCDH9
218865_at	1.92084	5.57225e-05	0.00058544	1.62438	0.000440347	0.00230259	2.31007	3.42824e-06	3.48387e-05	2017-03-01
203571_s_at	1.83301	6.64279e-05	0.000667113	1.76698	0.000107524	0.000763206	2.23269	3.44369e-06	3.49309e-05	ADIRF
1555938_x_at	1.08037	0.0076799	0.024753	1.65706	0.000117951	0.000818756	2.10901	3.44371e-06	3.49309e-05	VIM
228082_at	1.65808	6.54011e-05	0.000659713	1.66297	6.28633e-05	0.000495681	2.00488	3.81427e-06	3.78482e-05	CLMP
220287_at	1.35846	0.00126099	0.00617578	1.17068	0.00464516	0.0148717	2.1163	4.05659e-06	3.97678e-05	ADAMTS9
229086_at	1.60595	0.000112628	0.000979749	1.6153	0.000104536	0.000747046	2.01644	4.05892e-06	3.97678e-05	C1orf213
206955_at	1.99653	4.54256e-05	0.000504634	1.80123	0.000174046	0.00111118	2.3415	4.0629e-06	3.97925e-05	AQP7 /// LOC100509620
232164_s_at	-1.72389	6.67288e-05	0.000669202	-1.93366	1.28788e-05	0.000144439	-2.07328	4.27098e-06	4.13412e-05	EPPK1
223103_at	-1.52247	0.00064827	0.00370793	-1.95484	2.90177e-05	0.000270706	-2.2073	4.49409e-06	4.3043e-05	STARD10
210652_s_at	-1.23731	0.00623298	0.0210797	-1.64039	0.000472888	0.00243452	-2.30664	4.59375e-06	4.37672e-05	TTC39A
214472_at	-1.50981	0.000954672	0.00497676	-1.74374	0.000193505	0.00120857	-2.26903	4.60964e-06	4.39022e-05	HIST1H2AD /// HIST1H3A /// HIST1H3B /// HIST1H3C /// HIST1H3D /// HIST1H3E /// HIST1H3F /// HIST1H3G /// HIST1H3H /// HIST1H3I /// HIST1H3J
237017_s_at	1.90759	0.000291051	0.00201609	1.85505	0.000400286	0.00213896	2.56494	4.73242e-06	4.48226e-05	---
205824_at	1.62709	0.000200825	0.0015203	1.70472	0.000112505	0.000790143	2.1177	4.82891e-06	4.54841e-05	HSPB2
235077_at	1.35099	0.00113527	0.00568072	1.60835	0.000165255	0.00106703	2.05334	5.09434e-06	4.74765e-05	MEG3
230503_at	1.73757	0.000149608	0.001218	1.74831	0.000138525	0.000928239	2.19645	5.25129e-06	4.87064e-05	---
204039_at	1.69001	7.63627e-05	0.000738632	1.64954	0.000104795	0.000748502	2.02591	5.31184e-06	4.91679e-05	CEBPA
206346_at	-1.15361	0.0040241	0.0151082	-1.50476	0.000300871	0.00171087	-2.0066	5.66981e-06	5.16582e-05	PRLR
201963_at	1.90567	3.16954e-05	0.000387131	1.72029	0.000125582	0.000859862	2.12146	6.24836e-06	5.59403e-05	ACSL1
243879_at	1.96909	0.000440032	0.00274974	1.90317	0.00063663	0.00308333	2.69148	6.53446e-06	5.7913e-05	---
1558420_at	1.70463	0.000342236	0.00228556	1.79002	0.000192521	0.00120352	2.27525	6.68565e-06	5.90421e-05	C14orf180
208546_x_at	-1.50661	0.0003685	0.0024107	-1.42318	0.00068602	0.00327777	-2.02089	6.8554e-06	6.02218e-05	HIST1H2BH
203372_s_at	1.37285	0.00194388	0.00856279	1.46872	0.00102104	0.00450193	2.16442	7.04287e-06	6.14613e-05	SOCS2
201496_x_at	1.90864	2.72683e-05	0.000346684	1.88073	3.36708e-05	0.000303939	2.07875	7.49386e-06	6.45997e-05	MYH11
201563_at	-1.59684	0.000277093	0.00194615	-1.9142	2.59675e-05	0.000247234	-2.07771	7.49713e-06	6.45997e-05	SORD
1557275_a_at	1.42423	0.00121258	0.00598748	1.53302	0.000570388	0.00282976	2.1214	7.83699e-06	6.69039e-05	TLCD2
244876_at	1.83806	4.72009e-05	0.000519077	1.80584	6.01063e-05	0.000478921	2.06949	8.1913e-06	6.91264e-05	---
232584_at	1.69705	0.000393285	0.00252981	1.9478	7.26448e-05	0.00055533	2.26372	8.20274e-06	6.91737e-05	---
239349_at	1.72128	0.000134465	0.00112457	1.97876	2.0019e-05	0.00020291	2.09658	8.28765e-06	6.9794e-05	C1QTNF7
239272_at	1.42346	0.00136169	0.00653351	1.52984	0.000658859	0.00317298	2.13784	8.31173e-06	6.98984e-05	MMP28
204379_s_at	-1.73049	0.000475308	0.00292248	-1.76974	0.000370141	0.00201336	-2.3284	9.3547e-06	7.70324e-05	FGFR3
222278_at	1.32539	0.0021639	0.00929268	1.63829	0.000240633	0.00143528	2.05736	1.08229e-05	8.69025e-05	OTTHUMG00000177883 /// RP1-302G2.5
203337_x_at	1.75851	0.00144827	0.00684193	1.83249	0.000967929	0.00432267	2.61013	1.10398e-05	8.82474e-05	ITGB1BP1
223727_at	1.48343	0.000867921	0.00462338	1.60737	0.000366174	0.00199576	2.08985	1.10773e-05	8.84382e-05	KCNIP2
228303_at	-1.44642	0.0016721	0.00764412	-1.70185	0.000307972	0.00174398	-2.17908	1.11059e-05	8.85425e-05	GALNT6
41660_at	-1.56121	0.000544196	0.0032318	-1.88419	5.49201e-05	0.000448326	-2.10062	1.13402e-05	8.98857e-05	CELSR1
242181_at	1.58478	0.000290968	0.00201609	1.40675	0.00104967	0.00459775	2.01483	1.14881e-05	9.0768e-05	---
209183_s_at	1.61679	0.000229562	0.00168099	1.38899	0.001188	0.00505051	2.01254	1.16624e-05	9.19587e-05	C10orf10
232606_at	1.27452	0.00270463	0.0110773	1.25868	0.0030105	0.0105662	2.01908	1.1687e-05	9.21139e-05	ANK2
233346_at	1.13399	0.00709572	0.0232712	1.56901	0.000357236	0.00195877	2.02721	1.17988e-05	9.26595e-05	---
203680_at	1.76309	0.000361967	0.00238051	1.70218	0.000534507	0.00269335	2.27517	1.22383e-05	9.54801e-05	PRKAR2B
203295_s_at	1.97968	0.000108948	0.000958107	1.71534	0.000587159	0.00289404	2.30801	1.2637e-05	9.80298e-05	ATP1A2
207038_at	-1.50272	0.000555963	0.00328383	-1.78716	6.87848e-05	0.000532079	-2.01063	1.27383e-05	9.86476e-05	SLC16A6
206023_at	-1.89683	3.97553e-05	0.000455734	-1.65639	0.000229876	0.00138229	-2.05006	1.27536e-05	9.87384e-05	NMU
232882_at	1.90197	0.000199932	0.00151649	1.8162	0.000343723	0.00190032	2.3251	1.28954e-05	9.95823e-05	---
1555778_a_at	-1.53064	0.000512921	0.00309521	-1.6902	0.00016223	0.00105222	-2.02047	1.3975e-05	0.000106281	POSTN
205960_at	1.85579	7.56743e-05	0.000735099	1.99967	2.69005e-05	0.000254785	2.08156	1.48668e-05	0.000111342	PDK4
205828_at	-1.9464	0.000505984	0.00306648	-1.83147	0.000957754	0.00428658	-2.55075	1.52992e-05	0.000114166	MMP3
213693_s_at	-1.2912	0.00877387	0.0274644	-1.84594	0.000345796	0.00190831	-2.33572	1.55172e-05	0.000115516	MUC1
238592_at	1.41387	0.00126625	0.00619197	1.40371	0.00135751	0.00559773	2.01798	1.61926e-05	0.000119502	---
203184_at	-1.41879	0.00202002	0.00881692	-1.81442	0.000144963	0.000962113	-2.11179	1.82172e-05	0.000131702	FBN2
209911_x_at	-1.68301	0.00105562	0.00537375	-1.65505	0.0012445	0.00523222	-2.33477	1.87709e-05	0.000134991	HIST1H2BD
212768_s_at	1.89364	0.000329067	0.0022201	1.94187	0.000245527	0.00145747	2.3549	1.88449e-05	0.000135344	OLFM4
207537_at	1.51633	0.000893091	0.00472367	1.55346	0.000695698	0.00331184	2.05983	2.00242e-05	0.000142269	PFKFB1
226961_at	-1.33371	0.00251541	0.0104608	-1.70103	0.000202778	0.00124877	-2.01897	2.04357e-05	0.000144602	PRR15
210807_s_at	1.73771	0.000678518	0.00384153	1.8951	0.000258308	0.00151848	2.29412	2.06156e-05	0.000145535	SLC16A7
235019_at	1.74919	0.000410941	0.00261078	1.80731	0.000282999	0.00163443	2.20485	2.06305e-05	0.000145565	CPM
232935_at	1.58906	0.00072247	0.00403183	1.70926	0.000325062	0.00182	2.08911	2.3933e-05	0.000164068	---
1562102_at	1.42308	0.0022499	0.00956346	1.4721	0.00165242	0.0065501	2.10179	2.43705e-05	0.000166158	---
221558_s_at	-1.49598	0.00115633	0.00576708	-1.91462	6.67382e-05	0.000519485	-2.05483	2.48666e-05	0.000168907	LEF1
210170_at	1.67123	0.00181332	0.00811314	1.78039	0.000987231	0.0043883	2.39113	2.73378e-05	0.000182292	PDLIM3
232304_at	1.61007	0.000725166	0.00404335	1.54987	0.00106875	0.00465888	2.09148	2.8623e-05	0.000188696	PELI1
202489_s_at	-1.67829	0.00117646	0.0058471	-1.99198	0.000179293	0.0011367	-2.27526	3.08047e-05	0.000200274	FXYD3
204424_s_at	1.81986	0.00092257	0.00484549	1.77691	0.00117026	0.00499765	2.39173	3.38587e-05	0.000216674	LMO3
232712_at	1.74514	0.000959796	0.00500156	1.91767	0.000349495	0.00192483	2.29739	3.49502e-05	0.000222096	---
210832_x_at	1.71195	0.000361426	0.0023781	1.59038	0.00080181	0.00372224	2.05362	3.5775e-05	0.000226128	PTGER3
210155_at	1.6048	0.00154348	0.00720077	1.97018	0.000167588	0.00107954	2.20619	3.77405e-05	0.000236309	MYOC
202988_s_at	-1.9343	9.23111e-05	0.000851282	-1.91613	0.000104314	0.000746047	-2.05492	4.0796e-05	0.000252717	RGS1
206552_s_at	1.78432	0.00878682	0.02749	1.73862	0.0104884	0.0284942	3.01099	4.26165e-05	0.000261832	TAC1
213791_at	1.05166	0.0245709	0.0605814	1.75985	0.00038614	0.00208083	2.0725	5.01879e-05	0.000299548	PENK
208180_s_at	-1.62929	0.00206685	0.00897115	-1.73009	0.00117541	0.0050134	-2.25233	5.41991e-05	0.000318545	HIST1H4A /// HIST1H4B /// HIST1H4C /// HIST1H4D /// HIST1H4E /// HIST1H4F /// HIST1H4H /// HIST1H4I /// HIST1H4J /// HIST1H4K /// HIST1H4L /// HIST2H4A /// HIST2H4B /// HIST4H4
238003_at	1.80018	0.000774535	0.00424834	1.69352	0.00142121	0.00580689	2.23882	5.74711e-05	0.000334251	HEPACAM /// HEPN1
210375_at	1.86369	0.000214447	0.0015973	1.41651	0.00341231	0.0116865	2.04841	6.44727e-05	0.000366846	PTGER3
202912_at	1.56407	0.00189753	0.00840317	1.57857	0.00174315	0.00684278	2.08321	7.872e-05	0.000431734	ADM
206069_s_at	1.84905	0.000802586	0.00435954	1.7323	0.0015273	0.0061519	2.22991	9.0637e-05	0.000485186	ACADL
213228_at	1.58631	0.00169711	0.00772155	1.57608	0.00180175	0.00703038	2.06376	9.14092e-05	0.000488458	PDE8B
207400_at	1.37751	0.00788458	0.025249	1.43572	0.00582089	0.017833	2.13579	0.000107677	0.000557286	NPY5R
242517_at	-1.409	0.00928775	0.0286663	-1.74847	0.00162988	0.00648485	-2.22998	0.000111711	0.000574784	KISS1R
215108_x_at	-0.847369	0.0903395	0.165469	-1.95344	0.000305032	0.00173092	-2.11717	0.00011467	0.000587464	TOX3
203915_at	-1.84256	0.0024057	0.0100906	-1.91916	0.00166312	0.00658161	-2.43546	0.000122389	0.000619799	CXCL9
232035_at	-1.38332	0.00620271	0.0209982	-1.62052	0.00164905	0.00654207	-2.04482	0.000130016	0.000649866	HIST1H4A /// HIST1H4B /// HIST1H4C /// HIST1H4D /// HIST1H4E /// HIST1H4F /// HIST1H4H /// HIST1H4I /// HIST1H4J /// HIST1H4K /// HIST1H4L /// HIST2H4A /// HIST2H4B /// HIST4H4
211712_s_at	-1.4145	0.0130518	0.0372952	-1.8984	0.00126072	0.00528235	-2.2638	0.000184667	0.000866861	ANXA9
206825_at	1.97664	0.00185111	0.00825246	1.94096	0.00218318	0.00816562	2.45484	0.000184867	0.00086705	OXTR
220868_s_at	1.77594	0.00133891	0.00645256	1.57899	0.00380077	0.0127233	2.10333	0.000216268	0.000982761	SLC7A10
222919_at	1.62081	0.00610585	0.0207425	1.91096	0.00152226	0.00613533	2.27794	0.000235108	0.00105257	TRDN
209351_at	2.21641	0.00406168	0.0152159	2.26478	0.00340295	0.0116574	2.87715	0.000322319	0.00136284	KRT14
205440_s_at	1.74205	0.00280162	0.011396	1.60175	0.00553291	0.0171489	2.13548	0.000372533	0.00153383	NPY1R
240161_s_at	-0.978894	0.0845946	0.157325	-1.81577	0.00229781	0.00848696	-2.167	0.000390157	0.00159605	CDC20B
227629_at	-1.05173	0.0649702	0.128715	-1.57154	0.00736769	0.0214206	-2.16462	0.000398611	0.00162455	PRLR
1553622_a_at	-1.51817	0.0116059	0.034102	-1.99599	0.00129057	0.00537937	-2.22383	0.000419506	0.00169629	FSIP1
235165_at	-0.921749	0.105508	0.186231	-1.89389	0.0016523	0.0065501	-2.15625	0.000440411	0.00176303	PARD6B
209466_x_at	1.97831	0.00187205	0.00831733	1.60808	0.00969782	0.0267164	2.26962	0.000469947	0.00185627	PTN
218806_s_at	-1.37242	0.0159633	0.0434353	-1.79241	0.00219705	0.00820804	-2.07214	0.000524492	0.00202887	VAV3
235144_at	-1.22385	0.0286011	0.0680061	-1.95301	0.000873223	0.00398226	-2.00338	0.000670659	0.00249666	RASEF
204712_at	2.26157	0.00299613	0.0120083	1.58422	0.0318007	0.0689111	2.61917	0.00075115	0.0027399	WIF1
219795_at	1.83597	0.00311612	0.012355	1.54886	0.0111468	0.0298583	2.10595	0.000869688	0.00309336	SLC6A14
219054_at	1.84522	0.00852669	0.0268546	1.59889	0.0210452	0.0496123	2.40131	0.000909705	0.00320728	NPR3
220979_s_at	-1.95046	0.00641317	0.0215239	-2.11468	0.00339642	0.0116423	-2.39982	0.00107388	0.00367184	ST6GALNAC5
220425_x_at	1.47824	0.0134643	0.0381823	1.63788	0.00668507	0.0198593	2.02133	0.00110188	0.00374927	ROPN1B
206211_at	0.266222	0.685415	0.771092	0.81836	0.217666	0.317178	2.30644	0.00117748	0.00396356	SELE
203757_s_at	-2.34378	0.0123034	0.035649	-2.03812	0.0277702	0.0619218	-3.10954	0.00128938	0.00427643	CEACAM6
230378_at	1.8605	0.00290718	0.0117431	1.99087	0.00158456	0.00634057	2.03111	0.00130981	0.00432878	SCGB3A1
203908_at	1.97072	0.0133266	0.0378744	1.89587	0.0169156	0.0416723	2.60814	0.00148782	0.00480957	SLC4A4
237086_at	-1.4099	0.0238132	0.059097	-1.76642	0.0055013	0.0170742	-2.025	0.00173955	0.00546669	FOXA1
205428_s_at	1.2755	0.0404069	0.0890157	1.47641	0.0188303	0.0453102	2.02425	0.0018192	0.00569015	CALB2
224027_at	1.99562	0.0027163	0.0111135	1.40397	0.0293508	0.0646713	2.07757	0.00189957	0.00589628	CCL28
205242_at	-1.32114	0.0857511	0.158909	-2.19776	0.00579555	0.017771	-2.47298	0.00219347	0.00664244	CXCL13
211657_at	-1.86458	0.0245882	0.0606071	-1.47901	0.0707347	0.131179	-2.61069	0.00231123	0.00693673	CEACAM6
226147_s_at	3.0025	0.00273101	0.0111686	2.28894	0.0189797	0.0456174	3.05821	0.00232548	0.0069678	PIGR
204455_at	2.12813	0.0104442	0.0314189	1.75526	0.0320505	0.0693534	2.5494	0.0026176	0.00768755	DST
1562821_a_at	-1.80562	0.0418597	0.0914332	-2.04792	0.0220854	0.051495	-2.74439	0.002857	0.00827989	DSCAM-AS1
206754_s_at	-1.31253	0.046287	0.0988745	-1.7432	0.00954021	0.0263963	-2.03055	0.00296912	0.00855554	CYP2B6 /// CYP2B7P1
203649_s_at	1.81248	0.0117557	0.0344423	1.93214	0.00759035	0.0219441	2.16941	0.00307413	0.00881099	PLA2G2A
Twenty mm signature (these genes are a subset of tumor-like genes)
Gene identifier	logFC_five	P.Value_five	adj.P.Val_five	logFC_ten	P.Value_ten	adj.P.Val_ten	logFC_twenty	P.Value_twenty	adj.P.Val_twenty	Gene Symbol
228665_at	1.97142	3.26303e-12	4.45502e-08	1.97619	3.06163e-12	2.27135e-08	2.16536	2.6248e-13	1.79182e-09	CYYR1
220027_s_at	1.71573	5.16716e-11	1.17579e-07	1.81885	1.17894e-11	3.22619e-08	2.05735	4.53076e-13	2.07946e-09	RASIP1
229310_at	1.65773	1.64074e-09	4.67979e-07	1.97148	2.50545e-11	4.35489e-08	2.18342	1.76825e-12	2.57483e-09	KLHL29
223796_at	1.88474	1.50863e-10	1.75108e-07	1.92834	8.6141e-11	6.18991e-08	2.19223	3.27233e-12	3.57417e-09	CNTNAP3 /// CNTNAP3B
214696_at	1.55779	2.50074e-07	1.17937e-05	1.80702	1.2315e-08	9.83258e-07	2.53391	3.72572e-12	3.6042e-09	MIR22 /// MIR22HG
210762_s_at	1.61287	9.28991e-09	1.25579e-06	1.79251	8.63385e-10	1.90176e-07	2.21089	4.79631e-12	4.054e-09	DLC1
207808_s_at	1.73998	3.24228e-10	2.21234e-07	1.78089	1.85364e-10	8.78577e-08	2.02886	7.02774e-12	5.08739e-09	PROS1
219091_s_at	1.83784	2.48471e-10	1.95345e-07	1.90272	1.06957e-10	6.95376e-08	2.11543	7.36921e-12	5.08739e-09	MMRN2
213715_s_at	1.86277	1.10314e-09	3.78765e-07	1.88333	8.55054e-10	1.90176e-07	2.25737	9.97328e-12	6.25431e-09	KANK3
201531_at	1.56695	1.24775e-07	7.38995e-06	1.93108	1.44395e-09	2.46428e-07	2.36667	1.0078e-11	6.25431e-09	ZFP36
224822_at	1.65454	8.30207e-09	1.17721e-06	1.77263	1.78447e-09	2.76856e-07	2.17249	1.27828e-11	6.56071e-09	DLC1
208944_at	1.96194	2.51231e-10	1.95345e-07	1.95737	2.65712e-10	1.02664e-07	2.20907	1.31609e-11	6.56071e-09	TGFBR2
228325_at	1.53919	1.01848e-07	6.67047e-06	1.55818	7.97667e-08	3.37169e-06	2.21781	2.58051e-11	9.05055e-09	KIAA0146
230943_at	1.99876	1.26363e-08	1.59008e-06	1.98722	1.43056e-08	1.0881e-06	2.59419	2.81732e-11	9.05055e-09	SOX17
213364_s_at	1.73119	1.28692e-09	4.1342e-07	1.78972	5.93381e-10	1.62029e-07	2.0139	3.34834e-11	9.52394e-09	SNX1
218901_at	1.97618	9.47454e-10	3.44729e-07	1.97064	1.01123e-09	2.06065e-07	2.22239	5.60891e-11	1.28703e-08	PLSCR4
226911_at	1.79682	3.45083e-09	6.97989e-07	1.72439	8.55424e-09	7.83832e-07	2.11443	7.4274e-11	1.51525e-08	EGFLAM
227697_at	1.69316	3.07581e-07	1.36788e-05	1.81942	7.57341e-08	3.25039e-06	2.46863	8.00284e-11	1.58038e-08	SOCS3
227503_at	1.5542	3.3901e-08	3.02985e-06	1.69881	5.04005e-09	5.5718e-07	2.0106	9.81164e-11	1.81025e-08	---
229910_at	1.83335	2.30741e-09	5.43155e-07	1.88948	1.15728e-09	2.24345e-07	2.08995	1.04609e-10	1.84286e-08	SHE
228698_at	1.88968	5.66587e-08	4.32157e-06	1.85937	7.85207e-08	3.3345e-06	2.49434	1.1063e-10	1.89991e-08	SOX7
219494_at	-1.78874	1.19277e-08	1.50786e-06	-1.72583	2.54973e-08	1.54623e-06	-2.18729	1.1605e-10	1.98054e-08	RAD54B
212558_at	1.97291	1.10969e-09	3.78765e-07	1.99819	8.25665e-10	1.90176e-07	2.16349	1.23612e-10	2.08356e-08	SPRY1
214829_at	1.74101	2.94243e-08	2.75158e-06	1.86107	7.08269e-09	6.94905e-07	2.20346	1.41957e-10	2.24701e-08	AASS
212950_at	1.94965	1.73619e-09	4.71886e-07	1.97802	1.24616e-09	2.34674e-07	2.14942	1.74408e-10	2.57198e-08	GPR116
210145_at	1.86234	1.03246e-08	1.35764e-06	1.96329	3.22872e-09	4.15865e-07	2.22419	1.75195e-10	2.57198e-08	PLA2G4A
206453_s_at	1.68759	1.27768e-08	1.60038e-06	1.85634	1.54097e-09	2.55452e-07	2.03321	1.80098e-10	2.62373e-08	NDRG2
214823_at	1.86116	2.13361e-09	5.06611e-07	1.91504	1.10927e-09	2.17918e-07	2.06539	1.85217e-10	2.66534e-08	ZNF204P
209464_at	-1.82696	4.49224e-08	3.66165e-06	-1.99972	6.60515e-09	6.65536e-07	-2.31446	2.27875e-10	2.99151e-08	AURKB
236045_x_at	1.87877	3.73889e-08	3.21051e-06	1.99716	1.02803e-08	8.74497e-07	2.3471	2.57227e-10	3.26892e-08	---
230250_at	1.83622	9.59067e-09	1.27928e-06	1.94879	2.57125e-09	3.56398e-07	2.12911	3.28795e-10	3.72634e-08	PTPRB
225557_at	1.32172	4.02536e-06	8.4121e-05	1.46821	6.50142e-07	1.5559e-05	2.10005	3.39282e-10	3.7969e-08	CSRNP1
235489_at	1.92555	2.70289e-09	5.84335e-07	1.7825	1.47166e-08	1.11197e-06	2.0711	5.02372e-10	4.95227e-08	RHOJ
226713_at	1.73944	1.85962e-08	2.04136e-06	1.87392	3.67848e-09	4.4642e-07	2.04291	5.0545e-10	4.96469e-08	CCDC50
221031_s_at	1.97493	2.58612e-08	2.53106e-06	1.92717	4.29565e-08	2.1762e-06	2.34771	5.49885e-10	5.1787e-08	APOLD1
213947_s_at	-1.38397	1.25234e-06	3.61485e-05	-1.54254	1.68028e-07	5.7965e-06	-2.00798	5.75999e-10	5.27723e-08	NUP210
219569_s_at	1.89647	3.59784e-08	3.12875e-06	1.77185	1.41228e-07	5.12816e-06	2.25086	8.28117e-10	6.84814e-08	SLC35G2
209147_s_at	1.66312	9.1281e-08	6.21576e-06	1.74795	3.31988e-08	1.85033e-06	2.06212	8.70512e-10	7.07447e-08	PPAP2A
214890_s_at	1.6195	2.60539e-07	1.20786e-05	1.85841	1.6247e-08	1.16748e-06	2.11455	9.1518e-10	7.32842e-08	FAM149A
226751_at	1.67678	8.77282e-08	6.00377e-06	1.74951	3.70436e-08	1.99904e-06	2.06177	1.00919e-09	7.91866e-08	CNRIP1
224013_s_at	1.38892	3.47607e-06	7.59342e-05	1.34325	6.003e-06	8.11074e-05	2.08313	1.06908e-09	8.20006e-08	SOX7
228281_at	-1.49374	3.6175e-06	7.80647e-05	-1.77404	1.63381e-07	5.69454e-06	-2.24322	1.09704e-09	8.32101e-08	C11orf82
213006_at	1.41807	2.75457e-06	6.37028e-05	1.37154	4.78755e-06	6.85521e-05	2.07981	1.29965e-09	9.21773e-08	CEBPD
1558820_a_at	1.97062	1.42609e-08	1.7154e-06	1.87591	4.00813e-08	2.10878e-06	2.18359	1.46571e-09	9.95296e-08	CCDC178
225162_at	1.84228	4.9818e-08	3.93313e-06	1.89081	2.91379e-08	1.68568e-06	2.1671	1.46892e-09	9.95296e-08	SH3D19
202202_s_at	1.7179	1.04858e-07	6.74345e-06	1.88585	1.53964e-08	1.13429e-06	2.09647	1.47702e-09	9.98303e-08	LAMA4
221814_at	1.7913	3.40918e-08	3.02985e-06	1.94236	6.04942e-09	6.37781e-07	2.06508	1.52783e-09	1.02037e-07	GPR124
213005_s_at	1.76791	1.25033e-07	7.38995e-06	1.81155	7.70342e-08	3.29305e-06	2.15865	1.78944e-09	1.14835e-07	KANK1
224061_at	1.82985	2.87705e-08	2.70899e-06	1.76972	5.72115e-08	2.68297e-06	2.07559	1.83657e-09	1.16274e-07	INMT
205024_s_at	-1.7987	1.92068e-07	9.95182e-06	-1.94191	4.17216e-08	2.16177e-06	-2.23371	2.01057e-09	1.2365e-07	RAD51
212354_at	-1.8487	8.52037e-08	5.89006e-06	-1.91595	4.12901e-08	2.14816e-06	-2.20085	2.05018e-09	1.25521e-07	SULF1
209318_x_at	1.43734	2.5673e-06	6.06426e-05	1.76876	5.36243e-08	2.53772e-06	2.04134	2.46224e-09	1.41545e-07	PLAGL1
213182_x_at	1.80147	9.68404e-08	6.40272e-06	1.88808	3.74016e-08	2.01041e-06	2.13957	2.50189e-09	1.42922e-07	CDKN1C
213943_at	1.66706	2.9492e-07	1.3267e-05	1.82947	4.72609e-08	2.33364e-06	2.09459	2.56469e-09	1.4484e-07	TWIST1
220244_at	1.66802	1.92626e-06	4.9481e-05	1.61277	3.40574e-06	5.36934e-05	2.32509	2.5673e-09	1.4484e-07	LINC00312
244447_at	1.44779	2.28738e-06	5.54694e-05	1.5616	6.00967e-07	1.47572e-05	2.03488	2.67161e-09	1.4949e-07	---
202260_s_at	1.63824	2.39938e-07	1.15755e-05	1.82263	2.84652e-08	1.66439e-06	2.02796	2.80908e-09	1.55587e-07	STXBP1
212472_at	-1.66353	1.69635e-07	9.20883e-06	-1.82355	2.66332e-08	1.59834e-06	-2.01928	2.91247e-09	1.59056e-07	MICAL2
227554_at	1.6459	2.63232e-07	1.21211e-05	1.70337	1.35651e-07	4.9853e-06	2.04355	2.9294e-09	1.59661e-07	MAGI2-AS3
203022_at	-1.43857	3.2053e-06	7.13897e-05	-1.75801	8.05601e-08	3.38427e-06	-2.05333	2.96256e-09	1.61147e-07	RNASEH2A
206115_at	1.59658	3.57843e-06	7.74929e-05	1.99366	5.95984e-08	2.74434e-06	2.28329	3.29055e-09	1.7515e-07	EGR3
223700_at	-1.84286	6.40597e-07	2.18107e-05	-1.96978	1.83258e-07	6.19313e-06	-2.38267	3.44557e-09	1.80585e-07	MND1
211814_s_at	-1.70972	1.04957e-07	6.74345e-06	-1.90602	1.10755e-08	9.22665e-07	-2.00809	3.5212e-09	1.83143e-07	CCNE2
210665_at	1.87499	5.02939e-07	1.9074e-05	1.71058	2.55031e-06	4.33076e-05	2.38328	3.75458e-09	1.9199e-07	TFPI
213895_at	1.60991	3.20731e-05	0.000389598	1.96067	1.40582e-06	2.79181e-05	2.63464	3.88975e-09	1.96372e-07	EMP1
216894_x_at	1.66773	1.82416e-07	9.57893e-06	1.83134	2.77726e-08	1.63653e-06	2.00545	3.90945e-09	1.96596e-07	CDKN1C
238151_at	1.50379	2.21394e-06	5.43632e-05	1.6617	3.70708e-07	1.02767e-05	2.06708	4.21283e-09	2.06527e-07	---
200894_s_at	-1.74084	4.34137e-07	1.73059e-05	-1.94112	5.19966e-08	2.48655e-06	-2.17621	4.55812e-09	2.18358e-07	FKBP4
224964_s_at	1.73365	3.0984e-07	1.37346e-05	1.92648	3.85676e-08	2.05407e-06	2.12676	4.64396e-09	2.19771e-07	GNG2
236548_at	1.73026	1.0411e-07	6.73657e-06	1.67602	1.94094e-07	6.44994e-06	2.00034	4.96106e-09	2.31172e-07	GIPC2
203766_s_at	1.51606	1.49441e-06	4.10113e-05	1.69508	1.9222e-07	6.41657e-06	2.01925	5.11644e-09	2.35201e-07	LMOD1
228401_at	-1.55249	2.17545e-06	5.37582e-05	-1.87535	6.41172e-08	2.90828e-06	-2.10715	5.45322e-09	2.44509e-07	ATAD2
203887_s_at	1.25908	5.11511e-05	0.000550762	1.29101	3.61015e-05	0.000321417	2.09017	5.93654e-09	2.61879e-07	THBD
213562_s_at	-1.60903	2.25713e-06	5.48526e-05	-1.77138	4.05964e-07	1.09973e-05	-2.16317	7.05132e-09	2.98055e-07	SQLE
202760_s_at	1.70995	6.0556e-07	2.11993e-05	1.66373	9.93289e-07	2.15602e-05	2.12449	7.76284e-09	3.21657e-07	AKAP2 /// PALM2-AKAP2
204126_s_at	-1.65024	5.631e-07	2.03969e-05	-1.7944	1.14209e-07	4.41727e-06	-2.03184	8.67041e-09	3.48168e-07	CDC45
1555274_a_at	-1.71555	4.34783e-07	1.73064e-05	-1.82639	1.31465e-07	4.8708e-06	-2.08211	8.74156e-09	3.5051e-07	EPT1
238488_at	1.85391	5.76918e-07	2.07828e-05	1.83411	7.01712e-07	1.6419e-05	2.27898	9.23595e-09	3.69249e-07	IPO11 /// LRRC70
204793_at	1.93711	4.3901e-08	3.61073e-06	1.94909	3.86738e-08	2.05407e-06	2.08312	9.47757e-09	3.76155e-07	GPRASP1
213004_at	1.5228	9.23232e-06	0.00015552	1.84268	3.47749e-07	9.87072e-06	2.19932	9.69344e-09	3.82259e-07	ANGPTL2
225524_at	1.79763	1.8236e-07	9.57893e-06	1.81107	1.57814e-07	5.56035e-06	2.05391	1.19746e-08	4.43662e-07	ANTXR2
202340_x_at	1.48163	3.94366e-05	0.000453032	1.99528	2.93889e-07	8.75129e-06	2.32804	1.304e-08	4.74128e-07	NR4A1
238835_at	1.88049	1.06874e-07	6.76932e-06	1.59265	2.2796e-06	3.96982e-05	2.07764	1.37e-08	4.94831e-07	AVPR1A
209755_at	1.5577	1.00563e-05	0.000165685	1.73716	1.67733e-06	3.17029e-05	2.21746	1.48824e-08	5.25715e-07	NMNAT2
219890_at	-1.88627	5.79243e-08	4.36928e-06	-1.92009	4.02812e-08	2.11523e-06	-2.01192	1.51335e-08	5.3115e-07	CLEC5A
222486_s_at	1.7772	4.624e-06	9.3459e-05	1.92503	1.18935e-06	2.47722e-05	2.40631	1.53031e-08	5.35041e-07	ADAMTS1
229116_at	1.58011	7.02644e-06	0.000127695	1.7025	2.04927e-06	3.65973e-05	2.18318	1.72888e-08	5.84992e-07	CNKSR2
206359_at	1.13442	0.000448122	0.00278874	1.40517	2.97865e-05	0.000276462	2.13267	1.79031e-08	6.02048e-07	SOCS3
203016_s_at	-1.48661	7.4676e-06	0.000133362	-1.69586	8.03407e-07	1.82112e-05	-2.05641	1.82931e-08	6.11398e-07	SSX2IP
205978_at	1.7511	9.03629e-07	2.82317e-05	1.98354	8.51132e-08	3.53207e-06	2.13204	1.92795e-08	6.33555e-07	KL
201719_s_at	1.71404	6.24992e-07	2.15212e-05	1.98353	3.64195e-08	1.97708e-06	2.03809	2.0667e-08	6.68642e-07	EPB41L2
214889_at	1.57396	3.04676e-06	6.86993e-05	1.67101	1.08563e-06	2.30874e-05	2.04426	2.16567e-08	6.90032e-07	FAM149A
213661_at	1.58702	1.11595e-05	0.000178513	1.91554	4.58009e-07	1.20835e-05	2.23107	2.23827e-08	7.09027e-07	PAMR1
229538_s_at	-1.86043	3.86792e-07	1.58347e-05	-1.94485	1.66017e-07	5.76519e-06	-2.13537	2.51607e-08	7.74565e-07	IQGAP3
205528_s_at	1.74722	5.23506e-07	1.95019e-05	1.91282	9.22545e-08	3.72648e-06	2.03275	2.66654e-08	8.0634e-07	RUNX1T1
1569608_x_at	1.7806	3.65988e-07	1.53986e-05	1.73685	5.80394e-07	1.44075e-05	2.01937	3.03877e-08	8.89355e-07	---
202972_s_at	1.94968	5.91676e-07	2.08453e-05	1.94019	6.46836e-07	1.55206e-05	2.25403	3.49259e-08	9.92571e-07	FAM13A
203373_at	1.70764	2.71266e-06	6.32014e-05	1.63637	5.48353e-06	7.56993e-05	2.14403	3.79858e-08	1.05634e-06	SOCS2
208937_s_at	1.87025	3.82875e-07	1.58166e-05	1.64225	3.78161e-06	5.8175e-05	2.10086	3.89308e-08	1.07629e-06	ID1
227082_at	1.95182	1.99099e-07	1.01618e-05	1.96704	1.71327e-07	5.85513e-06	2.11464	4.03257e-08	1.10223e-06	---
210078_s_at	1.88257	5.17573e-07	1.94133e-05	1.99888	1.66408e-07	5.76641e-06	2.13887	4.30341e-08	1.15092e-06	KCNAB1
219304_s_at	1.67359	4.85332e-06	9.71589e-05	1.81717	1.20121e-06	2.49432e-05	2.1545	4.67394e-08	1.23192e-06	PDGFD
222036_s_at	-1.69722	1.96102e-06	5.01002e-05	-1.92643	1.94584e-07	6.44994e-06	-2.06282	5.00412e-08	1.29152e-06	MCM4
1561181_at	1.57072	5.27479e-06	0.000103637	1.62777	2.92902e-06	4.78537e-05	2.02064	5.26508e-08	1.34237e-06	---
242828_at	1.77659	2.44052e-06	5.82016e-05	1.84637	1.2537e-06	2.57202e-05	2.17864	5.41667e-08	1.37078e-06	FIGN
1556989_at	1.8496	4.81764e-05	0.000526624	1.53857	0.000469789	0.00242085	2.74809	5.6637e-08	1.4108e-06	---
239461_at	1.75062	2.43263e-06	5.80642e-05	1.68708	4.50423e-06	6.57258e-05	2.14054	5.72523e-08	1.4225e-06	GALNT15
229385_s_at	-1.70135	9.88326e-06	0.000163658	-1.67078	1.30642e-05	0.000146142	-2.26536	5.84543e-08	1.44579e-06	TINCR
214279_s_at	1.54714	9.59805e-06	0.000160198	1.66462	2.93776e-06	4.79488e-05	2.05596	5.85696e-08	1.44733e-06	NDRG2
219051_x_at	-1.27781	0.000116369	0.00100461	-1.64875	2.68952e-06	4.51017e-05	-2.01504	6.51735e-08	1.5772e-06	METRN
228827_at	1.78133	1.47651e-06	4.06837e-05	1.95388	2.73748e-07	8.33265e-06	2.09731	6.83846e-08	1.63084e-06	RUNX1T1
205339_at	-1.58459	5.19921e-06	0.000102585	-1.78731	6.54748e-07	1.56281e-05	-2.00074	7.54701e-08	1.75685e-06	STIL
235956_at	1.7929	1.09598e-06	3.27428e-05	1.80198	1.0018e-06	2.1676e-05	2.06009	7.94235e-08	1.82853e-06	KIAA1377
823_at	1.84906	2.89351e-06	6.61174e-05	1.99458	7.72477e-07	1.77702e-05	2.23922	8.54943e-08	1.92775e-06	CX3CL1
228399_at	1.67079	5.04672e-06	0.000100004	1.77175	1.89141e-06	3.45044e-05	2.09224	8.58118e-08	1.92854e-06	OSR1
202672_s_at	1.37303	9.00967e-05	0.00083558	1.66361	5.47748e-06	7.56541e-05	2.09035	8.86933e-08	1.97581e-06	ATF3
204421_s_at	1.571	1.77061e-05	0.0002509	1.7725	2.59747e-06	4.37818e-05	2.12694	9.03255e-08	2.00197e-06	FGF2
214533_at	1.80529	2.06947e-06	5.20657e-05	1.68355	6.57079e-06	8.69292e-05	2.13686	9.09137e-08	2.01174e-06	CMA1
211340_s_at	1.76011	3.57865e-06	7.74929e-05	1.76241	3.50178e-06	5.47963e-05	2.14605	9.62206e-08	2.10174e-06	MCAM
230962_at	1.60029	7.79808e-06	0.000137584	1.90823	3.74325e-07	1.0356e-05	2.04273	1.00652e-07	2.17626e-06	DCLK1
209335_at	1.7934	2.22174e-06	5.44098e-05	1.921	6.61153e-07	1.57293e-05	2.12073	1.0066e-07	2.17626e-06	DCN
242680_at	1.67626	3.44332e-06	7.55208e-05	1.66197	3.968e-06	6.0134e-05	2.02146	1.1428e-07	2.4041e-06	AVPR1A
209841_s_at	1.83228	1.77371e-05	0.000251209	1.8077	2.16609e-05	0.000215297	2.44382	1.21797e-07	2.54264e-06	LRRN3
204829_s_at	1.7149	3.44925e-06	7.55901e-05	1.93756	4.0025e-07	1.09183e-05	2.0615	1.21893e-07	2.54271e-06	FOLR2
212281_s_at	-1.45593	6.46103e-05	0.000654152	-1.83514	1.86303e-06	3.41194e-05	-2.1081	1.45512e-07	2.91302e-06	TMEM97
1562275_at	1.52878	0.000205354	0.00154644	1.36599	0.000727266	0.00343399	2.41827	1.52206e-07	3.01388e-06	---
208502_s_at	-1.65483	1.27163e-05	0.000197083	-1.6887	9.3012e-06	0.00011303	-2.12053	1.73064e-07	3.3587e-06	PITX1
219786_at	-1.45526	4.91469e-05	0.000533389	-1.633	9.04031e-06	0.000110499	-2.04416	1.77549e-07	3.43354e-06	MTL5
228821_at	-1.8415	2.23056e-06	5.45278e-05	-1.91429	1.13713e-06	2.39401e-05	-2.11535	1.78579e-07	3.4459e-06	ST6GAL2
230560_at	1.7628	0.000131429	0.00110454	1.98879	2.56628e-05	0.000245188	2.6669	1.79032e-07	3.45e-06	STXBP6
229641_at	1.40173	6.52332e-05	0.000658952	1.25121	0.000271676	0.00158073	2.00674	1.83911e-07	3.51919e-06	CCBE1
221009_s_at	1.96494	3.72046e-06	7.92175e-05	1.85269	9.56921e-06	0.000115349	2.3212	1.87299e-07	3.57149e-06	ANGPTL4
212353_at	-1.7397	6.1184e-06	0.000115819	-1.85707	2.07202e-06	3.6883e-05	-2.11526	1.935e-07	3.64646e-06	SULF1
214071_at	1.61881	8.51439e-06	0.000146223	1.77038	1.95497e-06	3.54701e-05	2.00711	1.98363e-07	3.71502e-06	GNAL
209086_x_at	1.65944	2.09138e-05	0.000285109	1.62266	2.8976e-05	0.000270502	2.17587	2.10708e-07	3.89693e-06	MCAM
223704_s_at	1.64476	1.72517e-05	0.000245992	1.76073	6.00088e-06	8.11074e-05	2.12876	2.10788e-07	3.89693e-06	DMRT2
201287_s_at	-1.68633	6.88546e-05	0.000684186	-1.98248	6.41375e-06	8.55982e-05	-2.40544	2.13172e-07	3.92698e-06	SDC1
1556364_at	1.93883	4.41705e-07	1.75171e-05	1.68731	4.96561e-06	7.04003e-05	2.00969	2.24357e-07	4.08965e-06	ADAMTS9-AS2
225185_at	1.70255	1.39912e-05	0.000212129	1.83669	4.22415e-06	6.28238e-05	2.15588	2.45509e-07	4.39886e-06	MRAS
210198_s_at	1.38414	0.000181863	0.00141399	1.64266	1.79236e-05	0.000186589	2.11176	2.51893e-07	4.46736e-06	PLP1
213001_at	1.45505	7.56124e-05	0.000734759	1.75865	4.59132e-06	6.66154e-05	2.06833	2.60606e-07	4.58808e-06	ANGPTL2
201286_at	-1.5834	7.07001e-05	0.000699217	-1.87774	5.75821e-06	7.85776e-05	-2.23832	2.6308e-07	4.61378e-06	SDC1
222303_at	1.60527	1.3626e-05	0.00020821	1.46022	5.34236e-05	0.000439658	2.01631	2.77071e-07	4.80668e-06	---
222067_x_at	-1.62342	0.000131287	0.00110373	-1.69371	7.59014e-05	0.000574436	-2.38951	3.02282e-07	5.15883e-06	HIST1H2BD
222037_at	-1.76617	1.35598e-05	0.00020738	-1.84998	6.58426e-06	8.70231e-05	-2.20438	3.10558e-07	5.27369e-06	MCM4
227804_at	-1.70789	6.10453e-06	0.000115718	-1.8597	1.466e-06	2.8799e-05	-2.0218	3.21383e-07	5.42379e-06	TLCD1
204042_at	1.82166	2.3186e-05	0.000307786	1.93697	9.16975e-06	0.000111778	2.34212	3.4976e-07	5.80228e-06	WASF3
229497_at	1.43367	0.000163846	0.00130627	1.77351	8.33789e-06	0.000104269	2.12785	3.61187e-07	5.95206e-06	ANKDD1A
228771_at	1.55242	2.94273e-05	0.000365413	1.56307	2.66664e-05	0.000252919	2.01235	4.08347e-07	6.57448e-06	ADRBK2
238009_at	1.79902	2.49121e-05	0.000324702	1.80441	2.38505e-05	0.000232511	2.30157	4.20757e-07	6.75438e-06	SOX5
201432_at	1.823	4.68055e-06	9.43226e-05	1.78493	6.5803e-06	8.70129e-05	2.09062	4.28312e-07	6.84748e-06	CAT
226129_at	-1.44133	0.00024745	0.00178232	-1.76097	1.70308e-05	0.000179208	-2.19193	4.33751e-07	6.91305e-06	FAM83H
213800_at	1.79589	9.19002e-06	0.000154999	1.85215	5.63268e-06	7.74061e-05	2.14466	4.42519e-07	7.02116e-06	CFH
209087_x_at	1.73573	1.89958e-05	0.000264373	1.66005	3.62137e-05	0.000321996	2.17286	4.47107e-07	7.06931e-06	MCAM
212279_at	-1.46028	8.86242e-05	0.00082582	-1.81365	3.57824e-06	5.57605e-05	-2.02774	5.06671e-07	7.79446e-06	TMEM97
1557422_at	1.68379	0.000185791	0.00143813	1.68253	0.000187485	0.00117879	2.47673	5.16503e-07	7.91263e-06	---
243296_at	1.50983	0.000136455	0.00113599	1.4137	0.000301661	0.00171465	2.16312	5.29814e-07	8.05967e-06	NAMPT
200671_s_at	1.69652	5.0222e-05	0.000543114	1.93225	7.33289e-06	9.43061e-05	2.24695	5.54767e-07	8.34626e-06	SPTBN1
1568768_s_at	0.999193	0.0110456	0.0327697	1.30884	0.00124354	0.00522963	2.28006	5.65765e-07	8.48368e-06	BRE-AS1
219388_at	-1.31634	0.00036736	0.00240439	-1.8619	2.86382e-06	4.72504e-05	-2.03353	6.09536e-07	8.98219e-06	GRHL2
226304_at	1.8209	2.61952e-05	0.000336764	1.79306	3.26792e-05	0.000297198	2.2746	6.95588e-07	9.99144e-06	HSPB6
206482_at	-1.54779	6.52533e-05	0.000658952	-1.77815	8.67118e-06	0.000107138	-2.05684	7.41716e-07	1.05019e-05	PTK6
232555_at	1.65587	0.000110497	0.000967025	1.80489	3.45744e-05	0.000310046	2.28657	7.65695e-07	1.07513e-05	CREB5
205554_s_at	1.65368	3.67883e-05	0.000428742	1.7971	1.07718e-05	0.000126891	2.10284	7.74855e-07	1.08504e-05	DNASE1L3
236193_at	-1.72048	1.63004e-05	0.000236001	-1.93553	2.48425e-06	4.25459e-05	-2.06247	8.18346e-07	1.1343e-05	HIST1H2BC
228273_at	-1.78884	3.24539e-05	0.000392465	-1.92088	1.12998e-05	0.000132049	-2.24357	8.46958e-07	1.1645e-05	PRR11
205645_at	-1.78968	1.38252e-05	0.000210665	-1.95211	3.47471e-06	5.45683e-05	-2.11794	8.48038e-07	1.1654e-05	REPS2
201842_s_at	1.8065	2.01342e-05	0.000276691	1.97784	4.93663e-06	7.00622e-05	2.18474	9.01464e-07	1.22221e-05	EFEMP1
244444_at	1.84082	7.02869e-06	0.000127695	1.74965	1.5428e-05	0.000165808	2.07359	9.40939e-07	1.26506e-05	PKD1L2
201425_at	1.56118	6.40182e-05	0.000649362	1.55331	6.85097e-05	0.000530251	2.03762	9.99042e-07	1.3262e-05	ALDH2
215779_s_at	-1.59795	0.000219512	0.0016248	-1.82612	3.87672e-05	0.000339832	-2.28869	1.074e-06	1.39717e-05	HIST1H2BC /// HIST1H2BE /// HIST1H2BF /// HIST1H2BG /// HIST1H2BI /// NCALD
207071_s_at	1.74341	1.39654e-05	0.000211867	1.5808	5.70573e-05	0.00046147	2.02841	1.162e-06	1.48457e-05	ACO1
228880_at	1.85257	2.04706e-05	0.000280466	1.64389	0.00010644	0.000757225	2.20238	1.24715e-06	1.56862e-05	NAT8L
230360_at	1.97552	2.52601e-05	0.000327937	1.88232	5.00024e-05	0.000416018	2.37358	1.33237e-06	1.65711e-05	GLDN
232317_at	1.98788	9.36124e-06	0.000157014	1.81468	3.62463e-05	0.000322181	2.23381	1.35589e-06	1.68061e-05	PLXNA4
232165_at	-1.60809	5.78525e-05	0.00060134	-1.87138	6.13694e-06	8.27124e-05	-2.04556	1.37866e-06	1.70265e-05	EPPK1
230795_at	-1.38067	0.000773692	0.00424481	-1.61324	0.000129916	0.000883118	-2.18213	1.38743e-06	1.71159e-05	---
203228_at	-1.41489	0.000387608	0.00250154	-1.74993	2.52367e-05	0.000242389	-2.09385	1.43097e-06	1.75142e-05	PAFAH1B3
213933_at	1.96983	3.46817e-06	7.58221e-05	1.59348	8.13107e-05	0.000607794	2.06883	1.50484e-06	1.819e-05	PTGER3
238969_at	1.7045	9.01819e-05	0.000835882	1.87688	2.38331e-05	0.000232511	2.22769	1.53833e-06	1.84721e-05	C3orf55
214584_x_at	1.56322	7.14711e-05	0.000704594	1.45538	0.000178108	0.0011308	2.00458	1.57566e-06	1.87882e-05	ACACB
242868_at	1.74261	9.63978e-05	0.000877705	1.78372	7.09368e-05	0.000544713	2.28327	1.60939e-06	1.91403e-05	---
213855_s_at	1.52041	0.00146783	0.00691879	1.74309	0.000353718	0.00194378	2.54089	1.6168e-06	1.92117e-05	LIPE
225301_s_at	-1.55211	8.71137e-05	0.000814192	-1.90966	4.08965e-06	6.14257e-05	-2.01038	1.71737e-06	2.01783e-05	MYO5B
239220_at	1.72796	5.5483e-05	0.000583822	1.63654	0.000113691	0.000796965	2.15295	1.87352e-06	2.15767e-05	OTTHUMG00000167229 /// RP11-736K20.5
211026_s_at	1.78054	2.39916e-05	0.000315111	1.71703	4.03038e-05	0.000350824	2.08679	1.92971e-06	2.20564e-05	MGLL
205220_at	1.90952	0.000366092	0.0023984	1.92008	0.000343861	0.00190049	2.75368	2.05149e-06	2.3148e-05	HCAR3
232187_at	1.55719	0.000111597	0.000973568	1.57679	9.49815e-05	0.000690329	2.03383	2.06865e-06	2.33222e-05	PALMD
201691_s_at	-1.55992	0.000150223	0.00122156	-1.96656	5.51593e-06	7.59546e-05	-2.07477	2.26769e-06	2.50188e-05	TPD52
206208_at	1.89384	8.03736e-05	0.00076623	1.84728	0.00011107	0.000781871	2.39495	2.3319e-06	2.55928e-05	CA4
240156_at	1.64846	0.000760051	0.00419238	1.87845	0.000173705	0.00110987	2.51884	2.41182e-06	2.62693e-05	---
227899_at	1.61701	0.000530772	0.003172	1.98271	4.27652e-05	0.000367794	2.38617	2.45301e-06	2.66223e-05	VIT
243591_at	1.61697	6.92133e-05	0.000687001	1.63867	5.78364e-05	0.000466415	2.01169	2.54178e-06	2.74115e-05	---
209298_s_at	1.65482	7.04389e-05	0.000697139	1.77829	2.58799e-05	0.000246486	2.05514	2.67777e-06	2.85288e-05	ITSN1
209959_at	0.738412	0.0867333	0.160326	1.19339	0.00734977	0.0213799	2.34808	2.72416e-06	2.89215e-05	NR4A3
203414_at	1.90726	5.81996e-05	0.00060341	1.88344	6.89342e-05	0.000533083	2.33183	2.74525e-06	2.90872e-05	MMD
239273_s_at	1.32468	0.000768825	0.00422575	1.6466	5.73178e-05	0.000462916	2.01018	2.76162e-06	2.92169e-05	MMP28
219463_at	-1.59713	0.000196309	0.00149732	-1.67599	0.000107616	0.000763304	-2.13359	3.04375e-06	3.17466e-05	LAMP5
229222_at	1.99223	6.05459e-06	0.00011497	1.60549	0.000132498	0.000896652	2.07572	3.08904e-06	3.20233e-05	ACSS3
219738_s_at	1.86432	0.00016618	0.00132025	1.85759	0.00017372	0.00110987	2.44419	3.31627e-06	3.39535e-05	PCDH9
218865_at	1.92084	5.57225e-05	0.00058544	1.62438	0.000440347	0.00230259	2.31007	3.42824e-06	3.48387e-05	2017-03-01
203571_s_at	1.83301	6.64279e-05	0.000667113	1.76698	0.000107524	0.000763206	2.23269	3.44369e-06	3.49309e-05	ADIRF
1555938_x_at	1.08037	0.0076799	0.024753	1.65706	0.000117951	0.000818756	2.10901	3.44371e-06	3.49309e-05	VIM
228082_at	1.65808	6.54011e-05	0.000659713	1.66297	6.28633e-05	0.000495681	2.00488	3.81427e-06	3.78482e-05	CLMP
220287_at	1.35846	0.00126099	0.00617578	1.17068	0.00464516	0.0148717	2.1163	4.05659e-06	3.97678e-05	ADAMTS9
229086_at	1.60595	0.000112628	0.000979749	1.6153	0.000104536	0.000747046	2.01644	4.05892e-06	3.97678e-05	C1orf213
206955_at	1.99653	4.54256e-05	0.000504634	1.80123	0.000174046	0.00111118	2.3415	4.0629e-06	3.97925e-05	AQP7 /// LOC100509620
232164_s_at	-1.72389	6.67288e-05	0.000669202	-1.93366	1.28788e-05	0.000144439	-2.07328	4.27098e-06	4.13412e-05	EPPK1
223103_at	-1.52247	0.00064827	0.00370793	-1.95484	2.90177e-05	0.000270706	-2.2073	4.49409e-06	4.3043e-05	STARD10
210652_s_at	-1.23731	0.00623298	0.0210797	-1.64039	0.000472888	0.00243452	-2.30664	4.59375e-06	4.37672e-05	TTC39A
214472_at	-1.50981	0.000954672	0.00497676	-1.74374	0.000193505	0.00120857	-2.26903	4.60964e-06	4.39022e-05	HIST1H2AD /// HIST1H3A /// HIST1H3B /// HIST1H3C /// HIST1H3D /// HIST1H3E /// HIST1H3F /// HIST1H3G /// HIST1H3H /// HIST1H3I /// HIST1H3J
237017_s_at	1.90759	0.000291051	0.00201609	1.85505	0.000400286	0.00213896	2.56494	4.73242e-06	4.48226e-05	---
205824_at	1.62709	0.000200825	0.0015203	1.70472	0.000112505	0.000790143	2.1177	4.82891e-06	4.54841e-05	HSPB2
235077_at	1.35099	0.00113527	0.00568072	1.60835	0.000165255	0.00106703	2.05334	5.09434e-06	4.74765e-05	MEG3
230503_at	1.73757	0.000149608	0.001218	1.74831	0.000138525	0.000928239	2.19645	5.25129e-06	4.87064e-05	---
204039_at	1.69001	7.63627e-05	0.000738632	1.64954	0.000104795	0.000748502	2.02591	5.31184e-06	4.91679e-05	CEBPA
206346_at	-1.15361	0.0040241	0.0151082	-1.50476	0.000300871	0.00171087	-2.0066	5.66981e-06	5.16582e-05	PRLR
201963_at	1.90567	3.16954e-05	0.000387131	1.72029	0.000125582	0.000859862	2.12146	6.24836e-06	5.59403e-05	ACSL1
243879_at	1.96909	0.000440032	0.00274974	1.90317	0.00063663	0.00308333	2.69148	6.53446e-06	5.7913e-05	---
1558420_at	1.70463	0.000342236	0.00228556	1.79002	0.000192521	0.00120352	2.27525	6.68565e-06	5.90421e-05	C14orf180
208546_x_at	-1.50661	0.0003685	0.0024107	-1.42318	0.00068602	0.00327777	-2.02089	6.8554e-06	6.02218e-05	HIST1H2BH
203372_s_at	1.37285	0.00194388	0.00856279	1.46872	0.00102104	0.00450193	2.16442	7.04287e-06	6.14613e-05	SOCS2
201496_x_at	1.90864	2.72683e-05	0.000346684	1.88073	3.36708e-05	0.000303939	2.07875	7.49386e-06	6.45997e-05	MYH11
201563_at	-1.59684	0.000277093	0.00194615	-1.9142	2.59675e-05	0.000247234	-2.07771	7.49713e-06	6.45997e-05	SORD
1557275_a_at	1.42423	0.00121258	0.00598748	1.53302	0.000570388	0.00282976	2.1214	7.83699e-06	6.69039e-05	TLCD2
244876_at	1.83806	4.72009e-05	0.000519077	1.80584	6.01063e-05	0.000478921	2.06949	8.1913e-06	6.91264e-05	---
232584_at	1.69705	0.000393285	0.00252981	1.9478	7.26448e-05	0.00055533	2.26372	8.20274e-06	6.91737e-05	---
239349_at	1.72128	0.000134465	0.00112457	1.97876	2.0019e-05	0.00020291	2.09658	8.28765e-06	6.9794e-05	C1QTNF7
239272_at	1.42346	0.00136169	0.00653351	1.52984	0.000658859	0.00317298	2.13784	8.31173e-06	6.98984e-05	MMP28
204379_s_at	-1.73049	0.000475308	0.00292248	-1.76974	0.000370141	0.00201336	-2.3284	9.3547e-06	7.70324e-05	FGFR3
222278_at	1.32539	0.0021639	0.00929268	1.63829	0.000240633	0.00143528	2.05736	1.08229e-05	8.69025e-05	OTTHUMG00000177883 /// RP1-302G2.5
203337_x_at	1.75851	0.00144827	0.00684193	1.83249	0.000967929	0.00432267	2.61013	1.10398e-05	8.82474e-05	ITGB1BP1
223727_at	1.48343	0.000867921	0.00462338	1.60737	0.000366174	0.00199576	2.08985	1.10773e-05	8.84382e-05	KCNIP2
228303_at	-1.44642	0.0016721	0.00764412	-1.70185	0.000307972	0.00174398	-2.17908	1.11059e-05	8.85425e-05	GALNT6
41660_at	-1.56121	0.000544196	0.0032318	-1.88419	5.49201e-05	0.000448326	-2.10062	1.13402e-05	8.98857e-05	CELSR1
242181_at	1.58478	0.000290968	0.00201609	1.40675	0.00104967	0.00459775	2.01483	1.14881e-05	9.0768e-05	---
209183_s_at	1.61679	0.000229562	0.00168099	1.38899	0.001188	0.00505051	2.01254	1.16624e-05	9.19587e-05	C10orf10
232606_at	1.27452	0.00270463	0.0110773	1.25868	0.0030105	0.0105662	2.01908	1.1687e-05	9.21139e-05	ANK2
233346_at	1.13399	0.00709572	0.0232712	1.56901	0.000357236	0.00195877	2.02721	1.17988e-05	9.26595e-05	---
203680_at	1.76309	0.000361967	0.00238051	1.70218	0.000534507	0.00269335	2.27517	1.22383e-05	9.54801e-05	PRKAR2B
203295_s_at	1.97968	0.000108948	0.000958107	1.71534	0.000587159	0.00289404	2.30801	1.2637e-05	9.80298e-05	ATP1A2
207038_at	-1.50272	0.000555963	0.00328383	-1.78716	6.87848e-05	0.000532079	-2.01063	1.27383e-05	9.86476e-05	SLC16A6
206023_at	-1.89683	3.97553e-05	0.000455734	-1.65639	0.000229876	0.00138229	-2.05006	1.27536e-05	9.87384e-05	NMU
232882_at	1.90197	0.000199932	0.00151649	1.8162	0.000343723	0.00190032	2.3251	1.28954e-05	9.95823e-05	---
1555778_a_at	-1.53064	0.000512921	0.00309521	-1.6902	0.00016223	0.00105222	-2.02047	1.3975e-05	0.000106281	POSTN
205960_at	1.85579	7.56743e-05	0.000735099	1.99967	2.69005e-05	0.000254785	2.08156	1.48668e-05	0.000111342	PDK4
205828_at	-1.9464	0.000505984	0.00306648	-1.83147	0.000957754	0.00428658	-2.55075	1.52992e-05	0.000114166	MMP3
213693_s_at	-1.2912	0.00877387	0.0274644	-1.84594	0.000345796	0.00190831	-2.33572	1.55172e-05	0.000115516	MUC1
238592_at	1.41387	0.00126625	0.00619197	1.40371	0.00135751	0.00559773	2.01798	1.61926e-05	0.000119502	---
203184_at	-1.41879	0.00202002	0.00881692	-1.81442	0.000144963	0.000962113	-2.11179	1.82172e-05	0.000131702	FBN2
209911_x_at	-1.68301	0.00105562	0.00537375	-1.65505	0.0012445	0.00523222	-2.33477	1.87709e-05	0.000134991	HIST1H2BD
212768_s_at	1.89364	0.000329067	0.0022201	1.94187	0.000245527	0.00145747	2.3549	1.88449e-05	0.000135344	OLFM4
207537_at	1.51633	0.000893091	0.00472367	1.55346	0.000695698	0.00331184	2.05983	2.00242e-05	0.000142269	PFKFB1
226961_at	-1.33371	0.00251541	0.0104608	-1.70103	0.000202778	0.00124877	-2.01897	2.04357e-05	0.000144602	PRR15
210807_s_at	1.73771	0.000678518	0.00384153	1.8951	0.000258308	0.00151848	2.29412	2.06156e-05	0.000145535	SLC16A7
235019_at	1.74919	0.000410941	0.00261078	1.80731	0.000282999	0.00163443	2.20485	2.06305e-05	0.000145565	CPM
232935_at	1.58906	0.00072247	0.00403183	1.70926	0.000325062	0.00182	2.08911	2.3933e-05	0.000164068	---
1562102_at	1.42308	0.0022499	0.00956346	1.4721	0.00165242	0.0065501	2.10179	2.43705e-05	0.000166158	---
221558_s_at	-1.49598	0.00115633	0.00576708	-1.91462	6.67382e-05	0.000519485	-2.05483	2.48666e-05	0.000168907	LEF1
210170_at	1.67123	0.00181332	0.00811314	1.78039	0.000987231	0.0043883	2.39113	2.73378e-05	0.000182292	PDLIM3
232304_at	1.61007	0.000725166	0.00404335	1.54987	0.00106875	0.00465888	2.09148	2.8623e-05	0.000188696	PELI1
202489_s_at	-1.67829	0.00117646	0.0058471	-1.99198	0.000179293	0.0011367	-2.27526	3.08047e-05	0.000200274	FXYD3
204424_s_at	1.81986	0.00092257	0.00484549	1.77691	0.00117026	0.00499765	2.39173	3.38587e-05	0.000216674	LMO3
232712_at	1.74514	0.000959796	0.00500156	1.91767	0.000349495	0.00192483	2.29739	3.49502e-05	0.000222096	---
210832_x_at	1.71195	0.000361426	0.0023781	1.59038	0.00080181	0.00372224	2.05362	3.5775e-05	0.000226128	PTGER3
210155_at	1.6048	0.00154348	0.00720077	1.97018	0.000167588	0.00107954	2.20619	3.77405e-05	0.000236309	MYOC
202988_s_at	-1.9343	9.23111e-05	0.000851282	-1.91613	0.000104314	0.000746047	-2.05492	4.0796e-05	0.000252717	RGS1
206552_s_at	1.78432	0.00878682	0.02749	1.73862	0.0104884	0.0284942	3.01099	4.26165e-05	0.000261832	TAC1
213791_at	1.05166	0.0245709	0.0605814	1.75985	0.00038614	0.00208083	2.0725	5.01879e-05	0.000299548	PENK
208180_s_at	-1.62929	0.00206685	0.00897115	-1.73009	0.00117541	0.0050134	-2.25233	5.41991e-05	0.000318545	HIST1H4A /// HIST1H4B /// HIST1H4C /// HIST1H4D /// HIST1H4E /// HIST1H4F /// HIST1H4H /// HIST1H4I /// HIST1H4J /// HIST1H4K /// HIST1H4L /// HIST2H4A /// HIST2H4B /// HIST4H4
238003_at	1.80018	0.000774535	0.00424834	1.69352	0.00142121	0.00580689	2.23882	5.74711e-05	0.000334251	HEPACAM /// HEPN1
210375_at	1.86369	0.000214447	0.0015973	1.41651	0.00341231	0.0116865	2.04841	6.44727e-05	0.000366846	PTGER3
202912_at	1.56407	0.00189753	0.00840317	1.57857	0.00174315	0.00684278	2.08321	7.872e-05	0.000431734	ADM
206069_s_at	1.84905	0.000802586	0.00435954	1.7323	0.0015273	0.0061519	2.22991	9.0637e-05	0.000485186	ACADL
213228_at	1.58631	0.00169711	0.00772155	1.57608	0.00180175	0.00703038	2.06376	9.14092e-05	0.000488458	PDE8B
207400_at	1.37751	0.00788458	0.025249	1.43572	0.00582089	0.017833	2.13579	0.000107677	0.000557286	NPY5R
242517_at	-1.409	0.00928775	0.0286663	-1.74847	0.00162988	0.00648485	-2.22998	0.000111711	0.000574784	KISS1R
215108_x_at	-0.847369	0.0903395	0.165469	-1.95344	0.000305032	0.00173092	-2.11717	0.00011467	0.000587464	TOX3
203915_at	-1.84256	0.0024057	0.0100906	-1.91916	0.00166312	0.00658161	-2.43546	0.000122389	0.000619799	CXCL9
232035_at	-1.38332	0.00620271	0.0209982	-1.62052	0.00164905	0.00654207	-2.04482	0.000130016	0.000649866	HIST1H4A /// HIST1H4B /// HIST1H4C /// HIST1H4D /// HIST1H4E /// HIST1H4F /// HIST1H4H /// HIST1H4I /// HIST1H4J /// HIST1H4K /// HIST1H4L /// HIST2H4A /// HIST2H4B /// HIST4H4
211712_s_at	-1.4145	0.0130518	0.0372952	-1.8984	0.00126072	0.00528235	-2.2638	0.000184667	0.000866861	ANXA9
206825_at	1.97664	0.00185111	0.00825246	1.94096	0.00218318	0.00816562	2.45484	0.000184867	0.00086705	OXTR
220868_s_at	1.77594	0.00133891	0.00645256	1.57899	0.00380077	0.0127233	2.10333	0.000216268	0.000982761	SLC7A10
222919_at	1.62081	0.00610585	0.0207425	1.91096	0.00152226	0.00613533	2.27794	0.000235108	0.00105257	TRDN
209351_at	2.21641	0.00406168	0.0152159	2.26478	0.00340295	0.0116574	2.87715	0.000322319	0.00136284	KRT14
205440_s_at	1.74205	0.00280162	0.011396	1.60175	0.00553291	0.0171489	2.13548	0.000372533	0.00153383	NPY1R
240161_s_at	-0.978894	0.0845946	0.157325	-1.81577	0.00229781	0.00848696	-2.167	0.000390157	0.00159605	CDC20B
227629_at	-1.05173	0.0649702	0.128715	-1.57154	0.00736769	0.0214206	-2.16462	0.000398611	0.00162455	PRLR
1553622_a_at	-1.51817	0.0116059	0.034102	-1.99599	0.00129057	0.00537937	-2.22383	0.000419506	0.00169629	FSIP1
235165_at	-0.921749	0.105508	0.186231	-1.89389	0.0016523	0.0065501	-2.15625	0.000440411	0.00176303	PARD6B
209466_x_at	1.97831	0.00187205	0.00831733	1.60808	0.00969782	0.0267164	2.26962	0.000469947	0.00185627	PTN
218806_s_at	-1.37242	0.0159633	0.0434353	-1.79241	0.00219705	0.00820804	-2.07214	0.000524492	0.00202887	VAV3
235144_at	-1.22385	0.0286011	0.0680061	-1.95301	0.000873223	0.00398226	-2.00338	0.000670659	0.00249666	RASEF
204712_at	2.26157	0.00299613	0.0120083	1.58422	0.0318007	0.0689111	2.61917	0.00075115	0.0027399	WIF1
219795_at	1.83597	0.00311612	0.012355	1.54886	0.0111468	0.0298583	2.10595	0.000869688	0.00309336	SLC6A14
219054_at	1.84522	0.00852669	0.0268546	1.59889	0.0210452	0.0496123	2.40131	0.000909705	0.00320728	NPR3
220979_s_at	-1.95046	0.00641317	0.0215239	-2.11468	0.00339642	0.0116423	-2.39982	0.00107388	0.00367184	ST6GALNAC5
220425_x_at	1.47824	0.0134643	0.0381823	1.63788	0.00668507	0.0198593	2.02133	0.00110188	0.00374927	ROPN1B
206211_at	0.266222	0.685415	0.771092	0.81836	0.217666	0.317178	2.30644	0.00117748	0.00396356	SELE
203757_s_at	-2.34378	0.0123034	0.035649	-2.03812	0.0277702	0.0619218	-3.10954	0.00128938	0.00427643	CEACAM6
230378_at	1.8605	0.00290718	0.0117431	1.99087	0.00158456	0.00634057	2.03111	0.00130981	0.00432878	SCGB3A1
203908_at	1.97072	0.0133266	0.0378744	1.89587	0.0169156	0.0416723	2.60814	0.00148782	0.00480957	SLC4A4
237086_at	-1.4099	0.0238132	0.059097	-1.76642	0.0055013	0.0170742	-2.025	0.00173955	0.00546669	FOXA1
205428_s_at	1.2755	0.0404069	0.0890157	1.47641	0.0188303	0.0453102	2.02425	0.0018192	0.00569015	CALB2
224027_at	1.99562	0.0027163	0.0111135	1.40397	0.0293508	0.0646713	2.07757	0.00189957	0.00589628	CCL28
205242_at	-1.32114	0.0857511	0.158909	-2.19776	0.00579555	0.017771	-2.47298	0.00219347	0.00664244	CXCL13
211657_at	-1.86458	0.0245882	0.0606071	-1.47901	0.0707347	0.131179	-2.61069	0.00231123	0.00693673	CEACAM6
226147_s_at	3.0025	0.00273101	0.0111686	2.28894	0.0189797	0.0456174	3.05821	0.00232548	0.0069678	PIGR
204455_at	2.12813	0.0104442	0.0314189	1.75526	0.0320505	0.0693534	2.5494	0.0026176	0.00768755	DST
1562821_a_at	-1.80562	0.0418597	0.0914332	-2.04792	0.0220854	0.051495	-2.74439	0.002857	0.00827989	DSCAM-AS1
206754_s_at	-1.31253	0.046287	0.0988745	-1.7432	0.00954021	0.0263963	-2.03055	0.00296912	0.00855554	CYP2B6 /// CYP2B7P1
203649_s_at	1.81248	0.0117557	0.0344423	1.93214	0.00759035	0.0219441	2.16941	0.00307413	0.00881099	PLA2G2A
