# Supplementary material for: A genomic ruler to assess oncogenic transition between breast tumor and stroma
Source: PLoS One. 2018 Oct 16;13(10):e0205602. doi: 10.1371/journal.pone.0205602 (PMC6191134; doi:10.1371/journal.pone.0205602)
Supplement: S2 File — Genome-wide mRNA analysis of downregulated stromal genes based on tumor-like profiles. (XLSX) [file pone.0205602.s004.xlsx]

## Sheet: down_tumor_like_clusters.txt
Annotation Cluster 1	Enrichment Score: 3.4975860509022425
Category	Term	Count	%	PValue	Genes	List Total	Pop Hits	Pop Total	Fold Enrichment	Bonferroni	Benjamini	FDR
GOTERM_BP_FAT	GO:0006260~DNA replication	10	8.13008	1.41745e-05	CCNE2, GINS2, CDC45, POLE2, CENPF, C16ORF75, RNASEH2A, MCM4, TK1, RAD51	104	190	13528	6.84615	0.0119341	0.00399397	0.0219188
GOTERM_BP_FAT	GO:0006261~DNA-dependent DNA replication	5	4.06504	0.000980874	CCNE2, CDC45, POLE2, MCM4, RAD51	104	58	13528	11.2135	0.564477	0.0539065	1.50622
SP_PIR_KEYWORDS	dna replication	5	4.06504	0.00231271	GINS2, CDC45, POLE2, C16ORF75, MCM4	122	88	19235	8.95818	0.400525	0.0552695	2.90643
Annotation Cluster 2	Enrichment Score: 2.765034006032078
Category	Term	Count	%	PValue	Genes	List Total	Pop Hits	Pop Total	Fold Enrichment	Bonferroni	Benjamini	FDR
UP_SEQ_FEATURE	domain:Hemopexin-like 4	5	4.06504	1.02353e-05	MMP10, MMP9, MMP3, MMP12, MMP11	122	22	19113	35.6054	0.00590872	0.00590872	0.0150419
UP_SEQ_FEATURE	domain:Hemopexin-like 3	5	4.06504	1.02353e-05	MMP10, MMP9, MMP3, MMP12, MMP11	122	22	19113	35.6054	0.00590872	0.00590872	0.0150419
UP_SEQ_FEATURE	domain:Hemopexin-like 2	5	4.06504	1.23296e-05	MMP10, MMP9, MMP3, MMP12, MMP11	122	23	19113	34.0574	0.00711343	0.00356306	0.0181195
UP_SEQ_FEATURE	domain:Hemopexin-like 1	5	4.06504	1.23296e-05	MMP10, MMP9, MMP3, MMP12, MMP11	122	23	19113	34.0574	0.00711343	0.00356306	0.0181195
INTERPRO	IPR018487:Hemopexin/matrixin, repeat	5	4.06504	1.29657e-05	MMP10, MMP9, MMP3, MMP12, MMP11	108	23	16659	33.5326	0.00363674	0.00363674	0.0171517
INTERPRO	IPR018486:Hemopexin/matrixin, conserved site	5	4.06504	1.29657e-05	MMP10, MMP9, MMP3, MMP12, MMP11	108	23	16659	33.5326	0.00363674	0.00363674	0.0171517
INTERPRO	IPR000585:Hemopexin/matrixin	5	4.06504	1.29657e-05	MMP10, MMP9, MMP3, MMP12, MMP11	108	23	16659	33.5326	0.00363674	0.00363674	0.0171517
SP_PIR_KEYWORDS	metalloproteinase	5	4.06504	1.43621e-05	MMP10, MMP9, MMP3, MMP12, MMP11	122	24	19235	32.8467	0.00316902	0.00105746	0.0182939
UP_SEQ_FEATURE	metal ion-binding site:Zinc 2; in inhibited form	4	3.25203	2.87525e-05	MMP9, MMP3, MMP12, MMP11	122	10	19113	62.6656	0.0165102	0.00553395	0.0422499
SMART	SM00120:HX	5	4.06504	3.03435e-05	MMP10, MMP9, MMP3, MMP12, MMP11	74	23	9079	26.6716	0.0023943	0.0023943	0.0321736
INTERPRO	IPR006026:Peptidase, metallopeptidases	5	4.06504	3.37605e-05	MMP10, MMP9, MMP3, MMP12, MMP11	108	29	16659	26.5948	0.00944199	0.00473219	0.0446546
SMART	SM00235:ZnMc	5	4.06504	7.84727e-05	MMP10, MMP9, MMP3, MMP12, MMP11	74	29	9079	21.1533	0.00618041	0.00309499	0.0831862
UP_SEQ_FEATURE	metal ion-binding site:Zinc 2; catalytic	4	3.25203	8.56153e-05	MMP9, MMP3, MMP12, MMP11	122	14	19113	44.7611	0.0483647	0.0123169	0.125757
SP_PIR_KEYWORDS	collagen degradation	4	3.25203	0.000154817	MMP10, MMP9, MMP3, MMP11	122	17	19235	37.0974	0.0336385	0.00851783	0.197038
UP_SEQ_FEATURE	short sequence motif:Cysteine switch	5	4.06504	0.000155833	MMP10, MMP9, MMP3, MMP12, MMP11	122	43	19113	18.2167	0.0862832	0.017885	0.228788
INTERPRO	IPR001818:Peptidase M10A and M12B, matrixin and adamalysin	5	4.06504	0.00016371	MMP10, MMP9, MMP3, MMP12, MMP11	108	43	16659	17.936	0.044964	0.0152184	0.216365
INTERPRO	IPR016293:Peptidase M10A, matrix metallopeotidase	4	3.25203	0.000195965	MMP10, MMP3, MMP12, MMP11	108	18	16659	34.2778	0.0535827	0.0109539	0.258944
INTERPRO	IPR002477:Peptidoglycan binding-like	4	3.25203	0.000271228	MMP10, MMP9, MMP3, MMP12	108	20	16659	30.85	0.0733926	0.0126239	0.358229
PIR_SUPERFAMILY	PIRSF001191:Peptidase_M10A_matrix	4	3.25203	0.000293435	MMP10, MMP3, MMP12, MMP11	56	18	7396	29.3492	0.021196	0.021196	0.305862
GOTERM_BP_FAT	GO:0030574~collagen catabolic process	4	3.25203	0.000444742	MMP10, MMP9, MMP3, MMP11	104	20	13528	26.0154	0.313933	0.036977	0.685592
SP_PIR_KEYWORDS	extracellular matrix	8	6.50407	0.000836009	MMP10, MMP9, NPNT, POSTN, FBN2, MMP3, MMP12, MMP11	122	241	19235	5.23366	0.168759	0.0260595	1.05976
GOTERM_BP_FAT	GO:0044243~multicellular organismal catabolic process	4	3.25203	0.000981244	MMP10, MMP9, MMP3, MMP11	104	26	13528	20.0118	0.564614	0.0506427	1.50679
UP_SEQ_FEATURE	propeptide:Activation peptide	5	4.06504	0.00118772	MMP10, MMP9, MMP3, MMP12, MMP11	122	73	19113	10.7304	0.49747	0.108351	1.73149
GOTERM_BP_FAT	GO:0032963~collagen metabolic process	4	3.25203	0.0012228	MMP10, MMP9, MMP3, MMP11	104	28	13528	18.5824	0.64525	0.0591403	1.87444
GOTERM_BP_FAT	GO:0044259~multicellular organismal macromolecule metabolic process	4	3.25203	0.00165027	MMP10, MMP9, MMP3, MMP11	104	31	13528	16.7841	0.75314	0.0747752	2.52193
GOTERM_CC_FAT	GO:0005578~proteinaceous extracellular matrix	9	7.31707	0.00198164	MMP10, MATN3, MMP9, NPNT, POSTN, FBN2, MMP3, MMP12, MMP11	92	320	12782	3.90754	0.249956	0.0559013	2.32735
GOTERM_BP_FAT	GO:0044236~multicellular organismal metabolic process	4	3.25203	0.00275993	MMP10, MMP9, MMP3, MMP11	104	37	13528	14.0624	0.903759	0.105483	4.18412
GOTERM_CC_FAT	GO:0031012~extracellular matrix	9	7.31707	0.00315252	MMP10, MATN3, MMP9, NPNT, POSTN, FBN2, MMP3, MMP12, MMP11	92	345	12782	3.62439	0.36735	0.0633124	3.67908
INTERPRO	IPR006025:Peptidase M, neutral zinc metallopeptidases, zinc-binding site	5	4.06504	0.00339778	MMP10, MMP9, MMP3, MMP12, MMP11	108	96	16659	8.03385	0.615727	0.112681	4.40292
GOTERM_MF_FAT	GO:0004222~metalloendopeptidase activity	5	4.06504	0.00563525	MMP10, MMP9, MMP3, MMP12, MMP11	90	104	12983	6.93536	0.733499	0.733499	7.00738
UP_SEQ_FEATURE	metal ion-binding site:Calcium 3; via carbonyl oxygen	3	2.43902	0.00771571	MMP9, MMP3, MMP12	122	21	19113	22.3806	0.98872	0.429128	10.7599
GOTERM_MF_FAT	GO:0005509~calcium ion binding	14	11.3821	0.00957925	REPS2, RASEF, GALNT6, MMP9, NPNT, CELSR1, MMP3, TPD52, MMP12, MMP11, MMP10, ANXA9, SULF1, FBN2	90	919	12983	2.19758	0.894848	0.675729	11.6392
SP_PIR_KEYWORDS	zymogen	6	4.87805	0.00980142	MMP10, CFB, MMP9, MMP3, MMP12, MMP11	122	206	19235	4.59215	0.886596	0.135081	11.7921
SP_PIR_KEYWORDS	calcium	12	9.7561	0.0124401	MMP10, REPS2, RASEF, GALNT6, MMP9, NPNT, SULF1, CELSR1, FBN2, MMP3, MMP12, MMP11	122	803	19235	2.35612	0.937119	0.150184	14.74
SP_PIR_KEYWORDS	metalloprotease	5	4.06504	0.0152733	MMP10, MMP9, MMP3, MMP12, MMP11	122	151	19235	5.22066	0.966675	0.163913	17.8039
UP_SEQ_FEATURE	metal ion-binding site:Calcium 3	3	2.43902	0.0154017	MMP9, MMP3, MMP12	122	30	19113	15.6664	0.999875	0.592901	20.3974
UP_SEQ_FEATURE	metal ion-binding site:Calcium 2; via carbonyl oxygen	3	2.43902	0.0252868	MMP9, MMP3, MMP12	122	39	19113	12.0511	1	0.653281	31.369
UP_SEQ_FEATURE	metal ion-binding site:Calcium 1	3	2.43902	0.0329673	MMP9, MMP3, MMP12	122	45	19113	10.4443	1	0.702729	38.9022
GOTERM_MF_FAT	GO:0008237~metallopeptidase activity	5	4.06504	0.0369701	MMP10, MMP9, MMP3, MMP12, MMP11	90	183	12983	3.94141	0.999852	0.828469	38.3862
UP_SEQ_FEATURE	metal ion-binding site:Calcium 2	3	2.43902	0.0474824	MMP9, MMP3, MMP12	122	55	19113	8.54531	1	0.790871	51.0794
UP_SEQ_FEATURE	metal ion-binding site:Zinc 1	3	2.43902	0.0799958	MMP3, MMP12, MMP11	122	74	19113	6.35124	1	0.910522	70.6363
GOTERM_MF_FAT	GO:0004175~endopeptidase activity	6	4.87805	0.114827	MMP10, CFB, MMP9, MMP3, MMP12, MMP11	90	375	12983	2.30809	1	0.777358	79.1547
SP_PIR_KEYWORDS	Protease	6	4.87805	0.189666	MMP10, CFB, MMP9, MMP3, MMP12, MMP11	122	484	19235	1.95451	1	0.734981	93.1373
GOTERM_MF_FAT	GO:0070011~peptidase activity, acting on L-amino acid peptides	6	4.87805	0.323837	MMP10, CFB, MMP9, MMP3, MMP12, MMP11	90	549	12983	1.57656	1	0.96634	99.3466
GOTERM_MF_FAT	GO:0008233~peptidase activity	6	4.87805	0.358034	MMP10, CFB, MMP9, MMP3, MMP12, MMP11	90	574	12983	1.5079	1	0.972022	99.6647
SP_PIR_KEYWORDS	hydrolase	12	9.7561	0.388326	MMP10, CFB, MMP9, SULF1, PAFAH1B3, ATAD2, RAD54B, MMP3, RNASEH2A, HELLS, MMP12, MMP11	122	1555	19235	1.2167	1	0.891066	99.8092
GOTERM_BP_FAT	GO:0006508~proteolysis	7	5.69106	0.82311	MMP10, CFB, MMP9, MMP3, MMP12, CDCA3, MMP11	104	1054	13528	0.863888	1	0.99967	100
SP_PIR_KEYWORDS	zinc	10	8.13008	0.94227	MMP10, SORD, VAV3, MICAL2, MMP9, RACGAP1P, BIRC5, MMP3, RACGAP1, MMP12, MMP11	122	2189	19235	0.720256	1	0.99986	100
GOTERM_MF_FAT	GO:0008270~zinc ion binding	10	8.13008	0.984837	MMP10, SORD, VAV3, MICAL2, MMP9, RACGAP1P, BIRC5, MMP3, RACGAP1, MMP12, MMP11	90	2311	12983	0.624213	1	1	100
Annotation Cluster 3	Enrichment Score: 2.5858164725257757
Category	Term	Count	%	PValue	Genes	List Total	Pop Hits	Pop Total	Fold Enrichment	Bonferroni	Benjamini	FDR
SP_PIR_KEYWORDS	chromosomal protein	9	7.31707	3.77084e-06	HIST4H4, HIST1H4L, HIST1H4K, HIST1H2AD, AURKB, HIST2H4A, HIST2H4B, HIST1H4A, FANCI, HIST1H4B, HIST1H2BI, HIST1H4E, HIST1H4F, HIST1H4C, HIST1H4D, HIST1H4I, HIST1H4J, HIST1H4H, HIST2H3A, HIST1H3J, HIST1H2BC, HIST1H2BD, HIST1H2BE, HIST1H2BF, HIST1H2BG, HIST1H2BH, CENPF, BIRC5, HIST2H3C, HIST2H3D, HIST1H3A, HIST1H3B, HIST1H3C, HIST1H3D, HIST1H3E, HIST1H3F, HIST1H3G, HIST1H3H, HIST1H3I	122	145	19235	9.78604	0.00083301	0.00083301	0.00480344
GOTERM_BP_FAT	GO:0065004~protein-DNA complex assembly	8	6.50407	5.78896e-06	HIST4H4, HIST1H4L, HIST1H4K, HIST1H2AD, HIST2H4A, HIST2H4B, HIST1H4A, HIST1H4B, HIST1H2BI, HIST1H4E, HIST1H4F, HIST1H4C, HIST1H4D, HIST1H4I, HIST1H4J, HELLS, HIST1H4H, HIST2H3A, HIST1H3J, HIST1H2BC, HIST1H2BD, HIST1H2BE, HIST1H2BF, HIST1H2BG, HIST1H2BH, CENPF, CENPE, HIST2H3C, HIST2H3D, HIST1H3A, HIST1H3B, HIST1H3C, HIST1H3D, HIST1H3E, HIST1H3F, HIST1H3G, HIST1H3H, HIST1H3I	104	91	13528	11.4353	0.00489126	0.00244863	0.00895234
GOTERM_CC_FAT	GO:0005694~chromosome	13	10.5691	9.76505e-05	HIST4H4, HIST1H4L, HIST1H4K, HIST1H2AD, AURKB, HIST2H4A, HIST2H4B, HIST1H4A, HIST1H4B, FANCI, HIST1H2BI, HIST1H4E, HIST1H4F, HIST1H4C, HIST1H4D, HIST1H4I, HIST1H4J, HELLS, HIST1H4H, HIST2H3A, HIST1H3J, HIST1H2BC, HIST1H2BD, MKI67, HIST1H2BE, HIST1H2BF, HIST1H2BG, HIST1H2BH, CENPF, CENPE, BIRC5, HIST2H3C, HIST2H3D, RAD51, HIST1H3A, HIST1H3B, HIST1H3C, HIST1H3D, HIST1H3E, HIST1H3F, HIST1H3G, HIST1H…	92	460	12782	3.92642	0.0140602	0.0140602	0.115865
INTERPRO	IPR007125:Histone core	5	4.06504	0.000195711	HIST4H4, HIST1H4L, HIST1H4K, HIST1H2AD, HIST2H4A, HIST2H4B, HIST1H4A, HIST1H4B, HIST1H2BI, HIST1H4E, HIST1H4F, HIST1H4C, HIST1H4D, HIST1H4I, HIST1H4J, HIST1H4H, HIST2H3A, HIST1H3J, HIST1H2BC, HIST1H2BD, HIST1H2BE, HIST1H2BF, HIST1H2BG, HIST1H2BH, HIST2H3C, HIST2H3D, HIST1H3A, HIST1H3B, HIST1H3C, HIST1H3D, HIST1H3E, HIST1H3F, HIST1H3G, HIST1H3H, HIST1H3I	108	45	16659	17.1389	0.0535151	0.013656	0.258609
SP_PIR_KEYWORDS	nucleosome core	5	4.06504	0.000234076	HIST4H4, HIST1H4L, HIST1H4K, HIST1H2AD, HIST2H4A, HIST2H4B, HIST1H4A, HIST1H4B, HIST1H2BI, HIST1H4E, HIST1H4F, HIST1H4C, HIST1H4D, HIST1H4I, HIST1H4J, HIST1H4H, HIST2H3A, HIST1H3J, HIST1H2BC, HIST1H2BD, HIST1H2BE, HIST1H2BF, HIST1H2BG, HIST1H2BH, HIST2H3C, HIST2H3D, HIST1H3A, HIST1H3B, HIST1H3C, HIST1H3D, HIST1H3E, HIST1H3F, HIST1H3G, HIST1H3H, HIST1H3I	122	48	19235	16.4233	0.0504213	0.010294	0.297773
GOTERM_BP_FAT	GO:0034621~cellular macromolecular complex subunit organization	11	8.94309	0.000385943	HIST4H4, HIST1H4L, HIST1H4K, FKBP4, HIST1H2AD, HIST2H4A, HIST2H4B, HIST1H4A, HIST1H4B, HIST1H2BI, HIST1H4E, HIST1H4F, HIST1H4C, HIST1H4D, HIST1H4I, HIST1H4J, HELLS, HIST1H4H, HIST2H3A, HIST1H3J, HIST1H2BC, HIST1H2BD, HIST1H2BE, HIST1H2BF, HIST1H2BG, HIST1H2BH, KIF18A, CENPF, CENPE, HIST2H3C, HIST2H3D, PRLR, HIST1H3A, HIST1H3B, HIST1H3C, HIST1H3D, HIST1H3E, HIST1H3F, HIST1H3G, HIST1H3H, HIST1H3I	104	357	13528	4.00797	0.278885	0.0356766	0.595204
INTERPRO	IPR009072:Histone-fold	5	4.06504	0.000397404	HIST4H4, HIST1H4L, HIST1H4K, HIST1H2AD, HIST2H4A, HIST2H4B, HIST1H4A, HIST1H4B, HIST1H2BI, HIST1H4E, HIST1H4F, HIST1H4C, HIST1H4D, HIST1H4I, HIST1H4J, HIST1H4H, HIST2H3A, HIST1H3J, HIST1H2BC, HIST1H2BD, HIST1H2BE, HIST1H2BF, HIST1H2BG, HIST1H2BH, HIST2H3C, HIST2H3D, HIST1H3A, HIST1H3B, HIST1H3C, HIST1H3D, HIST1H3E, HIST1H3F, HIST1H3G, HIST1H3H, HIST1H3I	108	54	16659	14.2824	0.105681	0.0158295	0.524476
GOTERM_CC_FAT	GO:0044427~chromosomal part	11	8.94309	0.00040854	HIST4H4, HIST1H4L, HIST1H4K, HIST1H2AD, AURKB, HIST2H4A, HIST2H4B, HIST1H4A, HIST1H4B, HIST1H2BI, HIST1H4E, HIST1H4F, HIST1H4C, HIST1H4D, HIST1H4I, HIST1H4J, HELLS, HIST1H4H, HIST2H3A, HIST1H3J, HIST1H2BC, HIST1H2BD, MKI67, HIST1H2BE, HIST1H2BF, HIST1H2BG, HIST1H2BH, CENPF, BIRC5, CENPE, HIST2H3C, HIST2H3D, HIST1H3A, HIST1H3B, HIST1H3C, HIST1H3D, HIST1H3E, HIST1H3F, HIST1H3G, HIST1H3H, HIST1H3I	92	386	12782	3.95928	0.0575293	0.0291907	0.483927
GOTERM_BP_FAT	GO:0031497~chromatin assembly	6	4.87805	0.000522964	HIST4H4, HIST1H4L, HIST1H4K, HIST1H2AD, HIST2H4A, HIST2H4B, HIST1H4A, HIST1H4B, HIST1H2BI, HIST1H4E, HIST1H4F, HIST1H4C, HIST1H4D, HIST1H4I, HIST1H4J, HELLS, HIST1H4H, HIST2H3A, HIST1H3J, HIST1H2BC, HIST1H2BD, HIST1H2BE, HIST1H2BF, HIST1H2BG, HIST1H2BH, HIST2H3C, HIST2H3D, HIST1H3A, HIST1H3B, HIST1H3C, HIST1H3D, HIST1H3E, HIST1H3F, HIST1H3G, HIST1H3H, HIST1H3I	104	87	13528	8.97082	0.357935	0.0394783	0.805719
GOTERM_BP_FAT	GO:0034622~cellular macromolecular complex assembly	10	8.13008	0.000708152	HIST4H4, HIST1H4L, HIST1H4K, FKBP4, HIST1H2AD, HIST2H4A, HIST2H4B, HIST1H4A, HIST1H4B, HIST1H2BI, HIST1H4E, HIST1H4F, HIST1H4C, HIST1H4D, HIST1H4I, HIST1H4J, HELLS, HIST1H4H, HIST2H3A, HIST1H3J, HIST1H2BC, HIST1H2BD, HIST1H2BE, HIST1H2BF, HIST1H2BG, HIST1H2BH, CENPF, CENPE, HIST2H3C, HIST2H3D, PRLR, HIST1H3A, HIST1H3B, HIST1H3C, HIST1H3D, HIST1H3E, HIST1H3F, HIST1H3G, HIST1H3H, HIST1H3I	104	318	13528	4.09047	0.451198	0.0451062	1.08958
GOTERM_CC_FAT	GO:0000786~nucleosome	5	4.06504	0.00103922	HIST4H4, HIST1H4L, HIST1H4K, HIST1H2AD, HIST2H4A, HIST2H4B, HIST1H4A, HIST1H4B, HIST1H2BI, HIST1H4E, HIST1H4F, HIST1H4C, HIST1H4D, HIST1H4I, HIST1H4J, HIST1H4H, HIST2H3A, HIST1H3J, HIST1H2BC, HIST1H2BD, HIST1H2BE, HIST1H2BF, HIST1H2BG, HIST1H2BH, HIST2H3C, HIST2H3D, HIST1H3A, HIST1H3B, HIST1H3C, HIST1H3D, HIST1H3E, HIST1H3F, HIST1H3G, HIST1H3H, HIST1H3I	92	63	12782	11.0266	0.139951	0.0490133	1.22678
GOTERM_BP_FAT	GO:0006323~DNA packaging	6	4.87805	0.00198164	HIST4H4, HIST1H4L, HIST1H4K, HIST1H2AD, HIST2H4A, HIST2H4B, HIST1H4A, HIST1H4B, HIST1H2BI, HIST1H4E, HIST1H4F, HIST1H4C, HIST1H4D, HIST1H4I, HIST1H4J, HELLS, HIST1H4H, HIST2H3A, HIST1H3J, HIST1H2BC, HIST1H2BD, HIST1H2BE, HIST1H2BF, HIST1H2BG, HIST1H2BH, HIST2H3C, HIST2H3D, HIST1H3A, HIST1H3B, HIST1H3C, HIST1H3D, HIST1H3E, HIST1H3F, HIST1H3G, HIST1H3H, HIST1H3I	104	117	13528	6.67061	0.813647	0.0805739	3.02109
GOTERM_BP_FAT	GO:0043933~macromolecular complex subunit organization	14	11.3821	0.00280323	HIST4H4, HIST1H4L, REPS2, HIST1H4K, FKBP4, HIST1H2AD, HIST2H4A, HIST2H4B, HIST1H4A, HIST1H4B, HIST1H2BI, HIST1H4E, HIST1H4F, HIST1H4C, HIST1H4D, HIST1H4I, HIST1H4J, HELLS, HIST1H4H, HIST2H3A, PARD6B, HIST1H3J, HIST1H2BC, HIST1H2BD, HIST1H2BE, HIST1H2BF, HIST1H2BG, HIST1H2BH, KIF18A, CENPF, CENPE, HIST2H3C, HIST2H3D, RAD51, PRLR, HIST1H3A, HIST1H3B, HIST1H3C, HIST1H3D, HIST1H3E, HIST1H3F, HIST1H3G…	104	710	13528	2.5649	0.907233	0.10244	4.24843
GOTERM_BP_FAT	GO:0006333~chromatin assembly or disassembly	6	4.87805	0.00283264	HIST4H4, HIST1H4L, HIST1H4K, HIST1H2AD, HIST2H4A, HIST2H4B, HIST1H4A, HIST1H4B, HIST1H2BI, HIST1H4E, HIST1H4F, HIST1H4C, HIST1H4D, HIST1H4I, HIST1H4J, HELLS, HIST1H4H, HIST2H3A, HIST1H3J, HIST1H2BC, HIST1H2BD, HIST1H2BE, HIST1H2BF, HIST1H2BG, HIST1H2BH, HIST2H3C, HIST2H3D, HIST1H3A, HIST1H3B, HIST1H3C, HIST1H3D, HIST1H3E, HIST1H3F, HIST1H3G, HIST1H3H, HIST1H3I	104	127	13528	6.14537	0.909522	0.0991918	4.29209
GOTERM_CC_FAT	GO:0000785~chromatin	7	5.69106	0.00301382	HIST4H4, HIST1H4L, HIST1H4K, HIST1H2AD, HIST2H4A, HIST2H4B, HIST1H4A, HIST1H4B, HIST1H2BI, HIST1H4E, HIST1H4F, HIST1H4C, HIST1H4D, HIST1H4I, HIST1H4J, HELLS, HIST1H4H, HIST2H3A, HIST1H3J, HIST1H2BC, HIST1H2BD, HIST1H2BE, HIST1H2BF, HIST1H2BG, HIST1H2BH, CENPF, HIST2H3C, HIST2H3D, HIST1H3A, HIST1H3B, HIST1H3C, HIST1H3D, HIST1H3E, HIST1H3F, HIST1H3G, HIST1H3H, HIST1H3I	92	200	12782	4.86272	0.354457	0.070347	3.51984
GOTERM_CC_FAT	GO:0032993~protein-DNA complex	5	4.06504	0.00327253	HIST4H4, HIST1H4L, HIST1H4K, HIST1H2AD, HIST2H4A, HIST2H4B, HIST1H4A, HIST1H4B, HIST1H2BI, HIST1H4E, HIST1H4F, HIST1H4C, HIST1H4D, HIST1H4I, HIST1H4J, HIST1H4H, HIST2H3A, HIST1H3J, HIST1H2BC, HIST1H2BD, HIST1H2BE, HIST1H2BF, HIST1H2BG, HIST1H2BH, HIST2H3C, HIST2H3D, HIST1H3A, HIST1H3B, HIST1H3C, HIST1H3D, HIST1H3E, HIST1H3F, HIST1H3G, HIST1H3H, HIST1H3I	92	86	12782	8.0776	0.378299	0.0576815	3.81665
GOTERM_BP_FAT	GO:0006334~nucleosome assembly	5	4.06504	0.00383676	HIST4H4, HIST1H4L, HIST1H4K, HIST1H2AD, HIST2H4A, HIST2H4B, HIST1H4A, HIST1H4B, HIST1H2BI, HIST1H4E, HIST1H4F, HIST1H4C, HIST1H4D, HIST1H4I, HIST1H4J, HIST1H4H, HIST2H3A, HIST1H3J, HIST1H2BC, HIST1H2BD, HIST1H2BE, HIST1H2BF, HIST1H2BG, HIST1H2BH, HIST2H3C, HIST2H3D, HIST1H3A, HIST1H3B, HIST1H3C, HIST1H3D, HIST1H3E, HIST1H3F, HIST1H3G, HIST1H3H, HIST1H3I	104	84	13528	7.74267	0.961457	0.117706	5.77176
SP_PIR_KEYWORDS	ubl conjugation	11	8.94309	0.00401421	HIST4H4, HIST1H4L, HIST1H4K, HIST1H2AD, HIST2H4A, HIST2H4B, HIST1H4A, FANCI, HIST1H4B, HIST1H2BI, HIST1H4E, HIST1H4F, HIST1H4C, HIST1H4D, HIST1H4I, HIST1H4J, CDCA3, HIST1H4H, HIST2H3A, HIST1H3J, HIST1H2BC, HIST1H2BD, HIST1H2BE, HIST1H2BF, HIST1H2BG, HIST1H2BH, KIF18A, LEF1, BIRC5, CENPE, HIST2H3C, HIST2H3D, HIST1H3A, HIST1H3B, HIST1H3C, HIST1H3D, HIST1H3E, HIST1H3F, HIST1H3G, HIST1H3H, HIST1H3I	122	588	19235	2.9495	0.588903	0.0850562	4.99481
SP_PIR_KEYWORDS	isopeptide bond	8	6.50407	0.00407624	HIST4H4, HIST1H4L, HIST1H4K, HIST1H2AD, HIST2H4A, HIST2H4B, HIST1H4A, FANCI, HIST1H4B, HIST1H2BI, HIST1H4E, HIST1H4F, HIST1H4C, HIST1H4D, HIST1H4I, HIST1H4J, HIST1H4H, HIST2H3A, HIST1H3J, HIST1H2BC, HIST1H2BD, HIST1H2BE, HIST1H2BF, HIST1H2BG, HIST1H2BH, LEF1, CENPE, HIST2H3C, HIST2H3D, HIST1H3A, HIST1H3B, HIST1H3C, HIST1H3D, HIST1H3E, HIST1H3F, HIST1H3G, HIST1H3H, HIST1H3I	122	319	19235	3.95395	0.594523	0.0787859	5.07016
GOTERM_BP_FAT	GO:0065003~macromolecular complex assembly	13	10.5691	0.00458711	HIST4H4, HIST1H4L, REPS2, HIST1H4K, FKBP4, HIST1H2AD, HIST2H4A, HIST2H4B, HIST1H4A, HIST1H4B, HIST1H2BI, HIST1H4E, HIST1H4F, HIST1H4C, HIST1H4D, HIST1H4I, HIST1H4J, HELLS, HIST1H4H, HIST2H3A, PARD6B, HIST1H3J, HIST1H2BC, HIST1H2BD, HIST1H2BE, HIST1H2BF, HIST1H2BG, HIST1H2BH, CENPF, CENPE, HIST2H3C, HIST2H3D, RAD51, PRLR, HIST1H3A, HIST1H3B, HIST1H3C, HIST1H3D, HIST1H3E, HIST1H3F, HIST1H3G, HIST1H…	104	665	13528	2.54286	0.979641	0.134312	6.86345
PIR_SUPERFAMILY	PIRSF002050:histone H2B	3	2.43902	0.00535856	HIST1H2BC, HIST1H2BD, HIST1H2BE, HIST1H2BF, HIST1H2BG, HIST1H2BI, HIST1H2BH	56	15	7396	26.4143	0.324449	0.178081	5.45391
GOTERM_BP_FAT	GO:0034728~nucleosome organization	5	4.06504	0.0055118	HIST4H4, HIST1H4L, HIST1H4K, HIST1H2AD, HIST2H4A, HIST2H4B, HIST1H4A, HIST1H4B, HIST1H2BI, HIST1H4E, HIST1H4F, HIST1H4C, HIST1H4D, HIST1H4I, HIST1H4J, HIST1H4H, HIST2H3A, HIST1H3J, HIST1H2BC, HIST1H2BD, HIST1H2BE, HIST1H2BF, HIST1H2BG, HIST1H2BH, HIST2H3C, HIST2H3D, HIST1H3A, HIST1H3B, HIST1H3C, HIST1H3D, HIST1H3E, HIST1H3F, HIST1H3G, HIST1H3H, HIST1H3I	104	93	13528	6.99338	0.990734	0.153964	8.19253
INTERPRO	IPR000558:Histone H2B	3	2.43902	0.00584727	HIST1H2BC, HIST1H2BD, HIST1H2BE, HIST1H2BF, HIST1H2BG, HIST1H2BI, HIST1H2BH	108	18	16659	25.7083	0.807547	0.167316	7.46509
KEGG_PATHWAY	hsa05322:Systemic lupus erythematosus	5	4.06504	0.00600761	HIST4H4, HIST1H4L, HIST1H4K, HIST1H2AD, HIST2H4A, HIST2H4B, HIST1H4A, HIST1H4B, HIST1H2BI, HIST1H4E, HIST1H4F, HIST1H4C, HIST1H4D, HIST1H4I, HIST1H4J, HIST1H4H, HIST2H3A, HIST1H3J, HIST1H2BC, HIST1H2BD, HIST1H2BE, HIST1H2BF, HIST1H2BG, HIST1H2BH, HIST2H3C, HIST2H3D, HIST1H3A, HIST1H3B, HIST1H3C, HIST1H3D, HIST1H3E, HIST1H3F, HIST1H3G, HIST1H3H, HIST1H3I	39	99	5085	6.58508	0.290693	0.290693	5.79795
UP_SEQ_FEATURE	cross-link:Glycyl lysine isopeptide (Lys-Gly) (interchain with G-Cter in ubiquitin)	6	4.87805	0.0087416	HIST2H3A, HIST1H3J, HIST1H2BC, HIST1H2BD, HIST1H2BE, HIST1H2BF, HIST1H2BG, HIST1H2AD, HIST1H2BH, CENPE, HIST2H3C, HIST2H3D, FANCI, HIST1H2BI, HIST1H3A, HIST1H3B, HIST1H3C, HIST1H3D, HIST1H3E, HIST1H3F, HIST1H3G, HIST1H3H, HIST1H3I	122	199	19113	4.72354	0.993803	0.431554	12.1063
SMART	SM00427:H2B	3	2.43902	0.00897731	HIST1H2BC, HIST1H2BD, HIST1H2BE, HIST1H2BF, HIST1H2BG, HIST1H2BI, HIST1H2BH	74	18	9079	20.4482	0.509539	0.21138	9.12009
SP_PIR_KEYWORDS	methylation	6	4.87805	0.0185138	HIST4H4, HIST1H4L, HIST1H4K, HIST1H2AD, HIST2H4A, HIST2H4B, HIST1H4A, HIST1H4B, HIST1H2BI, HIST1H4E, HIST1H4F, RAB25, HIST1H4C, HIST1H4D, HIST1H4I, HIST1H4J, HIST1H4H, HIST2H3A, HIST1H3J, HIST1H2BC, HIST1H2BD, HIST1H2BE, HIST1H2BF, HIST1H2BG, HIST1H2BH, HIST2H3C, HIST2H3D, HIST1H3A, HIST1H3B, HIST1H3C, HIST1H3D, HIST1H3E, HIST1H3F, HIST1H3G, HIST1H3H, HIST1H3I	122	242	19235	3.90902	0.983916	0.178532	21.1839
GOTERM_BP_FAT	GO:0051276~chromosome organization	9	7.31707	0.0315848	HIST4H4, HIST1H4L, HIST1H4K, HIST1H2AD, HIST2H4A, HIST2H4B, HIST1H4A, HIST1H4B, HIST1H2BI, HIST1H4E, HIST1H4F, HIST1H4C, HIST1H4D, HIST1H4I, HIST1H4J, HELLS, HIST1H4H, HIST2H3A, HIST1H3J, HIST1H2BC, HIST1H2BD, HIST1H2BE, HIST1H2BF, HIST1H2BG, HIST1H2BH, KIF18A, CENPF, CENPE, HIST2H3C, HIST2H3D, HIST1H3A, HIST1H3B, HIST1H3C, HIST1H3D, HIST1H3E, HIST1H3F, HIST1H3G, HIST1H3H, HIST1H3I	104	485	13528	2.4138	1	0.460879	39.1247
GOTERM_BP_FAT	GO:0006325~chromatin organization	6	4.87805	0.161382	HIST4H4, HIST1H4L, HIST1H4K, HIST1H2AD, HIST2H4A, HIST2H4B, HIST1H4A, HIST1H4B, HIST1H2BI, HIST1H4E, HIST1H4F, HIST1H4C, HIST1H4D, HIST1H4I, HIST1H4J, HELLS, HIST1H4H, HIST2H3A, HIST1H3J, HIST1H2BC, HIST1H2BD, HIST1H2BE, HIST1H2BF, HIST1H2BG, HIST1H2BH, HIST2H3C, HIST2H3D, HIST1H3A, HIST1H3B, HIST1H3C, HIST1H3D, HIST1H3E, HIST1H3F, HIST1H3G, HIST1H3H, HIST1H3I	104	378	13528	2.06471	1	0.899078	93.4248
GOTERM_BP_FAT	GO:0070271~protein complex biogenesis	7	5.69106	0.187109	PARD6B, REPS2, PRLR, FKBP4, CENPF, CENPE, RAD51	104	505	13528	1.80305	1	0.897587	95.939
GOTERM_BP_FAT	GO:0006461~protein complex assembly	7	5.69106	0.187109	PARD6B, REPS2, PRLR, FKBP4, CENPF, CENPE, RAD51	104	505	13528	1.80305	1	0.897587	95.939
SP_PIR_KEYWORDS	DNA binding	3	2.43902	0.63372	HIST4H4, HIST1H4L, HIST1H4K, HIST1H2AD, HIST2H4A, HIST2H4B, HIST1H4A, HIST1H4B, HIST1H2BI, HIST1H4E, HIST1H4F, HIST1H4C, HIST1H4D, HIST1H4I, HIST1H4J, HIST1H4H, HIST2H3A, HIST1H3J, HIST1H2BC, HIST1H2BE, HIST1H2BF, HIST1H2BG, HIST2H3C, HIST2H3D, HIST1H3A, HIST1H3B, HIST1H3C, HIST1H3D, HIST1H3E, HIST1H3F, HIST1H3G, HIST1H3H, HIST1H3I	122	340	19235	1.39115	1	0.968826	99.9997
Annotation Cluster 4	Enrichment Score: 2.0638161810758806
Category	Term	Count	%	PValue	Genes	List Total	Pop Hits	Pop Total	Fold Enrichment	Bonferroni	Benjamini	FDR
GOTERM_BP_FAT	GO:0007049~cell cycle	20	16.2602	5.31573e-06	PARD6B, MKI67, E2F8, KIF18A, CENPF, MND1, CENPE, BIRC5, AURKB, RACGAP1, GTSE1, RAD51, CCNE2, CDC45, FANCI, RACGAP1P, RAD54B, C11ORF82, HELLS, CDCA3, TRIP13	104	776	13528	3.3525	0.00449232	0.00449232	0.00822054
SP_PIR_KEYWORDS	cell cycle	14	11.3821	6.79791e-06	CCNE2, PARD6B, CDC45, MKI67, FANCI, E2F8, RACGAP1P, CENPF, BIRC5, CENPE, AURKB, C11ORF82, RACGAP1, HELLS, CDCA3	122	461	19235	4.78806	0.00150121	0.000750889	0.00865929
GOTERM_BP_FAT	GO:0000279~M phase	12	9.7561	4.04406e-05	MKI67, KIF18A, CENPF, MND1, BIRC5, CENPE, RAD54B, AURKB, HELLS, TRIP13, CDCA3, RAD51	104	329	13528	4.74445	0.0336739	0.00682737	0.0625237
GOTERM_BP_FAT	GO:0022403~cell cycle phase	13	10.5691	7.10763e-05	MKI67, KIF18A, CENPF, MND1, BIRC5, CENPE, RAD54B, AURKB, GTSE1, HELLS, TRIP13, CDCA3, RAD51	104	414	13528	4.08454	0.0584274	0.00998379	0.109864
GOTERM_BP_FAT	GO:0022402~cell cycle process	15	12.1951	9.35259e-05	MKI67, KIF18A, CENPF, MND1, CENPE, BIRC5, AURKB, RACGAP1, GTSE1, RAD51, RACGAP1P, RAD54B, C11ORF82, HELLS, CDCA3, TRIP13	104	565	13528	3.45337	0.0761634	0.0112534	0.144541
GOTERM_BP_FAT	GO:0051303~establishment of chromosome localization	4	3.25203	0.000182489	KIF18A, CENPF, BIRC5, CENPE	104	15	13528	34.6872	0.143227	0.0191373	0.281849
GOTERM_BP_FAT	GO:0050000~chromosome localization	4	3.25203	0.000182489	KIF18A, CENPF, BIRC5, CENPE	104	15	13528	34.6872	0.143227	0.0191373	0.281849
SP_PIR_KEYWORDS	cell division	9	7.31707	0.000267835	CCNE2, PARD6B, RACGAP1P, CENPF, BIRC5, CENPE, AURKB, RACGAP1, HELLS, CDCA3	122	264	19235	5.37491	0.0574812	0.00981805	0.34065
GOTERM_BP_FAT	GO:0000075~cell cycle checkpoint	6	4.87805	0.000642595	CCNE2, CDC45, CENPF, BIRC5, CENPE, GTSE1	104	91	13528	8.5765	0.419841	0.0443572	0.989178
GOTERM_BP_FAT	GO:0034508~centromere complex assembly	3	2.43902	0.000844173	CENPF, CENPE, HELLS	104	6	13528	65.0385	0.510963	0.0498107	1.29759
GOTERM_BP_FAT	GO:0051301~cell division	9	7.31707	0.00184393	CCNE2, PARD6B, RACGAP1P, CENPF, BIRC5, CENPE, AURKB, RACGAP1, HELLS, CDCA3	104	295	13528	3.96845	0.790545	0.0789825	2.81394
GOTERM_CC_FAT	GO:0000775~chromosome, centromeric region	6	4.87805	0.00189485	MKI67, CENPF, BIRC5, CENPE, AURKB, HELLS	92	124	12782	6.72265	0.240439	0.0664433	2.22647
GOTERM_BP_FAT	GO:0051310~metaphase plate congression	3	2.43902	0.00301928	KIF18A, CENPF, CENPE	104	11	13528	35.4755	0.922788	0.10122	4.56877
GOTERM_BP_FAT	GO:0031577~spindle checkpoint	3	2.43902	0.00360519	CENPF, BIRC5, CENPE	104	12	13528	32.5192	0.953071	0.115174	5.43243
GOTERM_CC_FAT	GO:0005819~spindle	6	4.87805	0.0039562	KIF18A, RACGAP1P, CENPF, BIRC5, CENPE, AURKB, RACGAP1	92	147	12782	5.67081	0.437175	0.0618686	4.59694
SP_PIR_KEYWORDS	mitosis	6	4.87805	0.00603581	CENPF, BIRC5, CENPE, AURKB, HELLS, CDCA3	122	183	19235	5.16931	0.737619	0.105505	7.42224
GOTERM_BP_FAT	GO:0000280~nuclear division	7	5.69106	0.00667753	KIF18A, CENPF, BIRC5, CENPE, AURKB, HELLS, CDCA3	104	220	13528	4.13881	0.996569	0.167281	9.84279
GOTERM_BP_FAT	GO:0007067~mitosis	7	5.69106	0.00667753	KIF18A, CENPF, BIRC5, CENPE, AURKB, HELLS, CDCA3	104	220	13528	4.13881	0.996569	0.167281	9.84279
GOTERM_CC_FAT	GO:0030496~midbody	3	2.43902	0.00712204	CENPF, BIRC5, AURKB	92	18	12782	23.1558	0.645267	0.0984493	8.13522
GOTERM_BP_FAT	GO:0000087~M phase of mitotic cell cycle	7	5.69106	0.00727094	KIF18A, CENPF, BIRC5, CENPE, AURKB, HELLS, CDCA3	104	224	13528	4.0649	0.997932	0.166227	10.6721
GOTERM_BP_FAT	GO:0048285~organelle fission	7	5.69106	0.00806535	KIF18A, CENPF, BIRC5, CENPE, AURKB, HELLS, CDCA3	104	229	13528	3.97615	0.99895	0.173478	11.7713
GOTERM_CC_FAT	GO:0000793~condensed chromosome	5	4.06504	0.0134739	MKI67, CENPF, CENPE, AURKB, RAD51	92	129	12782	5.38507	0.860124	0.151187	14.8746
GOTERM_BP_FAT	GO:0051656~establishment of organelle localization	4	3.25203	0.0156219	KIF18A, CENPF, BIRC5, CENPE	104	69	13528	7.54069	0.999998	0.28352	21.6122
GOTERM_BP_FAT	GO:0000278~mitotic cell cycle	8	6.50407	0.022825	KIF18A, CENPF, BIRC5, CENPE, AURKB, GTSE1, HELLS, CDCA3	104	370	13528	2.81247	1	0.379354	30.0285
SP_PIR_KEYWORDS	centromere	3	2.43902	0.023806	BIRC5, CENPE, AURKB	122	38	19235	12.4472	0.99513	0.206666	26.4294
GOTERM_BP_FAT	GO:0007059~chromosome segregation	4	3.25203	0.023835	KIF18A, CENPF, BIRC5, CENPE	104	81	13528	6.42355	1	0.385221	31.1386
GOTERM_BP_FAT	GO:0051640~organelle localization	4	3.25203	0.0330569	KIF18A, CENPF, BIRC5, CENPE	104	92	13528	5.65552	1	0.468855	40.5402
GOTERM_BP_FAT	GO:0000910~cytokinesis	3	2.43902	0.038835	RACGAP1P, BIRC5, AURKB, RACGAP1	104	41	13528	9.51782	1	0.517766	45.8039
GOTERM_BP_FAT	GO:0007093~mitotic cell cycle checkpoint	3	2.43902	0.0423509	CENPF, CENPE, GTSE1	104	43	13528	9.07513	1	0.534015	48.79
GOTERM_BP_FAT	GO:0010564~regulation of cell cycle process	4	3.25203	0.056243	CENPF, BIRC5, CENPE, GTSE1	104	114	13528	4.5641	1	0.624914	59.1484
GOTERM_CC_FAT	GO:0000779~condensed chromosome, centromeric region	3	2.43902	0.0802425	CENPF, CENPE, AURKB	92	66	12782	6.31522	0.999995	0.554506	62.9537
GOTERM_CC_FAT	GO:0015630~microtubule cytoskeleton	8	6.50407	0.0960288	CDC45, KIF18A, RACGAP1P, CENPF, BIRC5, CENPE, AURKB, RACGAP1, GTSE1	92	549	12782	2.02455	1	0.599455	69.8363
SP_PIR_KEYWORDS	cytoskeleton	8	6.50407	0.106575	EPPK1, MICAL2, KIF18A, RACGAP1P, CENPF, BIRC5, CENPE, AURKB, RACGAP1	122	636	19235	1.98319	1	0.602441	76.2018
GOTERM_BP_FAT	GO:0051726~regulation of cell cycle	6	4.87805	0.108266	CCNE2, CDC45, CENPF, BIRC5, CENPE, GTSE1	104	331	13528	2.35789	1	0.823271	83.0027
GOTERM_BP_FAT	GO:0007346~regulation of mitotic cell cycle	4	3.25203	0.109692	CENPF, BIRC5, CENPE, GTSE1	104	152	13528	3.42308	1	0.822097	83.4182
GOTERM_CC_FAT	GO:0005874~microtubule	5	4.06504	0.131403	KIF18A, RACGAP1P, BIRC5, CENPE, RACGAP1, GTSE1	92	274	12782	2.53531	1	0.65874	81.221
GOTERM_MF_FAT	GO:0015631~tubulin binding	3	2.43902	0.149976	KIF18A, RACGAP1P, BIRC5, RACGAP1	90	100	12983	4.32767	1	0.850601	87.618
SP_PIR_KEYWORDS	microtubule	4	3.25203	0.178223	KIF18A, RACGAP1P, CENPE, RACGAP1, GTSE1	122	231	19235	2.73011	1	0.731399	91.7951
GOTERM_BP_FAT	GO:0051329~interphase of mitotic cell cycle	3	2.43902	0.184942	CENPF, BIRC5, GTSE1	104	103	13528	3.78865	1	0.897619	95.7683
GOTERM_BP_FAT	GO:0051325~interphase	3	2.43902	0.193195	CENPF, BIRC5, GTSE1	104	106	13528	3.68142	1	0.902814	96.3845
GOTERM_CC_FAT	GO:0044430~cytoskeletal part	10	8.13008	0.235696	LOC441420, KIF18A, CENPF, CENPE, BIRC5, AURKB, RACGAP1, GTSE1, LOC392335, CDC45, KRT8, RACGAP1P, KRT8P9, LOC149501, MYO5B	92	952	12782	1.4594	1	0.843692	95.8867
GOTERM_CC_FAT	GO:0005856~cytoskeleton	13	10.5691	0.275952	LOC441420, EPPK1, MICAL2, KIF18A, CENPF, BIRC5, CENPE, AURKB, RACGAP1, GTSE1, LOC392335, CDC45, EPB41L5, KRT8, RACGAP1P, KRT8P9, LOC149501, MYO5B	92	1381	12782	1.30786	1	0.880947	97.8362
GOTERM_BP_FAT	GO:0008104~protein localization	8	6.50407	0.511208	LOC441420, LOC392335, RASEF, NUP210, KIF18A, CENPF, CENPE, RAB25, AURKB, MYO5B	104	882	13528	1.17984	1	0.989524	99.9984
GOTERM_BP_FAT	GO:0007017~microtubule-based process	3	2.43902	0.577116	KIF18A, CENPE, GTSE1	104	253	13528	1.54241	1	0.993215	99.9998
Annotation Cluster 5	Enrichment Score: 1.940332167005125
Category	Term	Count	%	PValue	Genes	List Total	Pop Hits	Pop Total	Fold Enrichment	Bonferroni	Benjamini	FDR
GOTERM_BP_FAT	GO:0006261~DNA-dependent DNA replication	5	4.06504	0.000980874	CCNE2, CDC45, POLE2, MCM4, RAD51	104	58	13528	11.2135	0.564477	0.0539065	1.50622
GOTERM_BP_FAT	GO:0006270~DNA replication initiation	3	2.43902	0.0064262	CCNE2, CDC45, MCM4	104	16	13528	24.3894	0.995749	0.17163	9.48936
KEGG_PATHWAY	hsa04110:Cell cycle	3	2.43902	0.239572	CCNE2, CDC45, MCM4	39	125	5085	3.12923	1	0.92586	93.3775
Annotation Cluster 6	Enrichment Score: 1.834733869887651
Category	Term	Count	%	PValue	Genes	List Total	Pop Hits	Pop Total	Fold Enrichment	Bonferroni	Benjamini	FDR
GOTERM_CC_FAT	GO:0005694~chromosome	13	10.5691	9.76505e-05	HIST4H4, HIST1H4L, HIST1H4K, HIST1H2AD, AURKB, HIST2H4A, HIST2H4B, HIST1H4A, HIST1H4B, FANCI, HIST1H2BI, HIST1H4E, HIST1H4F, HIST1H4C, HIST1H4D, HIST1H4I, HIST1H4J, HELLS, HIST1H4H, HIST2H3A, HIST1H3J, HIST1H2BC, HIST1H2BD, MKI67, HIST1H2BE, HIST1H2BF, HIST1H2BG, HIST1H2BH, CENPF, CENPE, BIRC5, HIST2H3C, HIST2H3D, RAD51, HIST1H3A, HIST1H3B, HIST1H3C, HIST1H3D, HIST1H3E, HIST1H3F, HIST1H3G, HIST1H…	92	460	12782	3.92642	0.0140602	0.0140602	0.115865
GOTERM_CC_FAT	GO:0044427~chromosomal part	11	8.94309	0.00040854	HIST4H4, HIST1H4L, HIST1H4K, HIST1H2AD, AURKB, HIST2H4A, HIST2H4B, HIST1H4A, HIST1H4B, HIST1H2BI, HIST1H4E, HIST1H4F, HIST1H4C, HIST1H4D, HIST1H4I, HIST1H4J, HELLS, HIST1H4H, HIST2H3A, HIST1H3J, HIST1H2BC, HIST1H2BD, MKI67, HIST1H2BE, HIST1H2BF, HIST1H2BG, HIST1H2BH, CENPF, BIRC5, CENPE, HIST2H3C, HIST2H3D, HIST1H3A, HIST1H3B, HIST1H3C, HIST1H3D, HIST1H3E, HIST1H3F, HIST1H3G, HIST1H3H, HIST1H3I	92	386	12782	3.95928	0.0575293	0.0291907	0.483927
GOTERM_CC_FAT	GO:0043232~intracellular non-membrane-bounded organelle	26	21.1382	0.0614825	HIST4H4, AURKB, HIST2H4A, GTSE1, HIST2H4B, CDC45, FANCI, HIST1H2BI, PITX1, MICAL2, LEF1, MCM4, RAD51, EPB41L5, KRT8P9, HIST1H4L, HIST1H4K, FKBP4, HIST1H2AD, LOC392335, HIST1H4A, HIST1H4B, KRT8, HIST1H4E, HIST1H4F, HIST1H4C, HIST1H4D, HIST1H4I, HIST1H4J, HELLS, MYO5B, HIST1H4H, LOC441420, HIST2H3A, HIST1H3J, HIST1H2BC, HIST1H2BD, MKI67, EPPK1, HIST1H2BE, HIST1H2BF, HIST1H2BG, HIST1H2BH, KIF18A, CE…	92	2596	12782	1.39149	0.999899	0.481699	52.9188
GOTERM_CC_FAT	GO:0043228~non-membrane-bounded organelle	26	21.1382	0.0614825	HIST4H4, AURKB, HIST2H4A, GTSE1, HIST2H4B, CDC45, FANCI, HIST1H2BI, PITX1, MICAL2, LEF1, MCM4, RAD51, EPB41L5, KRT8P9, HIST1H4L, HIST1H4K, FKBP4, HIST1H2AD, LOC392335, HIST1H4A, HIST1H4B, KRT8, HIST1H4E, HIST1H4F, HIST1H4C, HIST1H4D, HIST1H4I, HIST1H4J, HELLS, MYO5B, HIST1H4H, LOC441420, HIST2H3A, HIST1H3J, HIST1H2BC, HIST1H2BD, MKI67, EPPK1, HIST1H2BE, HIST1H2BF, HIST1H2BG, HIST1H2BH, KIF18A, CE…	92	2596	12782	1.39149	0.999899	0.481699	52.9188
GOTERM_CC_FAT	GO:0044430~cytoskeletal part	10	8.13008	0.235696	LOC441420, KIF18A, CENPF, CENPE, BIRC5, AURKB, RACGAP1, GTSE1, LOC392335, CDC45, KRT8, RACGAP1P, KRT8P9, LOC149501, MYO5B	92	952	12782	1.4594	1	0.843692	95.8867
GOTERM_CC_FAT	GO:0005856~cytoskeleton	13	10.5691	0.275952	LOC441420, EPPK1, MICAL2, KIF18A, CENPF, BIRC5, CENPE, AURKB, RACGAP1, GTSE1, LOC392335, CDC45, EPB41L5, KRT8, RACGAP1P, KRT8P9, LOC149501, MYO5B	92	1381	12782	1.30786	1	0.880947	97.8362
Annotation Cluster 7	Enrichment Score: 1.6258597694802839
Category	Term	Count	%	PValue	Genes	List Total	Pop Hits	Pop Total	Fold Enrichment	Bonferroni	Benjamini	FDR
INTERPRO	IPR003593:ATPase, AAA+ type, core	5	4.06504	0.0139149	PRR15L, ATAD2, MCM4, TRIP13, RAD51	108	144	16659	5.3559	0.980504	0.32548	16.9213
INTERPRO	IPR003960:ATPase, AAA-type, conserved site	3	2.43902	0.0200585	PRR15L, ATAD2, TRIP13	108	34	16659	13.6103	0.996633	0.404058	23.5141
SMART	SM00382:AAA	5	4.06504	0.0284411	PRR15L, ATAD2, MCM4, TRIP13, RAD51	74	144	9079	4.26004	0.897656	0.434392	26.3599
INTERPRO	IPR003959:ATPase, AAA-type, core	3	2.43902	0.0395219	PRR15L, ATAD2, TRIP13	108	49	16659	9.44388	0.999988	0.611031	41.3435
Annotation Cluster 8	Enrichment Score: 1.4282586340127439
Category	Term	Count	%	PValue	Genes	List Total	Pop Hits	Pop Total	Fold Enrichment	Bonferroni	Benjamini	FDR
UP_SEQ_FEATURE	nucleotide phosphate-binding region:ATP	15	12.1951	0.00307382	LOC441420, FGFR3, MKI67, KIF18A, ATAD2, CENPE, AURKB, MCM4, TK1, RAD51, LOC392335, PTK6, RAD54B, BMPR1B, HELLS, MYO5B, TRIP13	122	962	19113	2.44278	0.83178	0.224805	4.42378
SP_PIR_KEYWORDS	atp-binding	16	13.0081	0.0193012	LOC441420, FGFR3, MKI67, KIF18A, ATAD2, CENPE, AURKB, MCM4, TK1, RAD51, PRR15L, LOC392335, PTK6, RAD54B, BMPR1B, HELLS, MYO5B, TRIP13	122	1326	19235	1.90243	0.98653	0.177811	21.9855
SP_PIR_KEYWORDS	nucleotide-binding	18	14.6341	0.0350138	LOC441420, FGFR3, MKI67, RASEF, KIF18A, ATAD2, CENPE, AURKB, MCM4, TK1, RAD51, PRR15L, LOC392335, PTK6, RAB25, RAD54B, BMPR1B, HELLS, MYO5B, TRIP13	122	1686	19235	1.68324	0.999621	0.27978	36.4933
GOTERM_MF_FAT	GO:0030554~adenyl nucleotide binding	18	14.6341	0.0379178	LOC441420, FGFR3, MKI67, FKBP4, KIF18A, ATAD2, CENPE, AURKB, MCM4, TK1, RAD51, PRR15L, LOC392335, SQLE, PTK6, RAD54B, BMPR1B, HELLS, MYO5B, TRIP13	90	1577	12983	1.64654	0.999882	0.778551	39.1612
GOTERM_MF_FAT	GO:0005524~ATP binding	17	13.8211	0.0421496	LOC441420, FGFR3, MKI67, FKBP4, KIF18A, ATAD2, CENPE, AURKB, MCM4, TK1, RAD51, PRR15L, LOC392335, PTK6, RAD54B, BMPR1B, HELLS, MYO5B, TRIP13	90	1477	12983	1.66036	0.999958	0.762967	42.5131
GOTERM_MF_FAT	GO:0001883~purine nucleoside binding	18	14.6341	0.0428819	LOC441420, FGFR3, MKI67, FKBP4, KIF18A, ATAD2, CENPE, AURKB, MCM4, TK1, RAD51, PRR15L, LOC392335, SQLE, PTK6, RAD54B, BMPR1B, HELLS, MYO5B, TRIP13	90	1601	12983	1.62186	0.999965	0.722514	43.0756
GOTERM_MF_FAT	GO:0001882~nucleoside binding	18	14.6341	0.0453099	LOC441420, FGFR3, MKI67, FKBP4, KIF18A, ATAD2, CENPE, AURKB, MCM4, TK1, RAD51, PRR15L, LOC392335, SQLE, PTK6, RAD54B, BMPR1B, HELLS, MYO5B, TRIP13	90	1612	12983	1.61079	0.999981	0.700482	44.9043
GOTERM_MF_FAT	GO:0032559~adenyl ribonucleotide binding	17	13.8211	0.0467586	LOC441420, FGFR3, MKI67, FKBP4, KIF18A, ATAD2, CENPE, AURKB, MCM4, TK1, RAD51, PRR15L, LOC392335, PTK6, RAD54B, BMPR1B, HELLS, MYO5B, TRIP13	90	1497	12983	1.63817	0.999986	0.673902	45.9695
GOTERM_MF_FAT	GO:0017076~purine nucleotide binding	20	16.2602	0.0593442	LOC441420, FGFR3, MKI67, RASEF, FKBP4, KIF18A, ATAD2, CENPE, AURKB, MCM4, TK1, RAD51, PRR15L, LOC392335, SQLE, PTK6, RAB25, RAD54B, BMPR1B, HELLS, MYO5B, TRIP13	90	1918	12983	1.50423	0.999999	0.696681	54.4558
GOTERM_MF_FAT	GO:0032555~purine ribonucleotide binding	19	15.4472	0.0715944	LOC441420, FGFR3, MKI67, RASEF, FKBP4, KIF18A, ATAD2, CENPE, AURKB, MCM4, TK1, RAD51, PRR15L, LOC392335, PTK6, RAB25, RAD54B, BMPR1B, HELLS, MYO5B, TRIP13	90	1836	12983	1.49284	1	0.711092	61.519
GOTERM_MF_FAT	GO:0032553~ribonucleotide binding	19	15.4472	0.0715944	LOC441420, FGFR3, MKI67, RASEF, FKBP4, KIF18A, ATAD2, CENPE, AURKB, MCM4, TK1, RAD51, PRR15L, LOC392335, PTK6, RAB25, RAD54B, BMPR1B, HELLS, MYO5B, TRIP13	90	1836	12983	1.49284	1	0.711092	61.519
GOTERM_MF_FAT	GO:0000166~nucleotide binding	22	17.8862	0.0791213	LOC441420, FGFR3, SORD, MKI67, RASEF, FKBP4, KIF18A, ATAD2, CENPE, AURKB, MCM4, TK1, RAD51, PRR15L, LOC392335, SQLE, PTK6, ESRP1, RAB25, RAD54B, BMPR1B, HELLS, MYO5B, TRIP13	90	2245	12983	1.41364	1	0.700456	65.3425
Annotation Cluster 9	Enrichment Score: 1.4228121277885775
Category	Term	Count	%	PValue	Genes	List Total	Pop Hits	Pop Total	Fold Enrichment	Bonferroni	Benjamini	FDR
GOTERM_CC_FAT	GO:0005578~proteinaceous extracellular matrix	9	7.31707	0.00198164	MMP10, MATN3, MMP9, NPNT, POSTN, FBN2, MMP3, MMP12, MMP11	92	320	12782	3.90754	0.249956	0.0559013	2.32735
GOTERM_CC_FAT	GO:0031012~extracellular matrix	9	7.31707	0.00315252	MMP10, MATN3, MMP9, NPNT, POSTN, FBN2, MMP3, MMP12, MMP11	92	345	12782	3.62439	0.36735	0.0633124	3.67908
GOTERM_CC_FAT	GO:0044421~extracellular region part	15	12.1951	0.00769183	MATN3, SORD, MMP9, NPNT, CXCL9, POSTN, GREM1, MMP3, MMP12, MMP11, MMP10, METRN, CXCL13, SULF1, FBN2	92	960	12782	2.17086	0.673599	0.0967756	8.75913
SP_PIR_KEYWORDS	Secreted	20	16.2602	0.0091527	MUC1, MATN3, CFB, MMP9, NPNT, CXCL9, POSTN, GREM1, MMP3, MMP12, MMP11, MMP10, METRN, WISP1, PRLR, CXCL13, FNDC1, FBN2, AGR2, NMU	122	1689	19235	1.86695	0.868935	0.135105	11.0531
SP_PIR_KEYWORDS	signal	31	25.2033	0.0169905	FXYD3, FGFR3, MMP9, NPNT, C20ORF103, CXCL9, POSTN, MMP3, GREM1, METRN, WISP1, NUP210, FNDC1, CEACAM6, FBN2, NMU, MUC1, MATN3, CFB, CELSR1, MMP12, MMP11, MMP10, SDC1, PRLR, TLCD1, CXCL13, SULF1, BMPR1B, SLITRK6, AGR2	122	3250	19235	1.50387	0.97734	0.17251	19.6113
UP_SEQ_FEATURE	signal peptide	31	25.2033	0.0184498	FXYD3, FGFR3, MMP9, NPNT, C20ORF103, CXCL9, POSTN, MMP3, GREM1, METRN, WISP1, NUP210, FNDC1, CEACAM6, FBN2, NMU, MUC1, MATN3, CFB, CELSR1, MMP12, MMP11, MMP10, SDC1, PRLR, TLCD1, CXCL13, SULF1, BMPR1B, SLITRK6, AGR2	122	3250	19113	1.49433	0.999979	0.624763	23.9434
GOTERM_CC_FAT	GO:0005576~extracellular region	22	17.8862	0.041725	MUC1, MATN3, SORD, CFB, MMP9, NPNT, CXCL9, POSTN, GREM1, MMP3, MMP12, MMP11, MMP10, METRN, WISP1, PRLR, CXCL13, FNDC1, SULF1, FBN2, AGR2, NMU	92	2010	12782	1.52068	0.99793	0.378352	39.7081
GOTERM_CC_FAT	GO:0005615~extracellular space	9	7.31707	0.114206	MMP10, METRN, SORD, CXCL13, MMP9, SULF1, CXCL9, MMP3, GREM1	92	685	12782	1.82542	1	0.623527	76.2998
SP_PIR_KEYWORDS	disulfide bond	24	19.5122	0.148713	MATN3, ST6GAL2, FGFR3, GALNT6, CFB, MMP9, NPNT, CXCL9, POSTN, CELSR1, GREM1, MMP3, MMP12, MMP11, ST6GALNAC5, MMP10, KISS1R, WISP1, PRLR, CXCL13, CEACAM6, FBN2, AGR2, CLEC5A	122	2924	19235	1.2941	1	0.694582	87.1394
UP_SEQ_FEATURE	disulfide bond	23	18.6992	0.172553	MATN3, ST6GAL2, FGFR3, GALNT6, CFB, MMP9, NPNT, CXCL9, POSTN, CELSR1, GREM1, MMP3, MMP12, MMP11, ST6GALNAC5, MMP10, KISS1R, WISP1, PRLR, CXCL13, CEACAM6, FBN2, CLEC5A	122	2819	19113	1.27821	1	0.99316	93.8197
SP_PIR_KEYWORDS	glycoprotein	27	21.9512	0.635259	FGFR3, SLC44A4, GALNT6, MMP9, C20ORF103, POSTN, MMP3, GREM1, ST6GALNAC5, KISS1R, WISP1, FNDC1, NUP210, KRT8, CEACAM6, FBN2, MUC1, ST6GAL2, CFB, KIF18A, CELSR1, MMP12, MMP10, SDC1, PRLR, SULF1, KRT8P9, LOC149501, CLEC5A	122	4318	19235	0.985856	1	0.967585	99.9997
UP_SEQ_FEATURE	glycosylation site:N-linked (GlcNAc...)	24	19.5122	0.787928	MUC1, FGFR3, ST6GAL2, GALNT6, SLC44A4, CFB, MMP9, C20ORF103, POSTN, CELSR1, GREM1, MMP3, MMP12, ST6GALNAC5, SDC1, KISS1R, WISP1, PRLR, FNDC1, NUP210, SULF1, CEACAM6, FBN2, CLEC5A	122	4129	19113	0.910616	1	1	100
Annotation Cluster 10	Enrichment Score: 1.3759365959324117
Category	Term	Count	%	PValue	Genes	List Total	Pop Hits	Pop Total	Fold Enrichment	Bonferroni	Benjamini	FDR
GOTERM_MF_FAT	GO:0042802~identical protein binding	11	8.94309	0.0120299	ANXA9, FGFR3, PRLR, CLDN3, E2F8, CENPF, BIRC5, RAB25, TPD52, TRIP13, RAD51	90	640	12983	2.47939	0.941108	0.610939	14.409
GOTERM_MF_FAT	GO:0046983~protein dimerization activity	8	6.50407	0.0781396	ANXA9, PRLR, NUP210, E2F8, CENPF, BIRC5, CELSR1, TPD52	90	542	12983	2.12923	1	0.718955	64.8645
GOTERM_MF_FAT	GO:0042803~protein homodimerization activity	6	4.87805	0.0792608	ANXA9, PRLR, E2F8, CENPF, BIRC5, TPD52	90	334	12983	2.59142	1	0.679113	65.4099
Annotation Cluster 11	Enrichment Score: 1.2513123654537086
Category	Term	Count	%	PValue	Genes	List Total	Pop Hits	Pop Total	Fold Enrichment	Bonferroni	Benjamini	FDR
GOTERM_BP_FAT	GO:0007126~meiosis	5	4.06504	0.00662539	MKI67, MND1, RAD54B, TRIP13, RAD51	104	98	13528	6.63658	0.996413	0.17112	9.76958
GOTERM_BP_FAT	GO:0051327~M phase of meiotic cell cycle	5	4.06504	0.00662539	MKI67, MND1, RAD54B, TRIP13, RAD51	104	98	13528	6.63658	0.996413	0.17112	9.76958
GOTERM_BP_FAT	GO:0051321~meiotic cell cycle	5	4.06504	0.00710965	MKI67, MND1, RAD54B, TRIP13, RAD51	104	100	13528	6.50385	0.997626	0.167342	10.4474
GOTERM_BP_FAT	GO:0007131~reciprocal meiotic recombination	3	2.43902	0.0142075	RAD54B, TRIP13, RAD51	104	24	13528	16.2596	0.999995	0.273088	19.8522
GOTERM_BP_FAT	GO:0007127~meiosis I	3	2.43902	0.0405783	RAD54B, TRIP13, RAD51	104	42	13528	9.29121	1	0.525989	47.3044
GOTERM_BP_FAT	GO:0006310~DNA recombination	4	3.25203	0.046012	MND1, RAD54B, TRIP13, RAD51	104	105	13528	4.95531	1	0.557019	51.7354
GOTERM_BP_FAT	GO:0006302~double-strand break repair	3	2.43902	0.0808914	RAD54B, TRIP13, RAD51	104	62	13528	6.29404	1	0.746894	72.8692
GOTERM_BP_FAT	GO:0006974~response to DNA damage stimulus	6	4.87805	0.155284	POLE2, FANCI, RAD54B, GTSE1, TRIP13, RAD51	104	373	13528	2.09239	1	0.892833	92.6452
GOTERM_BP_FAT	GO:0006281~DNA repair	5	4.06504	0.170911	POLE2, FANCI, RAD54B, TRIP13, RAD51	104	284	13528	2.29009	1	0.896468	94.49
SP_PIR_KEYWORDS	dna repair	3	2.43902	0.338498	FANCI, RAD54B, RAD51	122	191	19235	2.4764	1	0.880433	99.4826
SP_PIR_KEYWORDS	DNA damage	3	2.43902	0.370343	FANCI, RAD54B, RAD51	122	205	19235	2.30728	1	0.896872	99.724
GOTERM_BP_FAT	GO:0033554~cellular response to stress	6	4.87805	0.432849	POLE2, FANCI, RAD54B, GTSE1, TRIP13, RAD51	104	566	13528	1.37891	1	0.98575	99.9845
Annotation Cluster 12	Enrichment Score: 1.2422843026623276
Category	Term	Count	%	PValue	Genes	List Total	Pop Hits	Pop Total	Fold Enrichment	Bonferroni	Benjamini	FDR
GOTERM_BP_FAT	GO:0035107~appendage morphogenesis	5	4.06504	0.00686469	LEF1, FBN2, GREM1, BMPR1B, PITX1	104	99	13528	6.56954	0.997075	0.166671	10.1051
GOTERM_BP_FAT	GO:0035108~limb morphogenesis	5	4.06504	0.00686469	LEF1, FBN2, GREM1, BMPR1B, PITX1	104	99	13528	6.56954	0.997075	0.166671	10.1051
GOTERM_BP_FAT	GO:0048736~appendage development	5	4.06504	0.00787902	LEF1, FBN2, GREM1, BMPR1B, PITX1	104	103	13528	6.31441	0.998769	0.174221	11.5146
GOTERM_BP_FAT	GO:0060173~limb development	5	4.06504	0.00787902	LEF1, FBN2, GREM1, BMPR1B, PITX1	104	103	13528	6.31441	0.998769	0.174221	11.5146
GOTERM_BP_FAT	GO:0035113~embryonic appendage morphogenesis	3	2.43902	0.14202	LEF1, FBN2, GREM1	104	87	13528	4.48541	1	0.87663	90.6413
GOTERM_BP_FAT	GO:0030326~embryonic limb morphogenesis	3	2.43902	0.14202	LEF1, FBN2, GREM1	104	87	13528	4.48541	1	0.87663	90.6413
GOTERM_BP_FAT	GO:0048598~embryonic morphogenesis	4	3.25203	0.415205	LEF1, CELSR1, FBN2, GREM1	104	307	13528	1.69481	1	0.983324	99.9751
GOTERM_BP_FAT	GO:0003002~regionalization	3	2.43902	0.444002	LEF1, GREM1, BMPR1B	104	197	13528	1.98087	1	0.985727	99.9886
GOTERM_BP_FAT	GO:0007389~pattern specification process	3	2.43902	0.606606	LEF1, GREM1, BMPR1B	104	267	13528	1.46154	1	0.99409	99.9999
Annotation Cluster 13	Enrichment Score: 1.2096635778532774
Category	Term	Count	%	PValue	Genes	List Total	Pop Hits	Pop Total	Fold Enrichment	Bonferroni	Benjamini	FDR
UP_SEQ_FEATURE	domain:CH	3	2.43902	0.0290242	VAV3, MICAL2, IQGAP3	122	42	19113	11.1903	1	0.679193	35.1367
INTERPRO	IPR001715:Calponin-like actin-binding	3	2.43902	0.0744786	VAV3, MICAL2, IQGAP3	108	70	16659	6.61071	1	0.812315	64.0826
SMART	SM00033:CH	3	2.43902	0.108697	VAV3, MICAL2, IQGAP3	74	70	9079	5.25811	0.999887	0.837669	70.4854
Annotation Cluster 14	Enrichment Score: 1.17458882824724
Category	Term	Count	%	PValue	Genes	List Total	Pop Hits	Pop Total	Fold Enrichment	Bonferroni	Benjamini	FDR
SP_PIR_KEYWORDS	nucleus	40	32.5203	0.00723967	C15ORF48, HIST4H4, E2F8, C16ORF75, AURKB, HIST2H4A, HIST2H4B, CCNE2, CDC45, FANCI, HIST1H2BI, C11ORF82, PITX1, LEF1, MND1, DEPDC1, RNASEH2A, TOX3, MCM4, GRHL2, RAD51, ESRP1, HIST1H4L, HIST1H4K, HIST1H2AD, FKBP4, POLE2, HIST1H4A, HIST1H4B, NUP210, PTK6, HIST1H4E, HIST1H4F, HIST1H4C, SSX2IP, HIST1H4D, HIST1H4I, HIST1H4J, HELLS, HIST1H4H, HIST2H3A, MUC1, HIST1H3J, GINS2, HIST1H2BC, HIST1H2BD, MKI67,…	122	4283	19235	1.47246	0.799269	0.116198	8.84049
SP_PIR_KEYWORDS	dna-binding	17	13.8211	0.12604	HIST4H4, HIST1H4L, HIST1H4K, HIST1H2AD, E2F8, C16ORF75, HIST2H4A, HIST2H4B, HIST1H4A, POLE2, HIST1H4B, HIST1H2BI, HIST1H4E, HIST1H4F, HIST1H4C, HIST1H4D, HIST1H4I, HIST1H4J, PITX1, HIST1H4H, HIST2H3A, HIST1H3J, HIST1H2BC, HIST1H2BD, HIST1H2BE, HIST1H2BF, HIST1H2BG, HIST1H2BH, FOXA1, LEF1, MND1, TOX3, MCM4, GRHL2, HIST2H3C, HIST2H3D, RAD51, HIST1H3A, HIST1H3B, HIST1H3C, HIST1H3D, RAD54B, HIST1H3E,…	122	1868	19235	1.43484	1	0.654695	82.0245
GOTERM_MF_FAT	GO:0003677~DNA binding	19	15.4472	0.328101	HIST4H4, HIST1H4L, HIST1H4K, HIST1H2AD, E2F8, C16ORF75, HIST2H4A, HIST2H4B, POLE2, HIST1H4A, HIST1H4B, HIST1H2BI, HIST1H4E, HIST1H4F, HIST1H4C, HIST1H4D, HIST1H4I, HIST1H4J, HELLS, PITX1, HIST1H4H, HIST2H3A, HIST1H3J, HIST1H2BC, HIST1H2BD, HIST1H2BE, HIST1H2BF, HIST1H2BG, HIST1H2BH, FOXA1, LEF1, MND1, ATAD2, TOX3, MCM4, GRHL2, HIST2H3C, HIST2H3D, RAD51, HIST1H3A, HIST1H3B, HIST1H3C, HIST1H3D, RAD…	90	2331	12983	1.17583	1	0.963963	99.3976
Annotation Cluster 15	Enrichment Score: 1.1284384263702045
Category	Term	Count	%	PValue	Genes	List Total	Pop Hits	Pop Total	Fold Enrichment	Bonferroni	Benjamini	FDR
GOTERM_BP_FAT	GO:0003006~reproductive developmental process	7	5.69106	0.0149466	SDC1, FKBP4, FOXA1, SRD5A1, BIK, BMPR1B, TRIP13	104	262	13528	3.47534	0.999997	0.27896	20.7765
GOTERM_BP_FAT	GO:0007548~sex differentiation	5	4.06504	0.0281789	SDC1, FKBP4, SRD5A1, BIK, BMPR1B	104	151	13528	4.30718	1	0.430518	35.7281
GOTERM_BP_FAT	GO:0048608~reproductive structure development	4	3.25203	0.0714102	SDC1, FOXA1, BIK, BMPR1B	104	126	13528	4.12943	1	0.707837	68.2025
GOTERM_BP_FAT	GO:0046661~male sex differentiation	3	2.43902	0.10664	SDC1, FKBP4, BIK	104	73	13528	5.34563	1	0.823879	82.5168
GOTERM_BP_FAT	GO:0008406~gonad development	3	2.43902	0.209837	SDC1, BIK, BMPR1B	104	112	13528	3.4842	1	0.90959	97.3808
GOTERM_BP_FAT	GO:0045137~development of primary sexual characteristics	3	2.43902	0.251966	SDC1, BIK, BMPR1B	104	127	13528	3.07268	1	0.942684	98.8775
Annotation Cluster 16	Enrichment Score: 0.9897198750745286
Category	Term	Count	%	PValue	Genes	List Total	Pop Hits	Pop Total	Fold Enrichment	Bonferroni	Benjamini	FDR
UP_SEQ_FEATURE	domain:EGF-like 4; calcium-binding	3	2.43902	0.0184659	NPNT, CELSR1, FBN2	122	33	19113	14.2422	0.999979	0.59315	23.9618
UP_SEQ_FEATURE	domain:EGF-like 5; calcium-binding	3	2.43902	0.022914	NPNT, CELSR1, FBN2	122	37	19113	12.7025	0.999999	0.643859	28.8721
UP_SEQ_FEATURE	domain:EGF-like 3	3	2.43902	0.0818586	MATN3, NPNT, FBN2	122	75	19113	6.26656	1	0.905079	71.4981
INTERPRO	IPR000742:EGF-like, type 3	4	3.25203	0.129105	MATN3, NPNT, CELSR1, FBN2	108	194	16659	3.18041	1	0.937623	83.9392
INTERPRO	IPR006210:EGF-like	4	3.25203	0.139296	MATN3, NPNT, CELSR1, FBN2	108	201	16659	3.06965	1	0.9398	86.2551
UP_SEQ_FEATURE	domain:EGF-like 1	3	2.43902	0.176246	MATN3, NPNT, FBN2	122	120	19113	3.9166	1	0.992409	94.2129
SP_PIR_KEYWORDS	egf-like domain	4	3.25203	0.176665	MATN3, NPNT, CELSR1, FBN2	122	230	19235	2.74198	1	0.738813	91.5946
SMART	SM00181:EGF	4	3.25203	0.219257	MATN3, NPNT, CELSR1, FBN2	74	201	9079	2.44158	1	0.961569	92.7543
INTERPRO	IPR013032:EGF-like region, conserved site	4	3.25203	0.290991	MATN3, NPNT, CELSR1, FBN2	108	293	16659	2.1058	1	0.997617	98.9428
Annotation Cluster 17	Enrichment Score: 0.781243858844738
Category	Term	Count	%	PValue	Genes	List Total	Pop Hits	Pop Total	Fold Enrichment	Bonferroni	Benjamini	FDR
GOTERM_BP_FAT	GO:0030334~regulation of cell migration	4	3.25203	0.138175	PARD6B, KISS1R, MMP9, GREM1	104	169	13528	3.07874	1	0.873155	89.9713
GOTERM_BP_FAT	GO:0040012~regulation of locomotion	4	3.25203	0.180153	PARD6B, KISS1R, MMP9, GREM1	104	192	13528	2.70994	1	0.903358	95.3669
GOTERM_BP_FAT	GO:0051270~regulation of cell motion	4	3.25203	0.182053	PARD6B, KISS1R, MMP9, GREM1	104	193	13528	2.69589	1	0.902865	95.5302
Annotation Cluster 18	Enrichment Score: 0.7515037297857543
Category	Term	Count	%	PValue	Genes	List Total	Pop Hits	Pop Total	Fold Enrichment	Bonferroni	Benjamini	FDR
GOTERM_MF_FAT	GO:0005096~GTPase activator activity	5	4.06504	0.0643995	RGS1, VAV3, IQGAP3, RACGAP1P, DEPDC1, RACGAP1	90	220	12983	3.27854	1	0.698263	57.5041
GOTERM_MF_FAT	GO:0008047~enzyme activator activity	6	4.87805	0.0800461	RGS1, VAV3, PRLR, IQGAP3, RACGAP1P, DEPDC1, RACGAP1	90	335	12983	2.58368	1	0.661967	65.7873
GOTERM_MF_FAT	GO:0030695~GTPase regulator activity	5	4.06504	0.300238	RGS1, VAV3, IQGAP3, RACGAP1P, DEPDC1, RACGAP1	90	404	12983	1.78534	1	0.964622	98.9844
GOTERM_MF_FAT	GO:0060589~nucleoside-triphosphatase regulator activity	5	4.06504	0.314212	RGS1, VAV3, IQGAP3, RACGAP1P, DEPDC1, RACGAP1	90	413	12983	1.74644	1	0.966449	99.2164
GOTERM_BP_FAT	GO:0007242~intracellular signaling cascade	12	9.7561	0.359393	HIST1H4L, HIST4H4, VAV3, FGFR3, HIST1H4K, RASEF, IQGAP3, DEPDC1, RACGAP1, HIST2H4A, GTSE1, HIST2H4B, KISS1R, RGS1, PRLR, HIST1H4A, HIST1H4B, RACGAP1P, HIST1H4E, HIST1H4F, RAB25, HIST1H4C, HIST1H4D, HIST1H4I, HIST1H4J, HIST1H4H	104	1256	13528	1.24277	1	0.974323	99.8979
Annotation Cluster 19	Enrichment Score: 0.749102229516799
Category	Term	Count	%	PValue	Genes	List Total	Pop Hits	Pop Total	Fold Enrichment	Bonferroni	Benjamini	FDR
GOTERM_BP_FAT	GO:0006261~DNA-dependent DNA replication	5	4.06504	0.000980874	CCNE2, CDC45, POLE2, MCM4, RAD51	104	58	13528	11.2135	0.564477	0.0539065	1.50622
GOTERM_CC_FAT	GO:0031981~nuclear lumen	14	11.3821	0.228823	HIST4H4, HIST1H4L, HIST1H4K, FKBP4, E2F8, HIST2H4A, HIST2H4B, CCNE2, CDC45, HIST1H4A, POLE2, HIST1H4B, FANCI, HIST1H4E, HIST1H4F, HIST1H4C, HIST1H4D, HIST1H4I, HIST1H4J, PITX1, HIST1H4H, MKI67, CENPF, LEF1, BIRC5, MCM4, RAD51	92	1450	12782	1.34144	1	0.847992	95.4256
GOTERM_CC_FAT	GO:0005654~nucleoplasm	9	7.31707	0.291047	HIST1H4L, HIST4H4, HIST1H4K, E2F8, LEF1, HIST2H4A, MCM4, RAD51, HIST2H4B, CCNE2, CDC45, POLE2, HIST1H4A, FANCI, HIST1H4B, HIST1H4E, HIST1H4F, HIST1H4C, HIST1H4D, HIST1H4I, HIST1H4J, HIST1H4H	92	882	12782	1.4177	1	0.885648	98.315
GOTERM_CC_FAT	GO:0070013~intracellular organelle lumen	14	11.3821	0.505516	HIST4H4, HIST1H4L, HIST1H4K, FKBP4, E2F8, HIST2H4A, HIST2H4B, CCNE2, CDC45, HIST1H4A, POLE2, HIST1H4B, FANCI, HIST1H4E, HIST1H4F, HIST1H4C, HIST1H4D, HIST1H4I, HIST1H4J, PITX1, HIST1H4H, MKI67, CENPF, LEF1, BIRC5, MCM4, RAD51	92	1779	12782	1.09336	1	0.958873	99.9766
GOTERM_CC_FAT	GO:0043233~organelle lumen	14	11.3821	0.540735	HIST4H4, HIST1H4L, HIST1H4K, FKBP4, E2F8, HIST2H4A, HIST2H4B, CCNE2, CDC45, HIST1H4A, POLE2, HIST1H4B, FANCI, HIST1H4E, HIST1H4F, HIST1H4C, HIST1H4D, HIST1H4I, HIST1H4J, PITX1, HIST1H4H, MKI67, CENPF, LEF1, BIRC5, MCM4, RAD51	92	1820	12782	1.06873	1	0.956462	99.9903
GOTERM_CC_FAT	GO:0005730~nucleolus	6	4.87805	0.559521	MKI67, FKBP4, LEF1, BIRC5, MCM4, PITX1	92	698	12782	1.19428	1	0.956218	99.9941
GOTERM_CC_FAT	GO:0031974~membrane-enclosed lumen	14	11.3821	0.571049	HIST4H4, HIST1H4L, HIST1H4K, FKBP4, E2F8, HIST2H4A, HIST2H4B, CCNE2, CDC45, HIST1H4A, POLE2, HIST1H4B, FANCI, HIST1H4E, HIST1H4F, HIST1H4C, HIST1H4D, HIST1H4I, HIST1H4J, PITX1, HIST1H4H, MKI67, CENPF, LEF1, BIRC5, MCM4, RAD51	92	1856	12782	1.048	1	0.957016	99.9957
Annotation Cluster 20	Enrichment Score: 0.7044353881665453
Category	Term	Count	%	PValue	Genes	List Total	Pop Hits	Pop Total	Fold Enrichment	Bonferroni	Benjamini	FDR
GOTERM_BP_FAT	GO:0032504~multicellular organism reproduction	7	5.69106	0.166881	PRLR, PAFAH1B3, RACGAP1P, MTL5, BIK, BMPR1B, RACGAP1, TRIP13	104	487	13528	1.86969	1	0.893671	94.0608
GOTERM_BP_FAT	GO:0048609~reproductive process in a multicellular organism	7	5.69106	0.166881	PRLR, PAFAH1B3, RACGAP1P, MTL5, BIK, BMPR1B, RACGAP1, TRIP13	104	487	13528	1.86969	1	0.893671	94.0608
GOTERM_BP_FAT	GO:0007276~gamete generation	6	4.87805	0.182822	PAFAH1B3, RACGAP1P, MTL5, BIK, BMPR1B, RACGAP1, TRIP13	104	395	13528	1.97585	1	0.90083	95.5948
GOTERM_BP_FAT	GO:0048232~male gamete generation	5	4.06504	0.207763	PAFAH1B3, RACGAP1P, MTL5, BIK, RACGAP1, TRIP13	104	308	13528	2.11164	1	0.909792	97.2724
GOTERM_BP_FAT	GO:0007283~spermatogenesis	5	4.06504	0.207763	PAFAH1B3, RACGAP1P, MTL5, BIK, RACGAP1, TRIP13	104	308	13528	2.11164	1	0.909792	97.2724
GOTERM_BP_FAT	GO:0019953~sexual reproduction	6	4.87805	0.270028	PAFAH1B3, RACGAP1P, MTL5, BIK, BMPR1B, RACGAP1, TRIP13	104	458	13528	1.70406	1	0.946581	99.2309
Annotation Cluster 21	Enrichment Score: 0.6286039429181278
Category	Term	Count	%	PValue	Genes	List Total	Pop Hits	Pop Total	Fold Enrichment	Bonferroni	Benjamini	FDR
GOTERM_MF_FAT	GO:0008092~cytoskeletal protein binding	8	6.50407	0.0574802	LOC441420, LOC392335, SDC1, BAIAP2L1, EPB41L5, KIF18A, RACGAP1P, BIRC5, SSX2IP, RACGAP1, MYO5B	90	504	12983	2.28977	0.999999	0.71615	53.2818
GOTERM_CC_FAT	GO:0005912~adherens junction	3	2.43902	0.302601	SDC1, EPB41L5, SSX2IP	92	155	12782	2.68906	1	0.886664	98.6136
GOTERM_CC_FAT	GO:0070161~anchoring junction	3	2.43902	0.347039	SDC1, EPB41L5, SSX2IP	92	172	12782	2.42328	1	0.90718	99.3655
GOTERM_CC_FAT	GO:0030054~cell junction	5	4.06504	0.506778	PARD6B, SDC1, CLDN3, EPB41L5, SSX2IP	92	518	12782	1.34107	1	0.950919	99.9773
Annotation Cluster 22	Enrichment Score: 0.598725930169649
Category	Term	Count	%	PValue	Genes	List Total	Pop Hits	Pop Total	Fold Enrichment	Bonferroni	Benjamini	FDR
GOTERM_BP_FAT	GO:0051310~metaphase plate congression	3	2.43902	0.00301928	KIF18A, CENPF, CENPE	104	11	13528	35.4755	0.922788	0.10122	4.56877
SP_PIR_KEYWORDS	motor protein	3	2.43902	0.201743	LOC441420, LOC392335, KIF18A, CENPE, MYO5B	122	132	19235	3.58327	1	0.739684	94.3321
GOTERM_MF_FAT	GO:0003774~motor activity	3	2.43902	0.25436	LOC441420, LOC392335, KIF18A, CENPE, MYO5B	90	142	12983	3.04765	1	0.955927	97.7024
SP_PIR_KEYWORDS	prenylation	3	2.43902	0.257313	CENPF, CENPE, RAB25	122	156	19235	3.032	1	0.806713	97.7393
GOTERM_BP_FAT	GO:0008104~protein localization	8	6.50407	0.511208	LOC441420, LOC392335, RASEF, NUP210, KIF18A, CENPF, CENPE, RAB25, AURKB, MYO5B	104	882	13528	1.17984	1	0.989524	99.9984
GOTERM_BP_FAT	GO:0045184~establishment of protein localization	7	5.69106	0.535403	LOC441420, LOC392335, RASEF, NUP210, KIF18A, CENPF, CENPE, RAB25, MYO5B	104	769	13528	1.18406	1	0.991256	99.9993
SP_PIR_KEYWORDS	protein transport	4	3.25203	0.591806	LOC441420, LOC392335, NUP210, KIF18A, RAB25, MYO5B	122	485	19235	1.30032	1	0.961079	99.9989
GOTERM_BP_FAT	GO:0015031~protein transport	6	4.87805	0.695964	LOC441420, LOC392335, RASEF, NUP210, KIF18A, CENPF, RAB25, MYO5B	104	762	13528	1.02423	1	0.997783	100
SP_PIR_KEYWORDS	transport	8	6.50407	0.909516	LOC441420, LOC392335, FXYD3, SLC16A6, NUP210, KIF18A, RACGAP1P, LOC440459, RAB25, RACGAP1, MYO5B, MB	122	1670	19235	0.755276	1	0.999492	100
Annotation Cluster 23	Enrichment Score: 0.5815186161462232
Category	Term	Count	%	PValue	Genes	List Total	Pop Hits	Pop Total	Fold Enrichment	Bonferroni	Benjamini	FDR
GOTERM_BP_FAT	GO:0007155~cell adhesion	9	7.31707	0.163929	WISP1, ANXA9, CLDN3, NPNT, LEF1, POSTN, SSX2IP, CELSR1, BMPR1B	104	700	13528	1.67242	1	0.899511	93.727
GOTERM_BP_FAT	GO:0022610~biological adhesion	9	7.31707	0.164829	WISP1, ANXA9, CLDN3, NPNT, LEF1, POSTN, SSX2IP, CELSR1, BMPR1B	104	701	13528	1.67003	1	0.897411	93.8306
GOTERM_BP_FAT	GO:0016337~cell-cell adhesion	4	3.25203	0.35111	ANXA9, CLDN3, CELSR1, BMPR1B	104	276	13528	1.88517	1	0.97244	99.8755
SP_PIR_KEYWORDS	cell adhesion	4	3.25203	0.497499	WISP1, NPNT, POSTN, SSX2IP	122	422	19235	1.49444	1	0.933846	99.9844
Annotation Cluster 24	Enrichment Score: 0.5357446533189587
Category	Term	Count	%	PValue	Genes	List Total	Pop Hits	Pop Total	Fold Enrichment	Bonferroni	Benjamini	FDR
GOTERM_CC_FAT	GO:0015630~microtubule cytoskeleton	8	6.50407	0.0960288	CDC45, KIF18A, RACGAP1P, CENPF, BIRC5, CENPE, AURKB, RACGAP1, GTSE1	92	549	12782	2.02455	1	0.599455	69.8363
GOTERM_CC_FAT	GO:0005813~centrosome	3	2.43902	0.475745	CDC45, KIF18A, BIRC5	92	224	12782	1.86073	1	0.955898	99.9532
GOTERM_CC_FAT	GO:0005815~microtubule organizing center	3	2.43902	0.540743	CDC45, KIF18A, BIRC5	92	253	12782	1.64745	1	0.952617	99.9903
Annotation Cluster 25	Enrichment Score: 0.5177530026403963
Category	Term	Count	%	PValue	Genes	List Total	Pop Hits	Pop Total	Fold Enrichment	Bonferroni	Benjamini	FDR
GOTERM_BP_FAT	GO:0006694~steroid biosynthetic process	3	2.43902	0.136819	PRLR, SQLE, SRD5A1	104	85	13528	4.59095	1	0.874695	89.7245
GOTERM_BP_FAT	GO:0008610~lipid biosynthetic process	4	3.25203	0.447565	PRLR, SQLE, SRD5A1, EPT1	104	323	13528	1.61086	1	0.985871	99.9897
GOTERM_BP_FAT	GO:0008202~steroid metabolic process	3	2.43902	0.456812	PRLR, SQLE, SRD5A1	104	202	13528	1.93184	1	0.986048	99.992
Annotation Cluster 26	Enrichment Score: 0.5171825295763572
Category	Term	Count	%	PValue	Genes	List Total	Pop Hits	Pop Total	Fold Enrichment	Bonferroni	Benjamini	FDR
GOTERM_BP_FAT	GO:0043549~regulation of kinase activity	6	4.87805	0.136457	CCNE2, KISS1R, VAV3, PRLR, CENPE, PKIB	104	357	13528	2.18617	1	0.878297	89.6575
GOTERM_BP_FAT	GO:0051338~regulation of transferase activity	6	4.87805	0.154076	CCNE2, KISS1R, VAV3, PRLR, CENPE, PKIB	104	372	13528	2.09801	1	0.894559	92.4809
GOTERM_BP_FAT	GO:0033674~positive regulation of kinase activity	4	3.25203	0.257542	KISS1R, VAV3, PRLR, CENPE	104	231	13528	2.25241	1	0.943087	99.0002
GOTERM_BP_FAT	GO:0045859~regulation of protein kinase activity	5	4.06504	0.268424	CCNE2, KISS1R, PRLR, CENPE, PKIB	104	345	13528	1.88517	1	0.947212	99.2043
GOTERM_BP_FAT	GO:0051347~positive regulation of transferase activity	4	3.25203	0.276082	KISS1R, VAV3, PRLR, CENPE	104	240	13528	2.16795	1	0.948923	99.3238
GOTERM_BP_FAT	GO:0042325~regulation of phosphorylation	6	4.87805	0.281757	CCNE2, KISS1R, VAV3, PRLR, CENPE, PKIB	104	466	13528	1.67481	1	0.950911	99.4013
GOTERM_BP_FAT	GO:0019220~regulation of phosphate metabolic process	6	4.87805	0.31	CCNE2, KISS1R, VAV3, PRLR, CENPE, PKIB	104	485	13528	1.6092	1	0.96084	99.6781
GOTERM_BP_FAT	GO:0051174~regulation of phosphorus metabolic process	6	4.87805	0.31	CCNE2, KISS1R, VAV3, PRLR, CENPE, PKIB	104	485	13528	1.6092	1	0.96084	99.6781
GOTERM_BP_FAT	GO:0045860~positive regulation of protein kinase activity	3	2.43902	0.508718	KISS1R, PRLR, CENPE	104	223	13528	1.74991	1	0.989902	99.9983
GOTERM_BP_FAT	GO:0043085~positive regulation of catalytic activity	5	4.06504	0.562942	KISS1R, VAV3, PRLR, CENPE, PMAIP1	104	520	13528	1.25074	1	0.992315	99.9997
GOTERM_BP_FAT	GO:0044093~positive regulation of molecular function	5	4.06504	0.657683	KISS1R, VAV3, PRLR, CENPE, PMAIP1	104	586	13528	1.10987	1	0.99632	100
Annotation Cluster 27	Enrichment Score: 0.5108930457804702
Category	Term	Count	%	PValue	Genes	List Total	Pop Hits	Pop Total	Fold Enrichment	Bonferroni	Benjamini	FDR
SP_PIR_KEYWORDS	ATP	4	3.25203	0.186074	FGFR3, PTK6, CENPE, TK1	122	236	19235	2.67227	1	0.737698	92.7395
SP_PIR_KEYWORDS	phosphotransferase	3	2.43902	0.3613	FGFR3, PTK6, TK1	122	201	19235	2.35319	1	0.89479	99.6691
SP_PIR_KEYWORDS	kinase	6	4.87805	0.436281	FGFR3, PTK6, PKIB, AURKB, BMPR1B, TK1	122	688	19235	1.37498	1	0.912498	99.9326
Annotation Cluster 28	Enrichment Score: 0.4852476870941902
Category	Term	Count	%	PValue	Genes	List Total	Pop Hits	Pop Total	Fold Enrichment	Bonferroni	Benjamini	FDR
GOTERM_MF_FAT	GO:0005509~calcium ion binding	14	11.3821	0.00957925	REPS2, RASEF, GALNT6, MMP9, NPNT, CELSR1, MMP3, TPD52, MMP12, MMP11, MMP10, ANXA9, SULF1, FBN2	90	919	12983	2.19758	0.894848	0.675729	11.6392
SP_PIR_KEYWORDS	calcium	12	9.7561	0.0124401	MMP10, REPS2, RASEF, GALNT6, MMP9, NPNT, SULF1, CELSR1, FBN2, MMP3, MMP12, MMP11	122	803	19235	2.35612	0.937119	0.150184	14.74
SP_PIR_KEYWORDS	metal-binding	17	13.8211	0.787072	VAV3, SORD, CYP2B6, MICAL2, MMP9, BIRC5, AURKB, EPT1, MMP3, RACGAP1, RNASEH2A, MMP12, MMP11, MMP10, SULF1, RACGAP1P, BMPR1B, MB	122	2972	19235	0.901846	1	0.992947	100
GOTERM_MF_FAT	GO:0043167~ion binding	27	21.9512	0.789747	REPS2, FXYD3, SORD, GALNT6, CYP2B6, MMP9, NPNT, AURKB, EPT1, TPD52, MMP3, ANXA9, FBN2, MB, VAV3, RASEF, MICAL2, MTL5, BIRC5, CELSR1, RNASEH2A, RACGAP1, MMP12, MMP11, MMP10, SULF1, RACGAP1P, BMPR1B	90	4241	12983	0.918392	1	0.999932	100
GOTERM_MF_FAT	GO:0046872~metal ion binding	26	21.1382	0.811259	REPS2, SORD, GALNT6, CYP2B6, MMP9, NPNT, AURKB, EPT1, TPD52, MMP3, ANXA9, FBN2, MB, VAV3, RASEF, MICAL2, MTL5, BIRC5, CELSR1, RNASEH2A, RACGAP1, MMP12, MMP11, MMP10, SULF1, RACGAP1P, BMPR1B	90	4140	12983	0.905953	1	0.999926	100
GOTERM_MF_FAT	GO:0043169~cation binding	26	21.1382	0.827122	REPS2, SORD, GALNT6, CYP2B6, MMP9, NPNT, AURKB, EPT1, TPD52, MMP3, ANXA9, FBN2, MB, VAV3, RASEF, MICAL2, MTL5, BIRC5, CELSR1, RNASEH2A, RACGAP1, MMP12, MMP11, MMP10, SULF1, RACGAP1P, BMPR1B	90	4179	12983	0.897498	1	0.999912	100
GOTERM_MF_FAT	GO:0046914~transition metal ion binding	15	12.1951	0.930774	VAV3, SORD, GALNT6, CYP2B6, MICAL2, MMP9, BIRC5, EPT1, MMP3, RACGAP1, MMP12, MMP11, MMP10, RACGAP1P, BMPR1B, MB	90	2785	12983	0.77696	1	0.999998	100
SP_PIR_KEYWORDS	zinc	10	8.13008	0.94227	MMP10, SORD, VAV3, MICAL2, MMP9, RACGAP1P, BIRC5, MMP3, RACGAP1, MMP12, MMP11	122	2189	19235	0.720256	1	0.99986	100
GOTERM_MF_FAT	GO:0008270~zinc ion binding	10	8.13008	0.984837	MMP10, SORD, VAV3, MICAL2, MMP9, RACGAP1P, BIRC5, MMP3, RACGAP1, MMP12, MMP11	90	2311	12983	0.624213	1	1	100
Annotation Cluster 29	Enrichment Score: 0.4069274355718487
Category	Term	Count	%	PValue	Genes	List Total	Pop Hits	Pop Total	Fold Enrichment	Bonferroni	Benjamini	FDR
GOTERM_BP_FAT	GO:0048534~hemopoietic or lymphoid organ development	4	3.25203	0.317696	CXCL13, MMP9, TPD52, MB	104	260	13528	2.00118	1	0.962017	99.7293
GOTERM_BP_FAT	GO:0002520~immune system development	4	3.25203	0.35111	CXCL13, MMP9, TPD52, MB	104	276	13528	1.88517	1	0.97244	99.8755
GOTERM_BP_FAT	GO:0030097~hemopoiesis	3	2.43902	0.539216	MMP9, TPD52, MB	104	236	13528	1.65352	1	0.990792	99.9994
Annotation Cluster 30	Enrichment Score: 0.3946198739665232
Category	Term	Count	%	PValue	Genes	List Total	Pop Hits	Pop Total	Fold Enrichment	Bonferroni	Benjamini	FDR
GOTERM_BP_FAT	GO:0035239~tube morphogenesis	3	2.43902	0.251966	FOXA1, CELSR1, GREM1	104	127	13528	3.07268	1	0.942684	98.8775
GOTERM_BP_FAT	GO:0035295~tube development	3	2.43902	0.501498	FOXA1, CELSR1, GREM1	104	220	13528	1.77378	1	0.989651	99.9979
GOTERM_BP_FAT	GO:0060429~epithelium development	3	2.43902	0.518239	FOXA1, CELSR1, GREM1	104	227	13528	1.71908	1	0.989766	99.9988
Annotation Cluster 31	Enrichment Score: 0.3913264908417854
Category	Term	Count	%	PValue	Genes	List Total	Pop Hits	Pop Total	Fold Enrichment	Bonferroni	Benjamini	FDR
GOTERM_BP_FAT	GO:0009100~glycoprotein metabolic process	4	3.25203	0.19939	ST6GALNAC5, ST6GAL2, GALNT6, SULF1	104	202	13528	2.57578	1	0.907843	96.7908
GOTERM_BP_FAT	GO:0070085~glycosylation	3	2.43902	0.254789	ST6GALNAC5, ST6GAL2, GALNT6	104	128	13528	3.04868	1	0.94291	98.9413
GOTERM_BP_FAT	GO:0043413~biopolymer glycosylation	3	2.43902	0.254789	ST6GALNAC5, ST6GAL2, GALNT6	104	128	13528	3.04868	1	0.94291	98.9413
GOTERM_BP_FAT	GO:0006486~protein amino acid glycosylation	3	2.43902	0.254789	ST6GALNAC5, ST6GAL2, GALNT6	104	128	13528	3.04868	1	0.94291	98.9413
GOTERM_BP_FAT	GO:0009101~glycoprotein biosynthetic process	3	2.43902	0.339145	ST6GALNAC5, ST6GAL2, GALNT6	104	158	13528	2.46981	1	0.970057	99.8348
SP_PIR_KEYWORDS	glycosyltransferase	3	2.43902	0.390502	ST6GALNAC5, ST6GAL2, GALNT6	122	214	19235	2.21024	1	0.887907	99.8177
SP_PIR_KEYWORDS	Signal-anchor	4	3.25203	0.495916	ST6GALNAC5, ST6GAL2, GALNT6, CLEC5A	122	421	19235	1.49799	1	0.936232	99.9838
UP_SEQ_FEATURE	topological domain:Lumenal	4	3.25203	0.535999	ST6GALNAC5, ST6GAL2, GALNT6, NUP210	122	444	19113	1.41139	1	1	99.9987
GOTERM_CC_FAT	GO:0044431~Golgi apparatus part	3	2.43902	0.622887	ST6GALNAC5, ST6GAL2, SULF1	92	294	12782	1.4177	1	0.96822	99.9991
SP_PIR_KEYWORDS	golgi apparatus	4	3.25203	0.719738	ST6GALNAC5, ST6GAL2, GALNT6, SULF1	122	588	19235	1.07254	1	0.983983	100
GOTERM_CC_FAT	GO:0005794~Golgi apparatus	4	3.25203	0.952797	ST6GALNAC5, ST6GAL2, GALNT6, SULF1	92	872	12782	0.637316	1	0.99983	100
Annotation Cluster 32	Enrichment Score: 0.3690295344737953
Category	Term	Count	%	PValue	Genes	List Total	Pop Hits	Pop Total	Fold Enrichment	Bonferroni	Benjamini	FDR
SP_PIR_KEYWORDS	sh3 domain	3	2.43902	0.381576	VAV3, BAIAP2L1, PTK6	122	210	19235	2.25234	1	0.890592	99.7806
INTERPRO	IPR001452:Src homology-3 domain	3	2.43902	0.398326	VAV3, BAIAP2L1, PTK6	108	213	16659	2.17254	1	0.999641	99.8795
SMART	SM00326:SH3	3	2.43902	0.514152	VAV3, BAIAP2L1, PTK6	74	213	9079	1.72802	1	0.99971	99.9526
Annotation Cluster 33	Enrichment Score: 0.3609849354408603
Category	Term	Count	%	PValue	Genes	List Total	Pop Hits	Pop Total	Fold Enrichment	Bonferroni	Benjamini	FDR
SP_PIR_KEYWORDS	cytokine	3	2.43902	0.315463	CXCL13, CXCL9, GREM1	122	181	19235	2.61321	1	0.863895	99.1998
GOTERM_MF_FAT	GO:0005125~cytokine activity	3	2.43902	0.387424	CXCL13, CXCL9, GREM1	90	195	12983	2.21932	1	0.97813	99.8164
GOTERM_BP_FAT	GO:0007267~cell-cell signaling	5	4.06504	0.675944	WISP1, CXCL13, CXCL9, CEACAM6, GREM1	104	600	13528	1.08397	1	0.997032	100
Annotation Cluster 34	Enrichment Score: 0.34812947944234174
Category	Term	Count	%	PValue	Genes	List Total	Pop Hits	Pop Total	Fold Enrichment	Bonferroni	Benjamini	FDR
GOTERM_BP_FAT	GO:0006915~apoptosis	8	6.50407	0.174753	VAV3, SULF1, KRT8, KRT8P9, BIRC5, LOC149501, BIK, C11ORF82, PMAIP1, GREM1	104	602	13528	1.7286	1	0.89887	94.8719
GOTERM_BP_FAT	GO:0012501~programmed cell death	8	6.50407	0.183939	VAV3, SULF1, KRT8, KRT8P9, BIRC5, LOC149501, BIK, C11ORF82, PMAIP1, GREM1	104	611	13528	1.70313	1	0.899295	95.687
SP_PIR_KEYWORDS	Apoptosis	5	4.06504	0.218903	SULF1, BIRC5, BIK, C11ORF82, PMAIP1	122	381	19235	2.06908	1	0.76232	95.7027
GOTERM_BP_FAT	GO:0008219~cell death	8	6.50407	0.307259	VAV3, SULF1, KRT8, KRT8P9, BIRC5, LOC149501, BIK, C11ORF82, PMAIP1, GREM1	104	719	13528	1.44731	1	0.962107	99.6577
GOTERM_BP_FAT	GO:0016265~death	8	6.50407	0.313401	VAV3, SULF1, KRT8, KRT8P9, BIRC5, LOC149501, BIK, C11ORF82, PMAIP1, GREM1	104	724	13528	1.43731	1	0.961216	99.7017
GOTERM_BP_FAT	GO:0042981~regulation of apoptosis	7	5.69106	0.579719	VAV3, PRLR, MMP9, BIRC5, BIK, PMAIP1, HELLS	104	804	13528	1.13251	1	0.992756	99.9998
GOTERM_BP_FAT	GO:0043067~regulation of programmed cell death	7	5.69106	0.589561	VAV3, PRLR, MMP9, BIRC5, BIK, PMAIP1, HELLS	104	812	13528	1.12135	1	0.993003	99.9999
GOTERM_BP_FAT	GO:0010941~regulation of cell death	7	5.69106	0.593222	VAV3, PRLR, MMP9, BIRC5, BIK, PMAIP1, HELLS	104	815	13528	1.11723	1	0.993123	99.9999
GOTERM_BP_FAT	GO:0043065~positive regulation of apoptosis	4	3.25203	0.640469	VAV3, MMP9, BIK, PMAIP1	104	430	13528	1.21002	1	0.995989	100
GOTERM_BP_FAT	GO:0043068~positive regulation of programmed cell death	4	3.25203	0.645158	VAV3, MMP9, BIK, PMAIP1	104	433	13528	1.20163	1	0.996129	100
GOTERM_BP_FAT	GO:0010942~positive regulation of cell death	4	3.25203	0.64826	VAV3, MMP9, BIK, PMAIP1	104	435	13528	1.19611	1	0.996039	100
GOTERM_BP_FAT	GO:0006917~induction of apoptosis	3	2.43902	0.704226	VAV3, BIK, PMAIP1	104	320	13528	1.21947	1	0.997926	100
GOTERM_BP_FAT	GO:0012502~induction of programmed cell death	3	2.43902	0.70586	VAV3, BIK, PMAIP1	104	321	13528	1.21567	1	0.997908	100
GOTERM_BP_FAT	GO:0051336~regulation of hydrolase activity	3	2.43902	0.73101	VAV3, BIRC5, PMAIP1	104	337	13528	1.15795	1	0.998503	100
Annotation Cluster 35	Enrichment Score: 0.34582569835040466
Category	Term	Count	%	PValue	Genes	List Total	Pop Hits	Pop Total	Fold Enrichment	Bonferroni	Benjamini	FDR
GOTERM_CC_FAT	GO:0005911~cell-cell junction	3	2.43902	0.393071	PARD6B, CLDN3, SSX2IP	92	190	12782	2.19371	1	0.924671	99.7336
SP_PIR_KEYWORDS	cell junction	4	3.25203	0.460505	PARD6B, CLDN3, EPB41L5, SSX2IP	122	399	19235	1.58059	1	0.923715	99.9615
GOTERM_CC_FAT	GO:0030054~cell junction	5	4.06504	0.506778	PARD6B, SDC1, CLDN3, EPB41L5, SSX2IP	92	518	12782	1.34107	1	0.950919	99.9773
Annotation Cluster 36	Enrichment Score: 0.31074714836595513
Category	Term	Count	%	PValue	Genes	List Total	Pop Hits	Pop Total	Fold Enrichment	Bonferroni	Benjamini	FDR
GOTERM_BP_FAT	GO:0001655~urogenital system development	5	4.06504	0.00988227	SDC1, FOXA1, LEF1, GREM1, HELLS	104	110	13528	5.91259	0.999778	0.203357	14.2377
GOTERM_BP_FAT	GO:0048732~gland development	4	3.25203	0.0838645	PRLR, FOXA1, LEF1, PITX1	104	135	13528	3.85413	1	0.753354	74.1951
GOTERM_MF_FAT	GO:0003682~chromatin binding	3	2.43902	0.274715	CENPF, LEF1, HELLS	90	150	12983	2.88511	1	0.961909	98.3903
GOTERM_MF_FAT	GO:0003677~DNA binding	19	15.4472	0.328101	HIST4H4, HIST1H4L, HIST1H4K, HIST1H2AD, E2F8, C16ORF75, HIST2H4A, HIST2H4B, POLE2, HIST1H4A, HIST1H4B, HIST1H2BI, HIST1H4E, HIST1H4F, HIST1H4C, HIST1H4D, HIST1H4I, HIST1H4J, HELLS, PITX1, HIST1H4H, HIST2H3A, HIST1H3J, HIST1H2BC, HIST1H2BD, HIST1H2BE, HIST1H2BF, HIST1H2BG, HIST1H2BH, FOXA1, LEF1, MND1, ATAD2, TOX3, MCM4, GRHL2, HIST2H3C, HIST2H3D, RAD51, HIST1H3A, HIST1H3B, HIST1H3C, HIST1H3D, RAD…	90	2331	12983	1.17583	1	0.963963	99.3976
GOTERM_BP_FAT	GO:0045934~negative regulation of nucleobase, nucleoside, nucleotide and nucleic acid metabolic process	6	4.87805	0.350781	PRR15L, CDC45, FOXA1, CENPF, LEF1, HELLS	104	512	13528	1.52434	1	0.973289	99.8745
GOTERM_BP_FAT	GO:0051172~negative regulation of nitrogen compound metabolic process	6	4.87805	0.361426	PRR15L, CDC45, FOXA1, CENPF, LEF1, HELLS	104	519	13528	1.50378	1	0.974082	99.9028
GOTERM_BP_FAT	GO:0010558~negative regulation of macromolecule biosynthetic process	6	4.87805	0.404054	PRR15L, CDC45, FOXA1, CENPF, LEF1, HELLS	104	547	13528	1.4268	1	0.98274	99.9666
GOTERM_BP_FAT	GO:0031327~negative regulation of cellular biosynthetic process	6	4.87805	0.425292	PRR15L, CDC45, FOXA1, CENPF, LEF1, HELLS	104	561	13528	1.3912	1	0.984836	99.981
GOTERM_BP_FAT	GO:0009890~negative regulation of biosynthetic process	6	4.87805	0.443397	PRR15L, CDC45, FOXA1, CENPF, LEF1, HELLS	104	573	13528	1.36206	1	0.986131	99.9884
GOTERM_BP_FAT	GO:0016481~negative regulation of transcription	5	4.06504	0.464461	PRR15L, FOXA1, CENPF, LEF1, HELLS	104	459	13528	1.41696	1	0.986905	99.9936
GOTERM_BP_FAT	GO:0010629~negative regulation of gene expression	5	4.06504	0.537994	PRR15L, FOXA1, CENPF, LEF1, HELLS	104	504	13528	1.29045	1	0.990953	99.9993
SP_PIR_KEYWORDS	activator	4	3.25203	0.639087	FOXA1, LEF1, ATAD2, PITX1	122	520	19235	1.2128	1	0.967041	99.9998
GOTERM_BP_FAT	GO:0010605~negative regulation of macromolecule metabolic process	6	4.87805	0.663776	PRR15L, CDC45, FOXA1, CENPF, LEF1, HELLS	104	734	13528	1.0633	1	0.996531	100
GOTERM_BP_FAT	GO:0045892~negative regulation of transcription, DNA-dependent	3	2.43902	0.75851	FOXA1, LEF1, HELLS	104	356	13528	1.09615	1	0.998928	100
GOTERM_BP_FAT	GO:0051253~negative regulation of RNA metabolic process	3	2.43902	0.766682	FOXA1, LEF1, HELLS	104	362	13528	1.07799	1	0.998979	100
GOTERM_MF_FAT	GO:0003700~transcription factor activity	5	4.06504	0.909663	FOXA1, E2F8, LEF1, ATAD2, PITX1	90	975	12983	0.739772	1	0.999995	100
GOTERM_MF_FAT	GO:0043565~sequence-specific DNA binding	3	2.43902	0.925025	FOXA1, LEF1, PITX1	90	607	12983	0.71296	1	0.999997	100
SP_PIR_KEYWORDS	transcription regulation	8	6.50407	0.976313	FOXA1, E2F8, LEF1, ATAD2, GRHL2, MCM4, HELLS, PITX1	122	2026	19235	0.622562	1	0.999988	100
SP_PIR_KEYWORDS	Transcription	8	6.50407	0.980291	FOXA1, E2F8, LEF1, ATAD2, GRHL2, MCM4, HELLS, PITX1	122	2071	19235	0.609035	1	0.999992	100
GOTERM_MF_FAT	GO:0030528~transcription regulator activity	6	4.87805	0.982631	FOXA1, E2F8, LEF1, ATAD2, PITX1, TRIP13	90	1512	12983	0.572443	1	1	100
GOTERM_BP_FAT	GO:0006350~transcription	9	7.31707	0.993926	FOXA1, E2F8, LEF1, ATAD2, GRHL2, MCM4, HELLS, PITX1, TRIP13	104	2101	13528	0.557207	1	1	100
GOTERM_BP_FAT	GO:0045449~regulation of transcription	11	8.94309	0.997323	PRR15L, FOXA1, E2F8, CENPF, LEF1, ATAD2, RAD54B, GRHL2, MCM4, HELLS, PITX1	104	2601	13528	0.550114	1	1	100
GOTERM_BP_FAT	GO:0051252~regulation of RNA metabolic process	6	4.87805	0.998817	FOXA1, E2F8, ESRP1, LEF1, HELLS, PITX1	104	1813	13528	0.430481	1	1	100
GOTERM_BP_FAT	GO:0006355~regulation of transcription, DNA-dependent	5	4.06504	0.999628	FOXA1, E2F8, LEF1, HELLS, PITX1	104	1773	13528	0.366827	1	1	100
Annotation Cluster 37	Enrichment Score: 0.3018133654607628
Category	Term	Count	%	PValue	Genes	List Total	Pop Hits	Pop Total	Fold Enrichment	Bonferroni	Benjamini	FDR
GOTERM_BP_FAT	GO:0000904~cell morphogenesis involved in differentiation	4	3.25203	0.284369	PARD6B, LEF1, BMPR1B, SLITRK6	104	244	13528	2.13241	1	0.950948	99.4341
GOTERM_BP_FAT	GO:0030030~cell projection organization	5	4.06504	0.307661	PARD6B, VAV3, BAIAP2L1, BMPR1B, SLITRK6	104	368	13528	1.76735	1	0.960993	99.6608
GOTERM_BP_FAT	GO:0007409~axonogenesis	3	2.43902	0.433637	PARD6B, BMPR1B, SLITRK6	104	193	13528	2.02192	1	0.98536	99.9848
GOTERM_BP_FAT	GO:0048667~cell morphogenesis involved in neuron differentiation	3	2.43902	0.474463	PARD6B, BMPR1B, SLITRK6	104	209	13528	1.86713	1	0.987212	99.9952
GOTERM_BP_FAT	GO:0048812~neuron projection morphogenesis	3	2.43902	0.484395	PARD6B, BMPR1B, SLITRK6	104	213	13528	1.83207	1	0.988355	99.9964
GOTERM_BP_FAT	GO:0000902~cell morphogenesis	4	3.25203	0.511914	PARD6B, LEF1, BMPR1B, SLITRK6	104	356	13528	1.46154	1	0.98926	99.9985
GOTERM_BP_FAT	GO:0048858~cell projection morphogenesis	3	2.43902	0.559564	PARD6B, BMPR1B, SLITRK6	104	245	13528	1.59278	1	0.992225	99.9997
GOTERM_BP_FAT	GO:0032990~cell part morphogenesis	3	2.43902	0.583567	PARD6B, BMPR1B, SLITRK6	104	256	13528	1.52434	1	0.992893	99.9999
GOTERM_BP_FAT	GO:0031175~neuron projection development	3	2.43902	0.583567	PARD6B, BMPR1B, SLITRK6	104	256	13528	1.52434	1	0.992893	99.9999
GOTERM_BP_FAT	GO:0032989~cellular component morphogenesis	4	3.25203	0.586121	PARD6B, LEF1, BMPR1B, SLITRK6	104	397	13528	1.3106	1	0.992905	99.9999
GOTERM_BP_FAT	GO:0030182~neuron differentiation	4	3.25203	0.652879	PARD6B, FOXA1, BMPR1B, SLITRK6	104	438	13528	1.18792	1	0.996176	100
GOTERM_BP_FAT	GO:0048666~neuron development	3	2.43902	0.734024	PARD6B, BMPR1B, SLITRK6	104	339	13528	1.15112	1	0.998529	100
Annotation Cluster 38	Enrichment Score: 0.29909353159298463
Category	Term	Count	%	PValue	Genes	List Total	Pop Hits	Pop Total	Fold Enrichment	Bonferroni	Benjamini	FDR
KEGG_PATHWAY	hsa04060:Cytokine-cytokine receptor interaction	4	3.25203	0.311466	PRLR, CXCL13, CXCL9, BMPR1B	39	262	5085	1.9906	1	0.952109	97.5255
GOTERM_BP_FAT	GO:0006954~inflammatory response	4	3.25203	0.451563	CFB, CXCL13, CXCL9, BMPR1B	104	325	13528	1.60095	1	0.98559	99.9908
GOTERM_BP_FAT	GO:0006952~defense response	6	4.87805	0.50556	HIST1H2BC, HIST1H2BE, HIST1H2BF, CFB, CXCL13, HIST1H2BG, HIST1H2BI, CXCL9, BMPR1B, CLEC5A	104	615	13528	1.26904	1	0.989837	99.9981
GOTERM_BP_FAT	GO:0009611~response to wounding	5	4.06504	0.578167	SDC1, CFB, CXCL13, CXCL9, BMPR1B	104	530	13528	1.22714	1	0.99308	99.9998
GOTERM_BP_FAT	GO:0006955~immune response	5	4.06504	0.777281	RGS1, CFB, CXCL13, CXCL9, CLEC5A	104	690	13528	0.942586	1	0.999113	100
Annotation Cluster 39	Enrichment Score: 0.26491803151633303
Category	Term	Count	%	PValue	Genes	List Total	Pop Hits	Pop Total	Fold Enrichment	Bonferroni	Benjamini	FDR
GOTERM_BP_FAT	GO:0046649~lymphocyte activation	3	2.43902	0.449146	PRLR, TPD52, HELLS	104	199	13528	1.96096	1	0.985652	99.9901
GOTERM_BP_FAT	GO:0045321~leukocyte activation	3	2.43902	0.552852	PRLR, TPD52, HELLS	104	242	13528	1.61252	1	0.992052	99.9996
GOTERM_BP_FAT	GO:0001775~cell activation	3	2.43902	0.646025	PRLR, TPD52, HELLS	104	287	13528	1.35969	1	0.996043	100
Annotation Cluster 40	Enrichment Score: 0.2541409763406042
Category	Term	Count	%	PValue	Genes	List Total	Pop Hits	Pop Total	Fold Enrichment	Bonferroni	Benjamini	FDR
SP_PIR_KEYWORDS	microsome	3	2.43902	0.143667	CYP2B6, SQLE, SRD5A1	122	106	19235	4.46219	1	0.693316	86.1338
SP_PIR_KEYWORDS	endoplasmic reticulum	6	4.87805	0.467098	CYP2B6, SQLE, NUP210, SULF1, SRD5A1, AGR2	122	713	19235	1.32677	1	0.923918	99.9671
GOTERM_CC_FAT	GO:0005792~microsome	3	2.43902	0.50556	CYP2B6, SQLE, SRD5A1	92	237	12782	1.75867	1	0.954715	99.9766
GOTERM_CC_FAT	GO:0042598~vesicular fraction	3	2.43902	0.521162	CYP2B6, SQLE, SRD5A1	92	244	12782	1.70821	1	0.952678	99.984
GOTERM_CC_FAT	GO:0000267~cell fraction	8	6.50407	0.660722	WISP1, SORD, SLC16A6, CYP2B6, SQLE, CXCL13, LOC440459, MTL5, SRD5A1	92	1083	12782	1.0263	1	0.97605	99.9997
GOTERM_CC_FAT	GO:0005783~endoplasmic reticulum	7	5.69106	0.688142	CYP2B6, SQLE, NUP210, SULF1, SRD5A1, TPD52, AGR2	92	960	12782	1.01307	1	0.978504	99.9999
SP_PIR_KEYWORDS	oxidoreductase	4	3.25203	0.690657	SORD, CYP2B6, SQLE, SRD5A1	122	562	19235	1.12216	1	0.979145	100
GOTERM_BP_FAT	GO:0055114~oxidation reduction	5	4.06504	0.723263	SORD, CYP2B6, SQLE, MICAL2, SRD5A1	104	639	13528	1.01782	1	0.998401	100
GOTERM_CC_FAT	GO:0005624~membrane fraction	5	4.06504	0.835953	SORD, SLC16A6, CYP2B6, SQLE, LOC440459, SRD5A1	92	809	12782	0.858682	1	0.996647	100
GOTERM_CC_FAT	GO:0005626~insoluble fraction	5	4.06504	0.856331	SORD, SLC16A6, CYP2B6, SQLE, LOC440459, SRD5A1	92	839	12782	0.827978	1	0.997486	100
Annotation Cluster 41	Enrichment Score: 0.19714456672654238
Category	Term	Count	%	PValue	Genes	List Total	Pop Hits	Pop Total	Fold Enrichment	Bonferroni	Benjamini	FDR
GOTERM_BP_FAT	GO:0006916~anti-apoptosis	3	2.43902	0.46694	PRLR, BIRC5, HELLS	104	206	13528	1.89432	1	0.986862	99.994
GOTERM_BP_FAT	GO:0042981~regulation of apoptosis	7	5.69106	0.579719	VAV3, PRLR, MMP9, BIRC5, BIK, PMAIP1, HELLS	104	804	13528	1.13251	1	0.992756	99.9998
GOTERM_BP_FAT	GO:0043067~regulation of programmed cell death	7	5.69106	0.589561	VAV3, PRLR, MMP9, BIRC5, BIK, PMAIP1, HELLS	104	812	13528	1.12135	1	0.993003	99.9999
GOTERM_BP_FAT	GO:0010941~regulation of cell death	7	5.69106	0.593222	VAV3, PRLR, MMP9, BIRC5, BIK, PMAIP1, HELLS	104	815	13528	1.11723	1	0.993123	99.9999
GOTERM_BP_FAT	GO:0043066~negative regulation of apoptosis	3	2.43902	0.755733	PRLR, BIRC5, HELLS	104	354	13528	1.10235	1	0.99891	100
GOTERM_BP_FAT	GO:0043069~negative regulation of programmed cell death	3	2.43902	0.762626	PRLR, BIRC5, HELLS	104	359	13528	1.08699	1	0.998974	100
GOTERM_BP_FAT	GO:0060548~negative regulation of cell death	3	2.43902	0.763985	PRLR, BIRC5, HELLS	104	360	13528	1.08397	1	0.998962	100
Annotation Cluster 42	Enrichment Score: 0.18619787755338593
Category	Term	Count	%	PValue	Genes	List Total	Pop Hits	Pop Total	Fold Enrichment	Bonferroni	Benjamini	FDR
SP_PIR_KEYWORDS	transferase	11	8.94309	0.380845	ST6GALNAC5, ST6GAL2, FGFR3, POLE2, GALNT6, PTK6, NAT1, AURKB, EPT1, BMPR1B, TK1	122	1394	19235	1.24412	1	0.895042	99.7773
SP_PIR_KEYWORDS	kinase	6	4.87805	0.436281	FGFR3, PTK6, PKIB, AURKB, BMPR1B, TK1	122	688	19235	1.37498	1	0.912498	99.9326
GOTERM_BP_FAT	GO:0007167~enzyme linked receptor protein signaling pathway	4	3.25203	0.485058	REPS2, FGFR3, PRLR, BMPR1B	104	342	13528	1.52137	1	0.988043	99.9965
SP_PIR_KEYWORDS	magnesium	4	3.25203	0.528629	FGFR3, AURKB, EPT1, BMPR1B	122	442	19235	1.42682	1	0.940228	99.9931
INTERPRO	IPR017441:Protein kinase, ATP binding site	4	3.25203	0.562821	FGFR3, PTK6, AURKB, BMPR1B	108	455	16659	1.35604	1	0.999995	99.9982
UP_SEQ_FEATURE	domain:Protein kinase	4	3.25203	0.573273	FGFR3, PTK6, AURKB, BMPR1B	122	469	19113	1.33615	1	1	99.9996
GOTERM_BP_FAT	GO:0006468~protein amino acid phosphorylation	6	4.87805	0.578576	KISS1R, FGFR3, PRLR, PTK6, AURKB, BMPR1B	104	667	13528	1.17011	1	0.992883	99.9998
INTERPRO	IPR000719:Protein kinase, core	4	3.25203	0.593639	FGFR3, PTK6, AURKB, BMPR1B	108	476	16659	1.29622	1	0.999997	99.9993
UP_SEQ_FEATURE	binding site:ATP	4	3.25203	0.671033	FGFR3, PTK6, AURKB, BMPR1B	122	542	19113	1.15619	1	1	100
GOTERM_BP_FAT	GO:0016310~phosphorylation	6	4.87805	0.736241	KISS1R, FGFR3, PRLR, PTK6, AURKB, BMPR1B	104	800	13528	0.975577	1	0.998534	100
GOTERM_BP_FAT	GO:0007243~protein kinase cascade	3	2.43902	0.777207	KISS1R, FGFR3, PRLR	104	370	13528	1.05468	1	0.999146	100
UP_SEQ_FEATURE	active site:Proton acceptor	4	3.25203	0.791182	FGFR3, PTK6, AURKB, BMPR1B	122	658	19113	0.952364	1	1	100
GOTERM_MF_FAT	GO:0004672~protein kinase activity	4	3.25203	0.791559	FGFR3, PTK6, AURKB, BMPR1B	90	606	12983	0.952182	1	0.999918	100
GOTERM_MF_FAT	GO:0004674~protein serine/threonine kinase activity	3	2.43902	0.798972	PTK6, AURKB, BMPR1B	90	430	12983	1.00643	1	0.999916	100
GOTERM_BP_FAT	GO:0006793~phosphorus metabolic process	6	4.87805	0.871593	KISS1R, FGFR3, PRLR, PTK6, AURKB, BMPR1B	104	973	13528	0.802119	1	0.999913	100
GOTERM_BP_FAT	GO:0006796~phosphate metabolic process	6	4.87805	0.871593	KISS1R, FGFR3, PRLR, PTK6, AURKB, BMPR1B	104	973	13528	0.802119	1	0.999913	100
SP_PIR_KEYWORDS	receptor	5	4.06504	0.991618	KISS1R, FGFR3, PRLR, CELSR1, BMPR1B	122	1583	19235	0.497991	1	0.999999	100
Annotation Cluster 43	Enrichment Score: 0.1323406796781752
Category	Term	Count	%	PValue	Genes	List Total	Pop Hits	Pop Total	Fold Enrichment	Bonferroni	Benjamini	FDR
GOTERM_MF_FAT	GO:0005525~GTP binding	3	2.43902	0.728358	RASEF, FKBP4, RAB25	90	372	12983	1.16335	1	0.999791	100
GOTERM_MF_FAT	GO:0019001~guanyl nucleotide binding	3	2.43902	0.741851	RASEF, FKBP4, RAB25	90	382	12983	1.1329	1	0.999809	100
GOTERM_MF_FAT	GO:0032561~guanyl ribonucleotide binding	3	2.43902	0.741851	RASEF, FKBP4, RAB25	90	382	12983	1.1329	1	0.999809	100
Annotation Cluster 44	Enrichment Score: 0.08294294016363547
Category	Term	Count	%	PValue	Genes	List Total	Pop Hits	Pop Total	Fold Enrichment	Bonferroni	Benjamini	FDR
GOTERM_CC_FAT	GO:0005887~integral to plasma membrane	10	8.13008	0.474326	MUC1, FXYD3, SDC1, FGFR3, SLC16A6, CLDN3, LOC440459, CEACAM6, CELSR1, BMPR1B, CLEC5A	92	1188	12782	1.16948	1	0.95986	99.9516
GOTERM_CC_FAT	GO:0031226~intrinsic to plasma membrane	10	8.13008	0.502132	MUC1, FXYD3, SDC1, FGFR3, SLC16A6, CLDN3, LOC440459, CEACAM6, CELSR1, BMPR1B, CLEC5A	92	1215	12782	1.1435	1	0.961693	99.9746
GOTERM_CC_FAT	GO:0044459~plasma membrane part	15	12.1951	0.721981	MUC1, PARD6B, FXYD3, FGFR3, CLDN3, KIF18A, CELSR1, SDC1, SLC16A6, EPB41L5, LOC440459, CEACAM6, RAB25, SSX2IP, BMPR1B, CLEC5A	92	2203	12782	0.945993	1	0.983831	100
UP_SEQ_FEATURE	topological domain:Cytoplasmic	19	15.4472	0.821218	MUC1, TMEM97, FXYD3, FGFR3, ST6GAL2, GALNT6, CLDN3, SLC44A4, C20ORF103, CELSR1, ST6GALNAC5, SDC1, KISS1R, PRLR, SLC16A6, NUP210, LOC440459, SLITRK6, BMPR1B, CLEC5A	122	3374	19113	0.882221	1	1	100
UP_SEQ_FEATURE	topological domain:Extracellular	15	12.1951	0.833657	MUC1, TMEM97, FXYD3, FGFR3, SLC44A4, CLDN3, C20ORF103, CELSR1, SDC1, KISS1R, PRLR, SLC16A6, LOC440459, SLITRK6, BMPR1B, CLEC5A	122	2719	19113	0.864273	1	1	100
UP_SEQ_FEATURE	transmembrane region	25	20.3252	0.946733	FXYD3, FGFR3, GALNT6, SLC44A4, CLDN3, C20ORF103, EPT1, ST6GALNAC5, KISS1R, NUP210, LOC440459, SRD5A1, MUC1, PLAC2, TMEM97, ST6GAL2, CELSR1, SDC1, PRLR, TLCD1, SQLE, SLC16A6, BIK, SLITRK6, BMPR1B, CLEC5A	122	4911	19113	0.797515	1	1	100
SP_PIR_KEYWORDS	transmembrane	25	20.3252	0.950838	FXYD3, FGFR3, GALNT6, SLC44A4, CLDN3, C20ORF103, EPT1, ST6GALNAC5, KISS1R, NUP210, LOC440459, SRD5A1, MUC1, PLAC2, TMEM97, ST6GAL2, CELSR1, SDC1, PRLR, TLCD1, SQLE, SLC16A6, BIK, SLITRK6, BMPR1B, CLEC5A	122	4973	19235	0.7926	1	0.999904	100
GOTERM_CC_FAT	GO:0005886~plasma membrane	20	16.2602	0.97656	MUC1, PARD6B, FXYD3, FGFR3, VAV3, CLDN3, CFB, KIF18A, CELSR1, SDC1, KISS1R, RGS1, SLC16A6, EPB41L5, KRT8, LOC440459, CEACAM6, KRT8P9, RAB25, LOC149501, SSX2IP, BMPR1B, CLEC5A	92	3777	12782	0.735689	1	0.999965	100
SP_PIR_KEYWORDS	cell membrane	8	6.50407	0.988255	MUC1, PARD6B, KISS1R, SLC16A6, CLDN3, LOC440459, CEACAM6, RAB25, CELSR1	122	2194	19235	0.574891	1	0.999998	100
SP_PIR_KEYWORDS	membrane	29	23.5772	0.991065	FXYD3, FGFR3, GALNT6, CYP2B6, SLC44A4, CLDN3, C20ORF103, EPT1, ST6GALNAC5, KISS1R, NUP210, LOC440459, CEACAM6, SRD5A1, RAB25, MUC1, PLAC2, TMEM97, PARD6B, ST6GAL2, CELSR1, SDC1, PRLR, TLCD1, SLC16A6, SQLE, BIK, SLITRK6, BMPR1B, CLEC5A	122	6256	19235	0.730859	1	0.999999	100
GOTERM_CC_FAT	GO:0016021~integral to membrane	26	21.1382	0.998048	FXYD3, FGFR3, GALNT6, SLC44A4, CLDN3, C20ORF103, EPT1, ST6GALNAC5, KISS1R, NUP210, LOC440459, CEACAM6, SRD5A1, MUC1, PLAC2, TMEM97, ST6GAL2, CELSR1, SDC1, PRLR, TLCD1, SLC16A6, SQLE, BIK, SLITRK6, BMPR1B, CLEC5A	92	5297	12782	0.681953	1	1	100
GOTERM_CC_FAT	GO:0031224~intrinsic to membrane	26	21.1382	0.999223	FXYD3, FGFR3, GALNT6, SLC44A4, CLDN3, C20ORF103, EPT1, ST6GALNAC5, KISS1R, NUP210, LOC440459, CEACAM6, SRD5A1, MUC1, PLAC2, TMEM97, ST6GAL2, CELSR1, SDC1, PRLR, TLCD1, SLC16A6, SQLE, BIK, SLITRK6, BMPR1B, CLEC5A	92	5485	12782	0.658579	1	1	100
Annotation Cluster 45	Enrichment Score: 0.013999220888835498
Category	Term	Count	%	PValue	Genes	List Total	Pop Hits	Pop Total	Fold Enrichment	Bonferroni	Benjamini	FDR
GOTERM_BP_FAT	GO:0045935~positive regulation of nucleobase, nucleoside, nucleotide and nucleic acid metabolic process	3	2.43902	0.954398	FOXA1, LEF1, RAD51	104	624	13528	0.62537	1	0.999999	100
GOTERM_BP_FAT	GO:0051173~positive regulation of nitrogen compound metabolic process	3	2.43902	0.960066	FOXA1, LEF1, RAD51	104	644	13528	0.605948	1	0.999999	100
GOTERM_BP_FAT	GO:0010604~positive regulation of macromolecule metabolic process	3	2.43902	0.990767	FOXA1, LEF1, RAD51	104	857	13528	0.455345	1	1	100
