# Supplementary material for: A genomic ruler to assess oncogenic transition between breast tumor and stroma
Source: PLoS One. 2018 Oct 16;13(10):e0205602. doi: 10.1371/journal.pone.0205602 (PMC6191134; doi:10.1371/journal.pone.0205602)
Supplement: S3 File — Genome-wide mRNA analysis of downregulated tumor-like genes in stromal profiles and upregulated stromal gene profiles analyzed by DAVID. (XLSX) [file pone.0205602.s005.xlsx]

## Sheet: tumor_down_stroma_up_DAVID.txt
Annotation Cluster 1	Enrichment Score: 12.436452205541881
Category	Term	Count	%	PValue	Genes	List Total	Pop Hits	Pop Total	Fold Enrichment	Bonferroni	Benjamini	FDR
UP_SEQ_FEATURE	signal peptide	97	37.8906	2.49091e-18	PTGS2, CXCL12, OGN, APOD, SPX, CFD, MATN2, EGFR, LRRN4CL, LIFR, LHFP, PCOLCE2, TMEM132C, PRELP, CCDC3, TFPI, CD300LG, ADAMTS1, MFAP4, ADAMTS5, RBP4, EMCN, MAMDC2, ENPP2, CLU, TIMP4, NRN1, ABI3BP, ANGPTL1, MRC1, LPL, BMP2, DEFB132, CCDC80, C16ORF89, ECM2, PCDH18, LAMA2, C2ORF40, LYVE1, RNF150, SFRP1, NTRK2, ITGA7, TGFBR3, FGF7, CLSTN2, CACHD1, LEPR, IGFBP6, DDR2, ACVR1C, EDNRB, GPC3, SRPX, SEMA3G,…	240	3346	20063	2.42343	2.40871e-15	2.40871e-15	3.91873e-15
UP_KEYWORDS	Glycoprotein	108	42.1875	8.771e-15	PTGS2, TSPAN7, AQP1, OGN, AGTR1, APOD, MATN2, EGFR, LRRN4CL, CRYAB, LIFR, PCOLCE2, TMEM132C, PRELP, CCDC3, CD36, TFPI, CD300LG, ADAMTS1, MFAP4, EMP1, ADAMTS5, ABCA8, GPR146, EMCN, ABCA9, MAMDC2, ENPP2, CLU, MME, NRN1, ABCA6, ABI3BP, ANGPTL1, MEST, MRC1, LPL, BMP2, KLB, C16ORF89, HBA1, ECM2, PCDH18, LAMA2, LYVE1, RNF150, SFRP1, NTRK2, ITGA7, LVRN, TGFBR3, SPTBN1, SCARA5, FGF7, CLSTN2, CACHD1, LEPR…	242	4551	20581	2.01822	2.52598e-12	1.26299e-12	1.16462e-11
UP_KEYWORDS	Signal	100	39.0625	8.84942e-14	PTGS2, CXCL12, OGN, APOD, SPX, CFD, MATN2, EGFR, LRRN4CL, LIFR, LHFP, PCOLCE2, TMEM132C, PRELP, CCDC3, TFPI, CD300LG, ADAMTS1, MFAP4, ADAMTS5, RBP4, EMCN, MAMDC2, ENPP2, CLU, TIMP4, NRN1, ABI3BP, SAA2-SAA4, ANGPTL1, MEST, MRC1, LPL, BMP2, DEFB132, CCDC80, C16ORF89, ECM2, PCDH18, LAMA2, C2ORF40, LYVE1, RNF150, SFRP1, NTRK2, ITGA7, TGFBR3, FGF7, CLSTN2, CACHD1, LEPR, IGFBP6, DDR2, ACVR1C, EDNRB, GP…	242	4160	20581	2.04436	2.54836e-11	8.49454e-12	1.17506e-10
UP_SEQ_FEATURE	disulfide bond	76	29.6875	2.35398e-11	PTGS2, LEPR, IGFBP6, DDR2, CXCL12, OGN, EDNRB, AGTR1, SRPX, APOD, SEMA3G, RSPO3, ANGPT1, CFD, GPIHBP1, BOC, GHR, MATN2, EGFR, CLMP, BTNL9, LIFR, ACKR1, PCOLCE2, PRELP, ADRB2, CD36, ADRB1, SGCG, TFPI, CD300LG, CA4, ADAMTS1, CHL1, ADAMTS5, AOC3, C7, TF, RBP4, ENPP2, CLU, CXCL2, MME, TIMP4, KIT, IGSF10, GALNT16, ANGPTL1, PTX3, FGFBP2, DPT, MRC1, LPL, BMP2, IL6, RNASE1, CES1, SVEP1, DEFB132, TNXA, LR…	240	2917	20063	2.17802	2.2763e-08	1.13815e-08	3.70332e-08
UP_SEQ_FEATURE	glycosylation site:N-linked (GlcNAc...)	96	37.5	3.54656e-11	FGF7, CLSTN2, CACHD1, PTGS2, LEPR, TSPAN7, AQP1, DDR2, OGN, EDNRB, AGTR1, GPC3, APOD, SEMA3G, RSPO3, ITIH5, ANGPT1, BOC, GPIHBP1, GHR, EGFR, MATN2, CLMP, LRRN4CL, BTNL9, TNMD, LIFR, ACKR1, PCDH9, PCOLCE2, PRELP, TMEM132C, ADRB2, NAALAD2, CHRDL1, ADRB1, CD36, DGAT2, SGCG, TFPI, CD300LG, ADAMTS1, MFAP4, CHL1, EMP1, ADAMTS5, AOC3, ABCA8, C7, TF, GPR146, EMCN, ABCA9, MAMDC2, ENPP2, CLU, MME, SLC19A3,…	240	4234	20063	1.89542	3.42953e-08	1.14318e-08	5.5795e-08
UP_KEYWORDS	Disulfide bond	79	30.8594	1.49058e-09	PTGS2, LEPR, IGFBP6, DDR2, CXCL12, OGN, EDNRB, AGTR1, SRPX, APOD, SEMA3G, RSPO3, ANGPT1, CFD, GPIHBP1, BOC, GHR, EGFR, MATN2, CLMP, BTNL9, TNMD, LIFR, ACKR1, PCOLCE2, PRELP, ADRB2, CD36, ADRB1, SGCG, TFPI, CD300LG, CA4, ADAMTS1, CHL1, ADAMTS5, AOC3, C7, TF, RBP4, ENPP2, CLU, CXCL2, MME, TIMP4, KIT, ITM2A, IGSF10, GALNT16, ANGPTL1, PTX3, FGFBP2, DPT, MRC1, LPL, BMP2, IL6, RNASE1, CES1, SVEP1, DEFB…	242	3434	20581	1.95649	4.29286e-07	1.07321e-07	1.97946e-06
Annotation Cluster 2	Enrichment Score: 11.436991923391103
Category	Term	Count	%	PValue	Genes	List Total	Pop Hits	Pop Total	Fold Enrichment	Bonferroni	Benjamini	FDR
UP_KEYWORDS	Secreted	69	26.9531	7.55611e-17	FGF7, LEPR, IGFBP6, CXCL12, OGN, GPC3, SPX, APOD, SAA1, SEMA3G, RSPO3, GPX3, ITIH5, ANGPT1, CFD, FGF2, GHR, MATN2, EGFR, LIFR, PKDCC, PCOLCE2, PRELP, CCDC3, CHRDL1, TFPI, ADAMTS1, MFAP4, CHL1, ADAMTS5, C7, TF, RBP4, EMCN, MAMDC2, ENPP2, CLU, CXCL2, TIMP4, IL33, ABI3BP, IGSF10, COL6A6, ANGPTL1, PTX3, FGFBP2, DPT, LPL, IL6, BMP2, RNASE1, DEFB132, SVEP1, CCDC80, ANXA1, C16ORF89, IGF1, ECM2, ADIPOQ, …	242	1965	20581	2.98633	3.19744e-14	3.19744e-14	1.44329e-13
GOTERM_CC_DIRECT	GO:0005615~extracellular space	48	18.75	3.80509e-10	TF, RBP4, ENPP2, CLU, IGFBP6, CXCL2, TIMP4, IL33, KIT, NRN1, CXCL12, ABI3BP, OGN, GPC3, SPX, APOD, SAA1, SEMA3G, PPP1R1A, GPX3, ANGPTL1, ANGPT1, CFD, PTX3, FGFBP2, FGF2, GHR, DPT, EGFR, LPL, IL6, BMP2, CES1, ANXA1, IGF1, ECM2, ADIPOQ, PRELP, LEP, C2ORF40, CD36, S100B, SFRP1, FBLN5, TFPI, TGFBR3, GDF10, ADAMTS5	238	1347	18224	2.7286	9.01805e-08	9.01805e-08	4.90162e-07
GOTERM_CC_DIRECT	GO:0005576~extracellular region	52	20.3125	1.69966e-09	C7, TF, RBP4, EMCN, FGF7, LEPR, CLU, IGFBP6, CXCL2, IL33, CXCL12, IGSF10, OGN, SAA2-SAA4, APOD, COL6A6, SAA1, RSPO3, GPX3, ITIH5, ANGPT1, CFD, PTX3, FGF2, HBB, GHR, LPL, BMP2, IL6, SVEP1, DEFB132, ANXA1, IGF1, PKDCC, HBA1, ADIPOQ, PLAC9, PCOLCE2, PRELP, LEP, LAMA2, VWF, CCDC3, CHRDL1, SFRP1, S100B, FBLN5, TFPI, TGFBR3, PDZD2, MFAP4, ADAMTS5	238	1610	18224	2.47311	4.02819e-07	2.01409e-07	2.18946e-06
Annotation Cluster 3	Enrichment Score: 2.9391007276494037
Category	Term	Count	%	PValue	Genes	List Total	Pop Hits	Pop Total	Fold Enrichment	Bonferroni	Benjamini	FDR
UP_KEYWORDS	Obesity	7	2.73438	4.34633e-05	LEP, ENPP2, LEPR, NTRK2, PPARG, ADIPOQ, LIPE	242	55	20581	10.824	0.0124397	0.00178665	0.0577031
KEGG_PATHWAY	hsa04152:AMPK signaling pathway	9	3.51562	0.000604883	PPP2R1B, LEP, CD36, LEPR, PPARG, IGF1, ADIPOQ, LIPE, PCK1	109	122	6910	4.67664	0.109678	0.0229667	0.750485
UP_KEYWORDS	Diabetes mellitus	4	1.5625	0.05793	LEP, PPARG, ADIPOQ, LIPE	242	75	20581	4.53576	1	0.436105	54.728
Annotation Cluster 4	Enrichment Score: 2.551332553142982
Category	Term	Count	%	PValue	Genes	List Total	Pop Hits	Pop Total	Fold Enrichment	Bonferroni	Benjamini	FDR
UP_KEYWORDS	Cell membrane	64	25	1.1276e-05	CLSTN2, LEPR, CLDN5, AQP1, DDR2, EDNRB, AGTR1, SPRY2, GPC3, ANK2, C14ORF180, TMEM100, GPIHBP1, BOC, GHR, EGFR, CLMP, LIFR, PCDH9, NAALAD2, ADRB2, ADRB1, CD36, SGCG, PLEKHH2, CD300LG, CA4, RASD1, CHL1, AOC3, ABCA8, CAV2, GPR146, EMCN, CAV1, GNAI1, MRAP, MME, GNG11, C2ORF88, KIT, CLDN11, NRN1, PLPP3, SORBS1, PLIN4, DMD, MYZAP, MRC1, LPL, KLB, KCNB1, ANXA1, ATP1A2, FZD4, PCDH18, PDE2A, SLC16A7, NTRK…	242	3175	20581	1.7143	0.00324224	0.000649292	0.0149733
UP_KEYWORDS	Membrane	112	43.75	0.00125025	PTGS2, TUSC5, TSPAN7, PDE3B, AQP1, AGTR1, ANK2, C14ORF180, EGFR, LRRN4CL, LIFR, LHFP, TMEM132C, CD36, TFPI, CD300LG, ADAMTS1, CLIP4, EMP1, ABCA8, CAV2, GPR146, EMCN, CAV1, ABCA9, GNAI1, ENPP2, MRAP, CLU, AKAP12, MME, IL33, NRN1, ABCA6, DMD, FAM162B, MEST, MRC1, LPL, KLB, KCNB1, MAOA, CCDC80, ACACB, PCDH18, SYNE3, LYVE1, RNF150, NTRK2, ITGA7, LVRN, TGFBR3, SPTBN1, SCARA5, CLSTN2, CACHD1, LEPR, CLD…	242	7494	20581	1.27103	0.302531	0.0237337	1.64763
GOTERM_CC_DIRECT	GO:0005886~plasma membrane	75	29.2969	0.00130447	LEPR, CLDN5, PREX2, AQP1, DDR2, ACVR1C, SPRY2, EDNRB, AGTR1, GPC3, ANK2, C14ORF180, ANGPT1, TMEM100, BOC, GHR, EGFR, CLMP, LIFR, ACKR1, PCDH9, ADRB2, NAALAD2, ADRB1, CD36, SGCG, PLEKHH2, TFPI, CD300LG, CA4, GPAM, RASD1, CHL1, EMP1, AOC3, ABCA8, CAV2, GPR146, EMCN, CAV1, GNAI1, ENPP2, MRAP, FHL1, AKAP12, MME, GNG11, SLC19A3, C2ORF88, KIT, CLDN11, ZBTB16, NRN1, PLPP3, ITM2A, SORBS1, PLIN4, DMD, MRC…	238	4121	18224	1.39356	0.266084	0.0277319	1.66742
UP_SEQ_FEATURE	topological domain:Cytoplasmic	59	23.0469	0.00338976	CLSTN2, CACHD1, LEPR, CLDN5, TSPAN7, AQP1, DDR2, ACVR1C, EDNRB, AGTR1, BOC, GHR, EGFR, BTNL9, LRRN4CL, CLMP, TNMD, LIFR, ACKR1, PCDH9, TMEM132C, ADRB2, NAALAD2, ADRB1, CD36, SGCG, CD300LG, GPAM, CHL1, AOC3, GPR146, CAV2, EMCN, CAV1, MRAP, MME, SLC19A3, KIT, CLDN11, PLPP3, GALNT16, MRC1, KLB, MAOA, KCNB1, LRRN3, NPR1, ATP1A2, FZD4, PCDH18, SYNE3, LYVE1, RNF150, NTRK2, ITGA7, LVRN, SCN4B, TGFBR3, S…	240	3456	20063	1.42713	0.962502	0.305685	5.20171
UP_KEYWORDS	Transmembrane	86	33.5938	0.00458796	CACHD1, CLSTN2, TUSC5, LEPR, CLDN5, PDE3B, TSPAN7, AQP1, DDR2, ACVR1C, EDNRB, AGTR1, C14ORF180, TMEM100, BOC, GHR, EGFR, CLMP, LRRN4CL, BTNL9, TNMD, LIFR, ACKR1, PCDH9, LHFP, TMEM132C, ADRB2, ANKRD29, NAALAD2, ADRB1, CD36, SGCG, DGAT2, CLIC5, CD300LG, CA4, ADAMTS1, CLIP4, GPAM, CHL1, EMP1, AOC3, ABCA8, CAV2, GPR146, EMCN, CAV1, ABCA9, ENPP2, MRAP, MME, SLC19A3, KIT, CLDN11, IL33, PLPP3, ABCA6, IT…	242	5651	20581	1.29427	0.734031	0.0709348	5.92403
UP_SEQ_FEATURE	topological domain:Extracellular	49	19.1406	0.00500111	GPR146, EMCN, CACHD1, CLSTN2, MRAP, LEPR, CLDN5, MME, TSPAN7, SLC19A3, CLDN11, KIT, AQP1, DDR2, ACVR1C, AGTR1, EDNRB, BOC, GHR, MRC1, EGFR, BTNL9, LRRN4CL, CLMP, KLB, TNMD, LRRN3, LIFR, ACKR1, PCDH9, NPR1, FZD4, TMEM132C, PCDH18, LYVE1, NAALAD2, ADRB2, RNF150, CD36, ADRB1, SGCG, NTRK2, ITGA7, CD300LG, TGFBR3, SCN4B, SCARA5, CHL1, AOC3	240	2787	20063	1.46975	0.992158	0.356444	7.5845
UP_KEYWORDS	Transmembrane helix	85	33.2031	0.00627258	CACHD1, CLSTN2, TUSC5, LEPR, CLDN5, PDE3B, TSPAN7, AQP1, DDR2, ACVR1C, EDNRB, AGTR1, C14ORF180, TMEM100, BOC, GHR, EGFR, CLMP, LRRN4CL, BTNL9, TNMD, LIFR, ACKR1, PCDH9, LHFP, TMEM132C, ADRB2, ANKRD29, NAALAD2, ADRB1, CD36, SGCG, DGAT2, CLIC5, CD300LG, CA4, ADAMTS1, CLIP4, GPAM, CHL1, EMP1, AOC3, ABCA8, CAV2, GPR146, EMCN, CAV1, ABCA9, ENPP2, MRAP, MME, SLC19A3, KIT, CLDN11, IL33, PLPP3, ABCA6, IT…	242	5634	20581	1.28308	0.836704	0.0909712	8.0165
UP_SEQ_FEATURE	transmembrane region	78	30.4688	0.00849737	CLSTN2, CACHD1, TUSC5, LEPR, CLDN5, PDE3B, TSPAN7, AQP1, DDR2, ACVR1C, EDNRB, AGTR1, C14ORF180, TMEM100, GPIHBP1, BOC, GHR, EGFR, CLMP, LRRN4CL, BTNL9, TNMD, LIFR, ACKR1, PCDH9, LHFP, TMEM132C, ADRB2, NAALAD2, ADRB1, CD36, DGAT2, SGCG, PLEKHH2, CLIC5, CD300LG, GPAM, CHL1, EMP1, AOC3, ABCA8, CAV2, GPR146, EMCN, CAV1, ABCA9, MRAP, MME, SLC19A3, KIT, CLDN11, PLPP3, ABCA6, ITM2A, TMEM37, GALNT16, FAM…	240	5056	20063	1.28965	0.999739	0.445358	12.5631
GOTERM_CC_DIRECT	GO:0016021~integral component of membrane	76	29.6875	0.143164	CACHD1, CLSTN2, TUSC5, LEPR, CLDN5, PDE3B, TSPAN7, AQP1, EDNRB, AGTR1, C14ORF180, TMEM100, GHR, EGFR, CLMP, LRRN4CL, BTNL9, TNMD, LIFR, ACKR1, PCDH9, LHFP, TMEM132C, ADRB2, ANKRD29, NAALAD2, CD36, DGAT2, SGCG, CD300LG, CA4, ADAMTS1, CLIP4, GPAM, CHL1, EMP1, AOC3, ABCA8, CAV2, GPR146, EMCN, CAV1, ABCA9, ENPP2, MRAP, MME, SLC19A3, KIT, CLDN11, IL33, ABCA6, ITM2A, TMEM37, PLIN1, FMO2, GALNT16, FAM16…	238	5163	18224	1.12714	1	0.648746	86.3352
Annotation Cluster 5	Enrichment Score: 2.0987653855892328
Category	Term	Count	%	PValue	Genes	List Total	Pop Hits	Pop Total	Fold Enrichment	Bonferroni	Benjamini	FDR
UP_KEYWORDS	Growth factor	8	3.125	0.000902563	OGN, BMP2, IL6, FGF7, IGF1, GDF10, CXCL12, FGF2	242	131	20581	5.19362	0.228991	0.0198055	1.19197
GOTERM_MF_DIRECT	GO:0008083~growth factor activity	9	3.51562	0.000908356	LEP, OGN, BMP2, IL6, FGF7, IGF1, GDF10, CXCL12, FGF2	209	162	16881	4.48724	0.352341	0.0601697	1.29197
GOTERM_MF_DIRECT	GO:0005125~cytokine activity	6	2.34375	0.0671689	BMP2, IL6, GDF10, IL33, FGF2, ADIPOQ	209	176	16881	2.75353	1	0.682115	63.0255
UP_KEYWORDS	Cytokine	6	2.34375	0.07312	BMP2, IL6, CXCL2, GDF10, IL33, CXCL12	242	190	20581	2.68565	1	0.495093	63.518
Annotation Cluster 6	Enrichment Score: 2.060825686087604
Category	Term	Count	%	PValue	Genes	List Total	Pop Hits	Pop Total	Fold Enrichment	Bonferroni	Benjamini	FDR
GOTERM_MF_DIRECT	GO:0047086~ketosteroid monooxygenase activity	3	1.17188	0.00044961	AKR1C3, AKR1C2, AKR1C1	209	3	16881	80.7703	0.193428	0.052322	0.641439
GOTERM_MF_DIRECT	GO:0047115~trans-1,2-dihydrobenzene-1,2-diol dehydrogenase activity	3	1.17188	0.000891912	AKR1C3, AKR1C2, AKR1C1	209	4	16881	60.5778	0.347226	0.0686194	1.26871
GOTERM_MF_DIRECT	GO:0018636~phenanthrene 9,10-monooxygenase activity	3	1.17188	0.000891912	AKR1C3, AKR1C2, AKR1C1	209	4	16881	60.5778	0.347226	0.0686194	1.26871
GOTERM_BP_DIRECT	GO:0071395~cellular response to jasmonic acid stimulus	3	1.17188	0.00102589	AKR1C3, AKR1C2, AKR1C1	223	4	16792	56.4753	0.847157	0.1177	1.73127
GOTERM_MF_DIRECT	GO:0004032~alditol:NADP+ 1-oxidoreductase activity	3	1.17188	0.00304633	AKR1C3, AKR1C2, AKR1C1	209	7	16881	34.6159	0.767385	0.135701	4.27181
GOTERM_MF_DIRECT	GO:0016655~oxidoreductase activity, acting on NAD(P)H, quinone or similar compound as acceptor	3	1.17188	0.00402889	AKR1C3, AKR1C2, AKR1C1	209	8	16881	30.2889	0.854808	0.160902	5.61302
GOTERM_BP_DIRECT	GO:0044598~doxorubicin metabolic process	3	1.17188	0.00462299	AKR1C3, AKR1C2, AKR1C1	223	8	16792	28.2377	0.999792	0.215161	7.58139
GOTERM_BP_DIRECT	GO:0044597~daunorubicin metabolic process	3	1.17188	0.00462299	AKR1C3, AKR1C2, AKR1C1	223	8	16792	28.2377	0.999792	0.215161	7.58139
GOTERM_BP_DIRECT	GO:0042448~progesterone metabolic process	3	1.17188	0.00589225	AKR1C3, AKR1C2, AKR1C1	223	9	16792	25.1001	0.99998	0.247683	9.56622
INTERPRO	IPR018170:Aldo/keto reductase, conserved site	3	1.17188	0.00755285	AKR1C3, AKR1C2, AKR1C1	227	11	18559	22.2976	0.987689	0.584991	10.5467
INTERPRO	IPR020471:Aldo/keto reductase subgroup	3	1.17188	0.00755285	AKR1C3, AKR1C2, AKR1C1	227	11	18559	22.2976	0.987689	0.584991	10.5467
UP_SEQ_FEATURE	site:Lowers pKa of active site Tyr	3	1.17188	0.010109	AKR1C3, AKR1C2, AKR1C1	240	13	20063	19.2913	0.999946	0.480562	14.7724
GOTERM_MF_DIRECT	GO:0016491~oxidoreductase activity	8	3.125	0.0121243	AKR1C3, ALDH1A1, AKR1C2, MAOA, AOX1, ADH1C, ADH1B, AKR1C1	209	200	16881	3.23081	0.997064	0.322078	16.0166
PIR_SUPERFAMILY	PIRSF000097:aldo-keto reductase	3	1.17188	0.0125236	AKR1C3, AKR1C2, AKR1C1	31	10	1692	16.3742	0.340247	0.340247	10.4168
INTERPRO	IPR001395:Aldo/keto reductase	3	1.17188	0.0178021	AKR1C3, AKR1C2, AKR1C1	227	17	18559	14.4278	0.99997	0.64719	23.2074
INTERPRO	IPR023210:NADP-dependent oxidoreductase domain	3	1.17188	0.0198686	AKR1C3, AKR1C2, AKR1C1	227	18	18559	13.6263	0.999991	0.652908	25.5486
UP_SEQ_FEATURE	nucleotide phosphate-binding region:NADP	4	1.5625	0.0584333	AKR1C3, AKR1C2, FMO2, AKR1C1	240	74	20063	4.51869	1	0.865702	61.2187
UP_SEQ_FEATURE	binding site:Substrate	8	3.125	0.0694294	AKR1C3, GPD1, AKR1C2, RNASE1, ASPA, PDE2A, AKR1C1, PCK1	240	301	20063	2.22182	1	0.878588	67.7626
KEGG_PATHWAY	hsa00140:Steroid hormone biosynthesis	3	1.17188	0.22945	AKR1C3, AKR1C2, AKR1C1	109	58	6910	3.27903	1	0.639883	96.1037
UP_KEYWORDS	NADP	4	1.5625	0.371508	AKR1C3, AKR1C2, FMO2, AKR1C1	242	186	20581	1.82893	1	0.876306	99.7904
Annotation Cluster 7	Enrichment Score: 2.046242834072056
Category	Term	Count	%	PValue	Genes	List Total	Pop Hits	Pop Total	Fold Enrichment	Bonferroni	Benjamini	FDR
UP_SEQ_FEATURE	zinc finger region:C5-type	3	1.17188	0.000834625	EBF3, EBF2, EBF1	240	4	20063	62.6969	0.553992	0.125908	1.305
INTERPRO	IPR018350:Transcription factor COE, conserved site	3	1.17188	0.000871649	EBF3, EBF2, EBF1	227	4	18559	61.3183	0.396963	0.396963	1.27376
INTERPRO	IPR003523:Transcription factor COE	3	1.17188	0.000871649	EBF3, EBF2, EBF1	227	4	18559	61.3183	0.396963	0.396963	1.27376
UP_SEQ_FEATURE	domain:IPT/TIG	3	1.17188	0.00597087	EBF3, EBF2, EBF1	240	10	20063	25.0787	0.996945	0.38282	8.99139
UP_SEQ_FEATURE	compositionally biased region:Pro/Ser/Thr-rich	3	1.17188	0.010109	EBF3, EBF2, EBF1	240	13	20063	19.2913	0.999946	0.480562	14.7724
INTERPRO	IPR002909:Cell surface receptor IPT/TIG	3	1.17188	0.0544894	EBF3, EBF2, EBF1	227	31	18559	7.91204	1	0.756572	56.1188
SMART	SM00429:IPT	3	1.17188	0.0545227	EBF3, EBF2, EBF1	142	27	10057	7.86933	0.99961	0.729692	48.3932
INTERPRO	IPR014756:Immunoglobulin E-set	3	1.17188	0.375187	EBF3, EBF2, EBF1	227	107	18559	2.29227	1	0.997341	99.9006
Annotation Cluster 8	Enrichment Score: 1.9977398998654468
Category	Term	Count	%	PValue	Genes	List Total	Pop Hits	Pop Total	Fold Enrichment	Bonferroni	Benjamini	FDR
GOTERM_BP_DIRECT	GO:0051897~positive regulation of protein kinase B signaling	8	3.125	0.000122718	LEP, AKR1C3, EGFR, SPRY2, AKR1C2, IL6, ANGPT1, FGF2	223	84	16792	7.17147	0.201154	0.0246454	0.208597
GOTERM_BP_DIRECT	GO:0070374~positive regulation of ERK1 and ERK2 cascade	7	2.73438	0.0289799	EGFR, SPRY2, BMP2, IL6, CD36, ANGPT1, FGF2	223	175	16792	3.01202	1	0.516767	39.3697
GOTERM_BP_DIRECT	GO:0042060~wound healing	3	1.17188	0.285612	EGFR, IL6, FGF2	223	80	16792	2.82377	1	0.977085	99.6729
Annotation Cluster 9	Enrichment Score: 1.9766911269077925
Category	Term	Count	%	PValue	Genes	List Total	Pop Hits	Pop Total	Fold Enrichment	Bonferroni	Benjamini	FDR
INTERPRO	IPR000566:Lipocalin/cytosolic fatty-acid binding protein domain	4	1.5625	0.00807419	RBP4, RBP7, APOD, FABP4	227	34	18559	9.61855	0.990923	0.543275	11.235
INTERPRO	IPR012674:Calycin	4	1.5625	0.0102083	RBP4, RBP7, APOD, FABP4	227	37	18559	8.83867	0.997397	0.572661	14.0015
INTERPRO	IPR011038:Calycin-like	4	1.5625	0.0117958	RBP4, RBP7, APOD, FABP4	227	39	18559	8.38541	0.998974	0.576955	16.007
GOTERM_MF_DIRECT	GO:0005215~transporter activity	8	3.125	0.0127484	ABCA8, RBP4, RBP7, ABCA9, APOD, FABP4, AQP1, ABCA6	209	202	16881	3.19883	0.99783	0.302854	16.7726
Annotation Cluster 10	Enrichment Score: 1.8939189358825483
Category	Term	Count	%	PValue	Genes	List Total	Pop Hits	Pop Total	Fold Enrichment	Bonferroni	Benjamini	FDR
INTERPRO	IPR002035:von Willebrand factor, type A	6	2.34375	0.00666842	MATN2, VWF, SVEP1, CACHD1, COL6A6, ITIH5	227	97	18559	5.05718	0.979362	0.725703	9.36764
UP_SEQ_FEATURE	domain:VWFA 2	3	1.17188	0.0170837	MATN2, VWF, COL6A6	240	17	20063	14.7522	1	0.647046	23.7448
SMART	SM00327:VWA	5	1.95312	0.0182658	MATN2, VWF, SVEP1, COL6A6, ITIH5	142	72	10057	4.91833	0.924291	0.924291	19.5481
Annotation Cluster 11	Enrichment Score: 1.76603311682804
Category	Term	Count	%	PValue	Genes	List Total	Pop Hits	Pop Total	Fold Enrichment	Bonferroni	Benjamini	FDR
INTERPRO	IPR003961:Fibronectin, type III	9	3.51562	0.0039366	LRRN4CL, TNXA, LEPR, LRRN3, LIFR, BOC, ABI3BP, CHL1, GHR	227	207	18559	3.55468	0.898504	0.681415	5.63359
UP_SEQ_FEATURE	domain:Fibronectin type-III 3	5	1.95312	0.0180446	TNXA, LEPR, LIFR, BOC, CHL1	240	84	20063	4.97594	1	0.645054	24.9092
SMART	SM00060:FN3	7	2.73438	0.0188451	LRRN4CL, TNXA, LEPR, LIFR, BOC, ABI3BP, CHL1	142	150	10057	3.30512	0.930296	0.735984	20.1065
UP_SEQ_FEATURE	domain:Fibronectin type-III 2	6	2.34375	0.0216317	TNXA, LEPR, LIFR, BOC, ABI3BP, CHL1	240	133	20063	3.77124	1	0.691137	29.1105
UP_SEQ_FEATURE	domain:Fibronectin type-III 1	6	2.34375	0.0222595	TNXA, LEPR, LIFR, BOC, ABI3BP, CHL1	240	134	20063	3.7431	1	0.681996	29.8227
UP_SEQ_FEATURE	domain:Fibronectin type-III 4	4	1.5625	0.0393124	TNXA, LEPR, LIFR, CHL1	240	63	20063	5.30767	1	0.774995	46.7915
Annotation Cluster 12	Enrichment Score: 1.6089590951215884
Category	Term	Count	%	PValue	Genes	List Total	Pop Hits	Pop Total	Fold Enrichment	Bonferroni	Benjamini	FDR
KEGG_PATHWAY	hsa00350:Tyrosine metabolism	5	1.95312	0.00203507	MAOA, AOX1, ADH1C, ADH1B, AOC3	109	35	6910	9.05636	0.323709	0.0543435	2.50438
GOTERM_MF_DIRECT	GO:0016491~oxidoreductase activity	8	3.125	0.0121243	AKR1C3, ALDH1A1, AKR1C2, MAOA, AOX1, ADH1C, ADH1B, AKR1C1	209	200	16881	3.23081	0.997064	0.322078	16.0166
UP_KEYWORDS	Oxidoreductase	14	5.46875	0.0201071	GPD1, PTGS2, MAOA, ADH1C, ADH1B, CDO1, ALDH1A1, AKR1C3, AKR1C2, FMO2, GPX3, AOX1, AKR1C1, AOC3	242	582	20581	2.04577	0.99712	0.243131	23.6422
KEGG_PATHWAY	hsa00982:Drug metabolism - cytochrome P450	5	1.95312	0.0213901	FMO2, MAOA, AOX1, ADH1C, ADH1B	109	68	6910	4.66136	0.984258	0.256608	23.6009
KEGG_PATHWAY	hsa00830:Retinol metabolism	4	1.5625	0.0809154	ALDH1A1, AOX1, ADH1C, ADH1B	109	65	6910	3.9012	1	0.463717	65.024
GOTERM_BP_DIRECT	GO:0055114~oxidation-reduction process	11	4.29688	0.258472	AKR1C3, ALDH1A1, AKR1C2, BMP2, PTGS2, MAOA, AOX1, GPX3, CDO1, AKR1C1, AOC3	223	592	16792	1.39916	1	0.967993	99.3831
Annotation Cluster 13	Enrichment Score: 1.5759440092216874
Category	Term	Count	%	PValue	Genes	List Total	Pop Hits	Pop Total	Fold Enrichment	Bonferroni	Benjamini	FDR
GOTERM_BP_DIRECT	GO:0007517~muscle organ development	7	2.73438	0.00116411	LAMA2, SGCG, CRYAB, FHL1, DMD, ITGA7, IGF1	223	89	16792	5.92251	0.881348	0.117844	1.96236
KEGG_PATHWAY	hsa05410:Hypertrophic cardiomyopathy (HCM)	5	1.95312	0.0333124	IL6, SGCG, DMD, ITGA7, IGF1	109	78	6910	4.06375	0.998504	0.317944	34.4141
KEGG_PATHWAY	hsa05414:Dilated cardiomyopathy	5	1.95312	0.0420064	ADRB1, SGCG, DMD, ITGA7, IGF1	109	84	6910	3.77348	0.999736	0.33766	41.3914
KEGG_PATHWAY	hsa05412:Arrhythmogenic right ventricular cardiomyopathy (ARVC)	3	1.17188	0.305007	SGCG, DMD, ITGA7	109	71	6910	2.67864	1	0.675922	98.922
Annotation Cluster 14	Enrichment Score: 1.5318113062512575
Category	Term	Count	%	PValue	Genes	List Total	Pop Hits	Pop Total	Fold Enrichment	Bonferroni	Benjamini	FDR
UP_SEQ_FEATURE	metal ion-binding site:Divalent metal cation 2	4	1.5625	0.00438907	PDE2A, ENPP2, PDE3B, PDE11A	240	28	20063	11.9423	0.985787	0.346464	6.68613
UP_SEQ_FEATURE	metal ion-binding site:Divalent metal cation 1	4	1.5625	0.00438907	PDE2A, ENPP2, PDE3B, PDE11A	240	28	20063	11.9423	0.985787	0.346464	6.68613
GOTERM_MF_DIRECT	GO:0047555~3',5'-cyclic-GMP phosphodiesterase activity	3	1.17188	0.0124727	PDE2A, PDE3B, PDE11A	209	14	16881	17.3079	0.99752	0.312687	16.4394
GOTERM_MF_DIRECT	GO:0004115~3',5'-cyclic-AMP phosphodiesterase activity	3	1.17188	0.0142759	PDE2A, PDE3B, PDE11A	209	15	16881	16.1541	0.998965	0.317393	18.5963
GOTERM_BP_DIRECT	GO:0006198~cAMP catabolic process	3	1.17188	0.0163132	PDE2A, PDE3B, PDE11A	223	15	16792	15.0601	1	0.375186	24.4107
UP_KEYWORDS	cGMP	3	1.17188	0.0247713	PDE2A, PDE3B, PDE11A	242	21	20581	12.1494	0.999271	0.259922	28.3302
INTERPRO	IPR023174:3'5'-cyclic nucleotide phosphodiesterase, conserved site	3	1.17188	0.0266284	PDE2A, PDE3B, PDE11A	227	21	18559	11.6797	1	0.700051	32.7507
INTERPRO	IPR002073:3'5'-cyclic nucleotide phosphodiesterase, catalytic domain	3	1.17188	0.02906	PDE2A, PDE3B, PDE11A	227	22	18559	11.1488	1	0.65666	35.1785
INTERPRO	IPR003607:HD/PDEase domain	3	1.17188	0.0315766	PDE2A, PDE3B, PDE11A	227	23	18559	10.664	1	0.665358	37.605
GOTERM_MF_DIRECT	GO:0004114~3',5'-cyclic-nucleotide phosphodiesterase activity	3	1.17188	0.0322565	PDE2A, PDE3B, PDE11A	209	23	16881	10.5353	1	0.479535	37.4483
SMART	SM00471:HDc	3	1.17188	0.0407446	PDE2A, PDE3B, PDE11A	142	23	10057	9.23791	0.997043	0.766816	38.7872
KEGG_PATHWAY	hsa05032:Morphine addiction	5	1.95312	0.0536261	PDE2A, GNAI1, PDE3B, PDE11A, GNG11	109	91	6910	3.48321	0.999975	0.381851	49.6525
UP_KEYWORDS	cAMP	3	1.17188	0.0663291	PDE2A, PDE3B, PDE11A	242	36	20581	7.08712	1	0.471444	59.8043
UP_SEQ_FEATURE	region of interest:Catalytic	3	1.17188	0.127407	PDE2A, PDE3B, PDE11A	240	52	20063	4.82284	1	0.953339	88.2823
KEGG_PATHWAY	hsa00230:Purine metabolism	4	1.5625	0.522478	PDE2A, PDE3B, NPR1, PDE11A	109	176	6910	1.44078	1	0.837882	99.9899
Annotation Cluster 15	Enrichment Score: 1.4960296498482637
Category	Term	Count	%	PValue	Genes	List Total	Pop Hits	Pop Total	Fold Enrichment	Bonferroni	Benjamini	FDR
UP_SEQ_FEATURE	domain:Fibrinogen C-terminal	4	1.5625	0.00699771	TNXA, ANGPT1, ANGPTL1, MFAP4	240	33	20063	10.1328	0.998876	0.406876	10.4592
INTERPRO	IPR014715:Fibrinogen, alpha/beta/gamma chain, C-terminal globular, subdomain 2	3	1.17188	0.0341757	ANGPT1, ANGPTL1, MFAP4	227	24	18559	10.2197	1	0.673875	40.0221
SMART	SM00186:FBG	3	1.17188	0.0440486	ANGPT1, ANGPTL1, MFAP4	142	24	10057	8.85299	0.998176	0.716728	41.2291
INTERPRO	IPR014716:Fibrinogen, alpha/beta/gamma chain, C-terminal globular, subdomain 1	3	1.17188	0.0544894	ANGPT1, ANGPTL1, MFAP4	227	31	18559	7.91204	1	0.756572	56.1188
INTERPRO	IPR002181:Fibrinogen, alpha/beta/gamma chain, C-terminal globular domain	3	1.17188	0.0576679	ANGPT1, ANGPTL1, MFAP4	227	32	18559	7.66479	1	0.761989	58.2381
Annotation Cluster 16	Enrichment Score: 1.4856782972578617
Category	Term	Count	%	PValue	Genes	List Total	Pop Hits	Pop Total	Fold Enrichment	Bonferroni	Benjamini	FDR
UP_SEQ_FEATURE	domain:NTR	3	1.17188	0.0279105	SFRP1, TIMP4, PCOLCE2	240	22	20063	11.3994	1	0.711841	35.9391
INTERPRO	IPR001134:Netrin domain	3	1.17188	0.0315766	SFRP1, TIMP4, PCOLCE2	227	23	18559	10.664	1	0.665358	37.605
INTERPRO	IPR008993:Tissue inhibitor of metalloproteinases-like, OB-fold	3	1.17188	0.0396124	SFRP1, TIMP4, PCOLCE2	227	26	18559	9.43358	1	0.690294	44.7984
Annotation Cluster 17	Enrichment Score: 1.4377381077521376
Category	Term	Count	%	PValue	Genes	List Total	Pop Hits	Pop Total	Fold Enrichment	Bonferroni	Benjamini	FDR
GOTERM_CC_DIRECT	GO:0043235~receptor complex	8	3.125	0.00137274	EGFR, ADRB2, LEPR, NTRK2, LIFR, NPR1, TGFBR3, GHR	238	127	18224	4.8234	0.277879	0.0267655	1.75398
GOTERM_BP_DIRECT	GO:0042517~positive regulation of tyrosine phosphorylation of Stat3 protein	4	1.5625	0.0136849	LEP, IL6, KIT, GHR	223	38	16792	7.92636	1	0.352581	20.8997
UP_SEQ_FEATURE	short sequence motif:Box 1 motif	3	1.17188	0.0328348	LEPR, LIFR, GHR	240	24	20063	10.4495	1	0.739506	40.8582
GOTERM_BP_DIRECT	GO:0046427~positive regulation of JAK-STAT cascade	3	1.17188	0.0337869	LEP, IL6, KIT	223	22	16792	10.2682	1	0.553535	44.2791
UP_SEQ_FEATURE	short sequence motif:WSXWS motif	3	1.17188	0.0464713	LEPR, LIFR, GHR	240	29	20063	8.64784	1	0.80668	52.6984
KEGG_PATHWAY	hsa04060:Cytokine-cytokine receptor interaction	8	3.125	0.067946	LEP, EGFR, IL6, LEPR, LIFR, KIT, CXCL12, GHR	109	230	6910	2.20503	0.999999	0.417484	58.3575
KEGG_PATHWAY	hsa04630:Jak-STAT signaling pathway	5	1.95312	0.19104	LEP, IL6, LEPR, LIFR, GHR	109	145	6910	2.18602	1	0.603516	92.8604
GOTERM_BP_DIRECT	GO:0019221~cytokine-mediated signaling pathway	4	1.5625	0.250444	IL6, LIFR, KIT, GHR	223	131	16792	2.29925	1	0.965269	99.259
Annotation Cluster 18	Enrichment Score: 1.4178653788356974
Category	Term	Count	%	PValue	Genes	List Total	Pop Hits	Pop Total	Fold Enrichment	Bonferroni	Benjamini	FDR
KEGG_PATHWAY	hsa04923:Regulation of lipolysis in adipocytes	9	3.51562	2.09174e-06	ADRB2, ADRB1, PTGS2, GNAI1, PLIN1, PDE3B, NPR1, FABP4, LIPE	109	56	6910	10.1884	0.000401534	0.000401534	0.00260422
KEGG_PATHWAY	hsa04924:Renin secretion	7	2.73438	0.000455595	AGTR1, ADRB2, ADRB1, GNAI1, PDE3B, NPR1, AQP1	109	64	6910	6.93377	0.0837757	0.021636	0.565745
KEGG_PATHWAY	hsa04022:cGMP-PKG signaling pathway	9	3.51562	0.0043011	EDNRB, AGTR1, ADRB2, ADRB1, PDE2A, GNAI1, PDE3B, NPR1, ATP1A2	109	166	6910	3.43705	0.562899	0.098278	5.22502
KEGG_PATHWAY	hsa04261:Adrenergic signaling in cardiomyocytes	8	3.125	0.00767837	PPP2R1B, AGTR1, ADRB2, ADRB1, GNAI1, PPP1R1A, SCN4B, ATP1A2	109	146	6910	3.47367	0.772348	0.116026	9.15049
UP_SEQ_FEATURE	lipid moiety-binding region:S-palmitoyl cysteine	7	2.73438	0.0238583	EDNRB, AGTR1, CAV1, ADRB2, CD36, ADRB1, GNAI1	240	185	20063	3.16309	1	0.688867	31.6065
KEGG_PATHWAY	hsa04024:cAMP signaling pathway	8	3.125	0.0349703	FOS, ADRB2, ADRB1, GNAI1, PDE3B, NPR1, ATP1A2, LIPE	109	198	6910	2.56139	0.998924	0.31593	35.8009
UP_KEYWORDS	Palmitate	9	3.51562	0.0376172	EDNRB, AGTR1, CAV1, ADRB2, CD36, ADRB1, PDE2A, GNAI1, C2ORF88	242	324	20581	2.36237	0.999984	0.346049	39.9017
SMART	SM01381:SM01381	4	1.5625	0.237012	EDNRB, AGTR1, ADRB2, ADRB1	142	120	10057	2.3608	1	0.933138	95.8901
KEGG_PATHWAY	hsa04080:Neuroactive ligand-receptor interaction	7	2.73438	0.264936	LEP, EDNRB, AGTR1, ADRB2, ADRB1, LEPR, GHR	109	277	6910	1.60203	1	0.651914	97.8336
KEGG_PATHWAY	hsa04020:Calcium signaling pathway	5	1.95312	0.306528	EGFR, EDNRB, AGTR1, ADRB2, ADRB1	109	179	6910	1.7708	1	0.67227	98.951
UP_KEYWORDS	Transducer	9	3.51562	0.831104	EDNRB, AGTR1, GPR146, ADRB2, ADRB1, GNAI1, ACKR1, GNG11, FZD4	242	899	20581	0.851401	1	0.993076	100
UP_KEYWORDS	G-protein coupled receptor	7	2.73438	0.932586	EDNRB, AGTR1, GPR146, ADRB2, ADRB1, ACKR1, FZD4	242	842	20581	0.707029	1	0.999086	100
INTERPRO	IPR000276:G protein-coupled receptor, rhodopsin-like	5	1.95312	0.977325	EDNRB, AGTR1, GPR146, ADRB2, ADRB1	227	719	18559	0.568552	1	1	100
INTERPRO	IPR017452:GPCR, rhodopsin-like, 7TM	5	1.95312	0.980526	EDNRB, AGTR1, GPR146, ADRB2, ADRB1	227	736	18559	0.555419	1	1	100
Annotation Cluster 19	Enrichment Score: 1.356976809603424
Category	Term	Count	%	PValue	Genes	List Total	Pop Hits	Pop Total	Fold Enrichment	Bonferroni	Benjamini	FDR
GOTERM_BP_DIRECT	GO:0050679~positive regulation of epithelial cell proliferation	5	1.95312	0.00813474	EGFR, IL6, FGF7, SFRP1, IGF1	223	60	16792	6.27504	1	0.299452	12.9752
GOTERM_BP_DIRECT	GO:0048661~positive regulation of smooth muscle cell proliferation	5	1.95312	0.00813474	EGFR, IL6, PTGS2, IGF1, FGF2	223	60	16792	6.27504	1	0.299452	12.9752
KEGG_PATHWAY	hsa04066:HIF-1 signaling pathway	5	1.95312	0.0668208	EGFR, TF, IL6, IGF1, ANGPT1	109	98	6910	3.23441	0.999998	0.42493	57.7272
GOTERM_BP_DIRECT	GO:0045740~positive regulation of DNA replication	3	1.17188	0.106265	EGFR, IL6, IGF1	223	42	16792	5.3786	1	0.814589	85.2147
KEGG_PATHWAY	hsa04068:FoxO signaling pathway	4	1.5625	0.349244	EGFR, IL6, IGF1, PCK1	109	134	6910	1.89237	1	0.713439	99.5246
Annotation Cluster 20	Enrichment Score: 1.3232802322337103
Category	Term	Count	%	PValue	Genes	List Total	Pop Hits	Pop Total	Fold Enrichment	Bonferroni	Benjamini	FDR
GOTERM_MF_DIRECT	GO:0005088~Ras guanyl-nucleotide exchange factor activity	8	3.125	0.000555172	EGFR, FGF7, ADRB1, KLB, SPTBN1, ANGPT1, KIT, FGF2	209	115	16881	5.61881	0.233136	0.0517046	0.791484
KEGG_PATHWAY	hsa04151:PI3K-Akt signaling pathway	15	5.85938	0.000893544	PPP2R1B, EGFR, IL6, FGF7, IGF1, GNG11, KIT, PCK1, LAMA2, VWF, COL6A6, ITGA7, ANGPT1, FGF2, GHR	109	345	6910	2.75628	0.157715	0.0282009	1.1068
GOTERM_MF_DIRECT	GO:0046934~phosphatidylinositol-4,5-bisphosphate 3-kinase activity	5	1.95312	0.00715484	EGFR, FGF7, KLB, KIT, FGF2	209	62	16881	6.51374	0.967688	0.232045	9.76463
GOTERM_BP_DIRECT	GO:0048015~phosphatidylinositol-mediated signaling	6	2.34375	0.0133157	EGFR, FGF7, KLB, IGF1, KIT, FGF2	223	106	16792	4.26229	1	0.349735	20.3944
GOTERM_BP_DIRECT	GO:0018108~peptidyl-tyrosine phosphorylation	7	2.73438	0.0161733	EGFR, FGF7, NTRK2, PKDCC, KIT, DDR2, FGF2	223	153	16792	3.44512	1	0.377267	24.2276
GOTERM_BP_DIRECT	GO:0014066~regulation of phosphatidylinositol 3-kinase signaling	5	1.95312	0.0198201	EGFR, FGF7, KLB, KIT, FGF2	223	78	16792	4.82695	1	0.416524	28.8673
GOTERM_MF_DIRECT	GO:0005104~fibroblast growth factor receptor binding	3	1.17188	0.0296884	FGF7, KLB, FGF2	209	22	16881	11.0141	0.999999	0.480462	35.0305
GOTERM_BP_DIRECT	GO:0046854~phosphatidylinositol phosphorylation	5	1.95312	0.0360662	EGFR, FGF7, KLB, KIT, FGF2	223	94	16792	4.00534	1	0.563901	46.4739
GOTERM_BP_DIRECT	GO:0043547~positive regulation of GTPase activity	14	5.46875	0.0378689	EGFR, CAV2, FGF7, KLB, PREX2, KIT, FAM13A, ALDH1A1, ARHGAP20, ADRB1, SFRP1, SPTBN1, ANGPT1, FGF2	223	565	16792	1.86585	1	0.573081	48.1518
GOTERM_BP_DIRECT	GO:0000165~MAPK cascade	8	3.125	0.0594916	EGFR, CAV1, FGF7, KLB, SPTBN1, ANGPT1, KIT, FGF2	223	262	16792	2.29925	1	0.689382	64.7816
GOTERM_MF_DIRECT	GO:0016303~1-phosphatidylinositol-3-kinase activity	3	1.17188	0.0982692	FGF7, KLB, FGF2	209	43	16881	5.63514	1	0.77649	77.2394
KEGG_PATHWAY	hsa05218:Melanoma	4	1.5625	0.0991602	EGFR, FGF7, IGF1, FGF2	109	71	6910	3.57152	1	0.499118	72.7507
KEGG_PATHWAY	hsa04015:Rap1 signaling pathway	7	2.73438	0.110178	EGFR, FGF7, GNAI1, IGF1, ANGPT1, KIT, FGF2	109	210	6910	2.11315	1	0.514703	76.6214
GOTERM_BP_DIRECT	GO:0036092~phosphatidylinositol-3-phosphate biosynthetic process	3	1.17188	0.136895	FGF7, KLB, FGF2	223	49	16792	4.61023	1	0.864072	91.8317
KEGG_PATHWAY	hsa04014:Ras signaling pathway	7	2.73438	0.141791	EGFR, FGF7, IGF1, ANGPT1, GNG11, KIT, FGF2	109	226	6910	1.96355	1	0.567775	85.0988
GOTERM_BP_DIRECT	GO:0043406~positive regulation of MAP kinase activity	3	1.17188	0.183362	EGFR, KIT, FGF2	223	59	16792	3.82884	1	0.92105	96.8144
GOTERM_MF_DIRECT	GO:0004713~protein tyrosine kinase activity	4	1.5625	0.225727	EGFR, FGF7, KIT, FGF2	209	133	16881	2.42918	1	0.941801	97.4287
GOTERM_BP_DIRECT	GO:0008543~fibroblast growth factor receptor signaling pathway	3	1.17188	0.295405	FGF7, KLB, FGF2	223	82	16792	2.75489	1	0.979417	99.7413
KEGG_PATHWAY	hsa04010:MAPK signaling pathway	5	1.95312	0.56883	EGFR, FOS, FGF7, NTRK2, FGF2	109	255	6910	1.24303	1	0.863861	99.9972
KEGG_PATHWAY	hsa04810:Regulation of actin cytoskeleton	4	1.5625	0.646218	EGFR, FGF7, ITGA7, FGF2	109	211	6910	1.20179	1	0.906988	99.9998
Annotation Cluster 21	Enrichment Score: 1.247487047308823
Category	Term	Count	%	PValue	Genes	List Total	Pop Hits	Pop Total	Fold Enrichment	Bonferroni	Benjamini	FDR
GOTERM_BP_DIRECT	GO:0006069~ethanol oxidation	3	1.17188	0.0105242	ALDH1A1, ADH1C, ADH1B	223	12	16792	18.8251	1	0.337639	16.4744
GOTERM_MF_DIRECT	GO:0016491~oxidoreductase activity	8	3.125	0.0121243	AKR1C3, ALDH1A1, AKR1C2, MAOA, AOX1, ADH1C, ADH1B, AKR1C1	209	200	16881	3.23081	0.997064	0.322078	16.0166
UP_SEQ_FEATURE	binding site:NAD	4	1.5625	0.026525	ALDH1A1, GPD1, ADH1C, ADH1B	240	54	20063	6.19228	1	0.710009	34.4875
UP_SEQ_FEATURE	nucleotide phosphate-binding region:NAD	4	1.5625	0.0703905	ALDH1A1, GPD1, ADH1C, ADH1B	240	80	20063	4.17979	1	0.874562	68.2824
KEGG_PATHWAY	hsa00830:Retinol metabolism	4	1.5625	0.0809154	ALDH1A1, AOX1, ADH1C, ADH1B	109	65	6910	3.9012	1	0.463717	65.024
UP_KEYWORDS	NAD	5	1.95312	0.149243	AKR1C3, ALDH1A1, GPD1, ADH1C, ADH1B	242	175	20581	2.42987	1	0.696861	88.3095
INTERPRO	IPR016040:NAD(P)-binding domain	3	1.17188	0.643649	GPD1, ADH1C, ADH1B	227	179	18559	1.37024	1	0.999981	100
Annotation Cluster 22	Enrichment Score: 1.2069366312657068
Category	Term	Count	%	PValue	Genes	List Total	Pop Hits	Pop Total	Fold Enrichment	Bonferroni	Benjamini	FDR
INTERPRO	IPR002017:Spectrin repeat	3	1.17188	0.0368551	SYNE3, DMD, SPTBN1	227	25	18559	9.81093	1	0.682192	42.4222
UP_SEQ_FEATURE	repeat:Spectrin 1	3	1.17188	0.0380708	SYNE3, DMD, SPTBN1	240	26	20063	9.64567	1	0.777169	45.6993
UP_SEQ_FEATURE	repeat:Spectrin 2	3	1.17188	0.0380708	SYNE3, DMD, SPTBN1	240	26	20063	9.64567	1	0.777169	45.6993
INTERPRO	IPR018159:Spectrin/alpha-actinin	3	1.17188	0.0483293	SYNE3, DMD, SPTBN1	227	29	18559	8.45769	1	0.729086	51.7231
SMART	SM00150:SPEC	3	1.17188	0.061942	SYNE3, DMD, SPTBN1	142	29	10057	7.32661	0.999871	0.721648	52.974
GOTERM_BP_DIRECT	GO:0007010~cytoskeleton organization	4	1.5625	0.358511	SYNE3, ANK2, DMD, SPTBN1	223	161	16792	1.87082	1	0.991117	99.9476
Annotation Cluster 23	Enrichment Score: 1.1368515249941133
Category	Term	Count	%	PValue	Genes	List Total	Pop Hits	Pop Total	Fold Enrichment	Bonferroni	Benjamini	FDR
INTERPRO	IPR000884:Thrombospondin, type 1 repeat	4	1.5625	0.0448584	C7, RSPO3, ADAMTS1, ADAMTS5	227	65	18559	5.03124	1	0.718492	49.0691
SMART	SM00209:TSP1	4	1.5625	0.0628503	C7, RSPO3, ADAMTS1, ADAMTS5	142	65	10057	4.3584	0.999887	0.678888	53.5085
UP_SEQ_FEATURE	domain:TSP type-1 2	3	1.17188	0.100282	C7, ADAMTS1, ADAMTS5	240	45	20063	5.57306	1	0.922281	81.033
UP_SEQ_FEATURE	domain:TSP type-1 1	3	1.17188	0.100282	C7, ADAMTS1, ADAMTS5	240	45	20063	5.57306	1	0.922281	81.033
Annotation Cluster 24	Enrichment Score: 1.121790858108288
Category	Term	Count	%	PValue	Genes	List Total	Pop Hits	Pop Total	Fold Enrichment	Bonferroni	Benjamini	FDR
UP_KEYWORDS	GPI-anchor	6	2.34375	0.0227033	LPL, GPC3, TFPI, CA4, NRN1, GPIHBP1	242	137	20581	3.72462	0.998658	0.259651	26.2855
GOTERM_CC_DIRECT	GO:0031225~anchored component of membrane	5	1.95312	0.0600791	LPL, GPC3, TFPI, CA4, NRN1	238	113	18224	3.38812	1	0.419501	54.9838
UP_SEQ_FEATURE	propeptide:Removed in mature form	5	1.95312	0.316093	GPC3, CA4, GNG11, NRN1, RASD1	240	237	20063	1.76363	1	0.997577	99.7464
Annotation Cluster 25	Enrichment Score: 1.1217651694190105
Category	Term	Count	%	PValue	Genes	List Total	Pop Hits	Pop Total	Fold Enrichment	Bonferroni	Benjamini	FDR
GOTERM_MF_DIRECT	GO:0004601~peroxidase activity	4	1.5625	0.00238882	PTGS2, GPX3, HBA1, HBB	209	22	16881	14.6855	0.68121	0.119288	3.36442
GOTERM_BP_DIRECT	GO:0042744~hydrogen peroxide catabolic process	3	1.17188	0.0282721	GPX3, HBA1, HBB	223	20	16792	11.2951	1	0.512737	38.6133
GOTERM_BP_DIRECT	GO:0098869~cellular oxidant detoxification	4	1.5625	0.0655086	PTGS2, GPX3, HBA1, HBB	223	70	16792	4.30288	1	0.703458	68.425
UP_KEYWORDS	Iron	7	2.73438	0.181253	TF, PTGS2, AOX1, HBA1, CDO1, HBB, SCARA5	242	324	20581	1.8374	1	0.737998	92.975
UP_KEYWORDS	Heme	3	1.17188	0.45898	PTGS2, HBA1, HBB	242	132	20581	1.93285	1	0.914325	99.9713
GOTERM_MF_DIRECT	GO:0020037~heme binding	3	1.17188	0.505231	PTGS2, HBA1, HBB	209	137	16881	1.76869	1	0.997537	99.9958
Annotation Cluster 26	Enrichment Score: 0.9950829271893235
Category	Term	Count	%	PValue	Genes	List Total	Pop Hits	Pop Total	Fold Enrichment	Bonferroni	Benjamini	FDR
INTERPRO	IPR026082:ABC transporter A, ABCA	3	1.17188	0.0122002	ABCA8, ABCA9, ABCA6	227	14	18559	17.5195	0.999191	0.54664	16.5109
GOTERM_MF_DIRECT	GO:0005215~transporter activity	8	3.125	0.0127484	ABCA8, RBP4, RBP7, ABCA9, APOD, FABP4, AQP1, ABCA6	209	202	16881	3.19883	0.99783	0.302854	16.7726
GOTERM_BP_DIRECT	GO:0006869~lipid transport	5	1.95312	0.0181913	ABCA8, ABCA9, APOD, GPIHBP1, ABCA6	223	76	16792	4.95398	1	0.398927	26.8291
COG_ONTOLOGY	Defense mechanisms	3	1.17188	0.0208685	ABCA8, ABCA9, ABCA6	22	22	2026	12.5579	0.137246	0.137246	10.3021
UP_SEQ_FEATURE	domain:ABC transporter 2	3	1.17188	0.0650383	ABCA8, ABCA9, ABCA6	240	35	20063	7.16536	1	0.877268	65.2844
UP_SEQ_FEATURE	domain:ABC transporter 1	3	1.17188	0.0650383	ABCA8, ABCA9, ABCA6	240	35	20063	7.16536	1	0.877268	65.2844
UP_SEQ_FEATURE	nucleotide phosphate-binding region:ATP 1	3	1.17188	0.0751019	ABCA8, ABCA9, ABCA6	240	38	20063	6.59967	1	0.877187	70.7191
UP_SEQ_FEATURE	nucleotide phosphate-binding region:ATP 2	3	1.17188	0.0751019	ABCA8, ABCA9, ABCA6	240	38	20063	6.59967	1	0.877187	70.7191
GOTERM_MF_DIRECT	GO:0042626~ATPase activity, coupled to transmembrane movement of substances	3	1.17188	0.102146	ABCA8, ABCA9, ABCA6	209	44	16881	5.50707	1	0.780149	78.6003
INTERPRO	IPR003439:ABC transporter-like	3	1.17188	0.123847	ABCA8, ABCA9, ABCA6	227	50	18559	4.90546	1	0.902096	85.6819
KEGG_PATHWAY	hsa02010:ABC transporters	3	1.17188	0.150311	ABCA8, ABCA9, ABCA6	109	44	6910	4.32235	1	0.560886	86.8393
GOTERM_MF_DIRECT	GO:0016887~ATPase activity	5	1.95312	0.190078	ABCA8, ABCA9, CLU, ATP1A2, ABCA6	209	183	16881	2.20684	1	0.909218	95.1035
INTERPRO	IPR003593:AAA+ ATPase domain	3	1.17188	0.49503	ABCA8, ABCA9, ABCA6	227	136	18559	1.80348	1	0.99951	99.9957
SMART	SM00382:AAA	3	1.17188	0.571709	ABCA8, ABCA9, ABCA6	142	136	10057	1.56229	1	0.996493	99.9955
GOTERM_BP_DIRECT	GO:0055085~transmembrane transport	3	1.17188	0.8361	ABCA8, ABCA9, ABCA6	223	244	16792	0.925825	1	1	100
INTERPRO	IPR027417:P-loop containing nucleoside triphosphate hydrolase	5	1.95312	0.994863	ABCA8, ABCA9, GNAI1, RASD1, ABCA6	227	879	18559	0.465061	1	1	100
Annotation Cluster 27	Enrichment Score: 0.9330956207105536
Category	Term	Count	%	PValue	Genes	List Total	Pop Hits	Pop Total	Fold Enrichment	Bonferroni	Benjamini	FDR
INTERPRO	IPR013783:Immunoglobulin-like fold	20	7.8125	0.0236901	BTNL9, LRRN4CL, CLMP, TNXA, LEPR, LRRN3, LIFR, KIT, ABI3BP, IGSF10, EBF3, SEMA3G, EBF2, NTRK2, EBF1, CD300LG, SCN4B, BOC, CHL1, GHR	227	951	18559	1.71941	0.999999	0.686137	29.7038
INTERPRO	IPR000372:Leucine-rich repeat-containing N-terminal	4	1.5625	0.0280463	IGSF10, LRRN3, NTRK2, PRELP	227	54	18559	6.05613	1	0.692267	34.1765
SMART	SM00013:LRRNT	4	1.5625	0.0398224	IGSF10, LRRN3, NTRK2, PRELP	142	54	10057	5.24622	0.996618	0.849891	38.0893
UP_KEYWORDS	Immunoglobulin domain	12	4.6875	0.0574406	IGSF10, BTNL9, CLMP, SEMA3G, LEPR, LRRN3, NTRK2, CD300LG, SCN4B, KIT, BOC, CHL1	242	546	20581	1.86913	1	0.444276	54.4147
UP_SEQ_FEATURE	domain:Ig-like C2-type 4	4	1.5625	0.0623035	IGSF10, KIT, BOC, CHL1	240	76	20063	4.39978	1	0.87426	63.652
INTERPRO	IPR013151:Immunoglobulin	4	1.5625	0.0784911	SEMA3G, KIT, BOC, CHL1	227	82	18559	3.98818	1	0.83854	69.9311
INTERPRO	IPR003598:Immunoglobulin subtype 2	7	2.73438	0.0858061	IGSF10, CLMP, LRRN3, NTRK2, KIT, BOC, CHL1	227	250	18559	2.28922	1	0.844068	73.2554
INTERPRO	IPR013098:Immunoglobulin I-set	5	1.95312	0.0938086	IGSF10, LRRN3, NTRK2, BOC, CHL1	227	141	18559	2.89921	1	0.851092	76.4981
UP_SEQ_FEATURE	domain:Ig-like C2-type 1	6	2.34375	0.095177	IGSF10, CLMP, NTRK2, KIT, BOC, CHL1	240	202	20063	2.48304	1	0.921538	79.2674
UP_SEQ_FEATURE	domain:Ig-like C2-type 2	6	2.34375	0.0960695	IGSF10, CLMP, NTRK2, KIT, BOC, CHL1	240	203	20063	2.47081	1	0.918271	79.5868
SMART	SM00408:IGc2	7	2.73438	0.139116	IGSF10, CLMP, LRRN3, NTRK2, KIT, BOC, CHL1	142	250	10057	1.98307	1	0.851398	82.923
UP_SEQ_FEATURE	domain:Ig-like C2-type 5	3	1.17188	0.139508	IGSF10, KIT, CHL1	240	55	20063	4.55977	1	0.963194	90.5935
INTERPRO	IPR003599:Immunoglobulin subtype	10	3.90625	0.15369	IGSF10, BTNL9, CLMP, LRRN3, NTRK2, CD300LG, SCN4B, KIT, BOC, CHL1	227	497	18559	1.64502	1	0.932014	91.3973
UP_SEQ_FEATURE	domain:Ig-like C2-type 3	4	1.5625	0.196279	IGSF10, KIT, BOC, CHL1	240	128	20063	2.61237	1	0.984125	96.7856
SMART	SM00409:IG	10	3.90625	0.262266	IGSF10, BTNL9, CLMP, LRRN3, NTRK2, CD300LG, SCN4B, KIT, BOC, CHL1	142	497	10057	1.42503	1	0.930157	97.2372
INTERPRO	IPR000483:Cysteine-rich flanking region, C-terminal	3	1.17188	0.268204	IGSF10, LRRN3, NTRK2	227	83	18559	2.9551	1	0.987932	98.9851
SMART	SM00082:LRRCT	3	1.17188	0.324845	IGSF10, LRRN3, NTRK2	142	83	10057	2.5599	1	0.960637	99.0292
INTERPRO	IPR007110:Immunoglobulin-like domain	12	4.6875	0.3399	IGSF10, BTNL9, CLMP, SEMA3G, LEPR, LRRN3, NTRK2, CD300LG, SCN4B, KIT, BOC, CHL1	227	771	18559	1.27249	1	0.995811	99.7771
INTERPRO	IPR013106:Immunoglobulin V-set	5	1.95312	0.750679	IGSF10, BTNL9, CLMP, CD300LG, SCN4B	227	417	18559	0.980308	1	0.999998	100
Annotation Cluster 28	Enrichment Score: 0.8849536267048322
Category	Term	Count	%	PValue	Genes	List Total	Pop Hits	Pop Total	Fold Enrichment	Bonferroni	Benjamini	FDR
UP_SEQ_FEATURE	domain:Sushi 1	3	1.17188	0.100282	C7, SRPX, SVEP1	240	45	20063	5.57306	1	0.922281	81.033
UP_SEQ_FEATURE	domain:Sushi 2	3	1.17188	0.100282	C7, SRPX, SVEP1	240	45	20063	5.57306	1	0.922281	81.033
UP_KEYWORDS	Sushi	3	1.17188	0.139715	C7, SRPX, SVEP1	242	56	20581	4.55601	1	0.680362	86.4461
INTERPRO	IPR000436:Sushi/SCR/CCP	3	1.17188	0.152932	C7, SRPX, SVEP1	227	57	18559	4.30304	1	0.9361	91.2834
SMART	SM00032:CCP	3	1.17188	0.175004	C7, SRPX, SVEP1	142	54	10057	3.93466	1	0.874035	89.6673
Annotation Cluster 29	Enrichment Score: 0.8264298532299335
Category	Term	Count	%	PValue	Genes	List Total	Pop Hits	Pop Total	Fold Enrichment	Bonferroni	Benjamini	FDR
KEGG_PATHWAY	hsa00982:Drug metabolism - cytochrome P450	5	1.95312	0.0213901	FMO2, MAOA, AOX1, ADH1C, ADH1B	109	68	6910	4.66136	0.984258	0.256608	23.6009
UP_KEYWORDS	FAD	3	1.17188	0.369814	FMO2, MAOA, AOX1	242	110	20581	2.31942	1	0.878861	99.7827
UP_KEYWORDS	Flavoprotein	3	1.17188	0.41929	FMO2, MAOA, AOX1	242	122	20581	2.09128	1	0.906674	99.9266
Annotation Cluster 30	Enrichment Score: 0.7509769275422244
Category	Term	Count	%	PValue	Genes	List Total	Pop Hits	Pop Total	Fold Enrichment	Bonferroni	Benjamini	FDR
INTERPRO	IPR000372:Leucine-rich repeat-containing N-terminal	4	1.5625	0.0280463	IGSF10, LRRN3, NTRK2, PRELP	227	54	18559	6.05613	1	0.692267	34.1765
SMART	SM00013:LRRNT	4	1.5625	0.0398224	IGSF10, LRRN3, NTRK2, PRELP	142	54	10057	5.24622	0.996618	0.849891	38.0893
INTERPRO	IPR003598:Immunoglobulin subtype 2	7	2.73438	0.0858061	IGSF10, CLMP, LRRN3, NTRK2, KIT, BOC, CHL1	227	250	18559	2.28922	1	0.844068	73.2554
UP_SEQ_FEATURE	repeat:LRR 12	4	1.5625	0.09252	IGSF10, LRRN3, ECM2, PRELP	240	90	20063	3.71537	1	0.92092	78.2886
INTERPRO	IPR013098:Immunoglobulin I-set	5	1.95312	0.0938086	IGSF10, LRRN3, NTRK2, BOC, CHL1	227	141	18559	2.89921	1	0.851092	76.4981
UP_SEQ_FEATURE	repeat:LRR 11	4	1.5625	0.119711	IGSF10, LRRN3, ECM2, PRELP	240	101	20063	3.31073	1	0.950572	86.5464
SMART	SM00408:IGc2	7	2.73438	0.139116	IGSF10, CLMP, LRRN3, NTRK2, KIT, BOC, CHL1	142	250	10057	1.98307	1	0.851398	82.923
GOTERM_BP_DIRECT	GO:0007409~axonogenesis	4	1.5625	0.14031	OGN, S100B, ECM2, PRELP	223	98	16792	3.07349	1	0.867273	92.3645
UP_SEQ_FEATURE	repeat:LRR 7	5	1.95312	0.16021	IGSF10, OGN, LRRN3, ECM2, PRELP	240	176	20063	2.37488	1	0.972467	93.5872
UP_SEQ_FEATURE	repeat:LRR 10	4	1.5625	0.160798	IGSF10, LRRN3, ECM2, PRELP	240	116	20063	2.88261	1	0.970743	93.6575
INTERPRO	IPR003591:Leucine-rich repeat, typical subtype	5	1.95312	0.172561	IGSF10, OGN, LRRN3, ECM2, PRELP	227	178	18559	2.29656	1	0.94866	93.8247
UP_SEQ_FEATURE	repeat:LRR 9	4	1.5625	0.214685	IGSF10, LRRN3, ECM2, PRELP	240	134	20063	2.4954	1	0.987837	97.7674
INTERPRO	IPR001611:Leucine-rich repeat	6	2.34375	0.217835	IGSF10, OGN, LRRN3, NTRK2, ECM2, PRELP	227	263	18559	1.86519	1	0.976482	97.2997
SMART	SM00369:LRR_TYP	5	1.95312	0.239707	IGSF10, OGN, LRRN3, ECM2, PRELP	142	178	10057	1.98944	1	0.922526	96.0582
UP_SEQ_FEATURE	repeat:LRR 6	5	1.95312	0.241336	IGSF10, OGN, LRRN3, ECM2, PRELP	240	209	20063	1.9999	1	0.992219	98.703
UP_SEQ_FEATURE	repeat:LRR 8	4	1.5625	0.258873	IGSF10, LRRN3, ECM2, PRELP	240	148	20063	2.25935	1	0.994333	99.1023
INTERPRO	IPR000483:Cysteine-rich flanking region, C-terminal	3	1.17188	0.268204	IGSF10, LRRN3, NTRK2	227	83	18559	2.9551	1	0.987932	98.9851
UP_SEQ_FEATURE	repeat:LRR 5	5	1.95312	0.299521	IGSF10, OGN, LRRN3, ECM2, PRELP	240	231	20063	1.80943	1	0.997355	99.6304
UP_KEYWORDS	Leucine-rich repeat	6	2.34375	0.300294	IGSF10, OGN, LRRN3, NTRK2, ECM2, PRELP	242	311	20581	1.64075	1	0.861621	99.128
SMART	SM00082:LRRCT	3	1.17188	0.324845	IGSF10, LRRN3, NTRK2	142	83	10057	2.5599	1	0.960637	99.0292
UP_SEQ_FEATURE	repeat:LRR 1	6	2.34375	0.336583	IGSF10, OGN, LRRN3, NTRK2, ECM2, PRELP	240	321	20063	1.56254	1	0.998339	99.8428
UP_SEQ_FEATURE	repeat:LRR 2	6	2.34375	0.338643	IGSF10, OGN, LRRN3, NTRK2, ECM2, PRELP	240	322	20063	1.55769	1	0.998247	99.8504
UP_SEQ_FEATURE	repeat:LRR 4	5	1.95312	0.360824	IGSF10, OGN, LRRN3, ECM2, PRELP	240	255	20063	1.63913	1	0.998581	99.9125
UP_SEQ_FEATURE	repeat:LRR 3	5	1.95312	0.485824	IGSF10, OGN, LRRN3, ECM2, PRELP	240	302	20063	1.38404	1	0.999884	99.9971
Annotation Cluster 31	Enrichment Score: 0.7436787906739994
Category	Term	Count	%	PValue	Genes	List Total	Pop Hits	Pop Total	Fold Enrichment	Bonferroni	Benjamini	FDR
INTERPRO	IPR004827:Basic-leucine zipper domain	3	1.17188	0.140301	HLF, FOS, FOSB	227	54	18559	4.54209	1	0.924138	89.1646
UP_SEQ_FEATURE	domain:Leucine-zipper	4	1.5625	0.152259	HLF, FOS, FOSB, FOXP2	240	113	20063	2.95914	1	0.971262	92.5625
SMART	SM00338:BRLZ	3	1.17188	0.160062	HLF, FOS, FOSB	142	51	10057	4.16611	1	0.869317	87.2299
UP_SEQ_FEATURE	DNA-binding region:Basic motif	4	1.5625	0.309994	HLF, FOS, FOSB, TWIST2	240	163	20063	2.05143	1	0.997472	99.7084
Annotation Cluster 32	Enrichment Score: 0.7295399952231024
Category	Term	Count	%	PValue	Genes	List Total	Pop Hits	Pop Total	Fold Enrichment	Bonferroni	Benjamini	FDR
GOTERM_MF_DIRECT	GO:0008237~metallopeptidase activity	5	1.95312	0.0178277	NAALAD2, LVRN, MME, ADAMTS1, ADAMTS5	209	81	16881	4.98582	0.999816	0.363999	22.6944
UP_SEQ_FEATURE	metal ion-binding site:Zinc; catalytic	5	1.95312	0.0685761	LVRN, MME, CA4, ADAMTS1, ADAMTS5	240	129	20063	3.24015	1	0.883138	67.2944
UP_KEYWORDS	Metalloprotease	5	1.95312	0.103634	NAALAD2, LVRN, MME, ADAMTS1, ADAMTS5	242	152	20581	2.79755	1	0.593537	76.611
GOTERM_MF_DIRECT	GO:0004222~metalloendopeptidase activity	4	1.5625	0.163234	TSHZ2, MME, ADAMTS1, ADAMTS5	209	113	16881	2.85913	1	0.887435	92.1924
INTERPRO	IPR024079:Metallopeptidase, catalytic domain	3	1.17188	0.259169	MME, ADAMTS1, ADAMTS5	227	81	18559	3.02806	1	0.988453	98.7844
GOTERM_BP_DIRECT	GO:0006508~proteolysis	8	3.125	0.494441	CAPN6, NAALAD2, SFRP1, LVRN, MME, ADAMTS1, CFD, ADAMTS5	223	500	16792	1.20481	1	0.998782	99.9991
UP_KEYWORDS	Zymogen	3	1.17188	0.717326	ADAMTS1, CFD, ADAMTS5	242	214	20581	1.19223	1	0.98166	100
UP_KEYWORDS	Protease	6	2.34375	0.766798	NAALAD2, LVRN, MME, ADAMTS1, CFD, ADAMTS5	242	544	20581	0.938001	1	0.987318	100
Annotation Cluster 33	Enrichment Score: 0.6595706877654182
Category	Term	Count	%	PValue	Genes	List Total	Pop Hits	Pop Total	Fold Enrichment	Bonferroni	Benjamini	FDR
KEGG_PATHWAY	hsa04728:Dopaminergic synapse	5	1.95312	0.139825	PPP2R1B, FOS, GNAI1, MAOA, GNG11	109	128	6910	2.47635	1	0.572824	84.6682
KEGG_PATHWAY	hsa04726:Serotonergic synapse	4	1.5625	0.250831	PTGS2, GNAI1, MAOA, GNG11	109	111	6910	2.28449	1	0.641853	97.2553
KEGG_PATHWAY	hsa05034:Alcoholism	5	1.95312	0.299447	GNAI1, MAOA, NTRK2, GNG11, FOSB	109	177	6910	1.7908	1	0.673774	98.8095
Annotation Cluster 34	Enrichment Score: 0.6292538110614943
Category	Term	Count	%	PValue	Genes	List Total	Pop Hits	Pop Total	Fold Enrichment	Bonferroni	Benjamini	FDR
GOTERM_MF_DIRECT	GO:0004714~transmembrane receptor protein tyrosine kinase activity	4	1.5625	0.0113292	EGFR, NTRK2, KIT, DDR2	209	38	16881	8.50214	0.995688	0.322278	15.0441
GOTERM_BP_DIRECT	GO:0018108~peptidyl-tyrosine phosphorylation	7	2.73438	0.0161733	EGFR, FGF7, NTRK2, PKDCC, KIT, DDR2, FGF2	223	153	16792	3.44512	1	0.377267	24.2276
INTERPRO	IPR001245:Serine-threonine/tyrosine-protein kinase catalytic domain	6	2.34375	0.02848	EGFR, NTRK2, NPR1, KIT, DDR2, ACVR1C	227	140	18559	3.5039	1	0.672809	34.6069
UP_KEYWORDS	Tyrosine-protein kinase	5	1.95312	0.042781	EGFR, NTRK2, PKDCC, KIT, DDR2	242	112	20581	3.79667	0.999997	0.372731	44.0457
INTERPRO	IPR020635:Tyrosine-protein kinase, catalytic domain	4	1.5625	0.0853093	EGFR, NTRK2, KIT, DDR2	227	85	18559	3.84742	1	0.85273	73.041
INTERPRO	IPR008266:Tyrosine-protein kinase, active site	4	1.5625	0.109737	EGFR, NTRK2, KIT, DDR2	227	95	18559	3.44243	1	0.878377	81.8916
SMART	SM00219:TyrKc	4	1.5625	0.116726	EGFR, NTRK2, KIT, DDR2	142	85	10057	3.33289	1	0.82407	76.8803
GOTERM_BP_DIRECT	GO:0007169~transmembrane receptor protein tyrosine kinase signaling pathway	4	1.5625	0.134256	EGFR, NTRK2, ANGPTL1, KIT	223	96	16792	3.13752	1	0.86038	91.3961
UP_SEQ_FEATURE	active site:Proton acceptor	11	4.29688	0.272642	ALDH1A1, EGFR, GPD1, RNASE1, PTGS2, NTRK2, KIT, DDR2, DCLK1, ACVR1C, AOC3	240	672	20063	1.36838	1	0.995486	99.3316
UP_SEQ_FEATURE	domain:Protein kinase	8	3.125	0.345754	EGFR, NTRK2, NPR1, PKDCC, KIT, DDR2, DCLK1, ACVR1C	240	478	20063	1.39909	1	0.998356	99.8738
INTERPRO	IPR000719:Protein kinase, catalytic domain	8	3.125	0.378162	EGFR, NTRK2, NPR1, PKDCC, KIT, DDR2, DCLK1, ACVR1C	227	487	18559	1.34304	1	0.997156	99.9073
GOTERM_BP_DIRECT	GO:0046777~protein autophosphorylation	4	1.5625	0.397766	EGFR, NTRK2, KIT, DDR2	223	172	16792	1.75117	1	0.995023	99.9821
INTERPRO	IPR011009:Protein kinase-like domain	8	3.125	0.468364	EGFR, NTRK2, NPR1, PKDCC, KIT, DDR2, DCLK1, ACVR1C	227	531	18559	1.23175	1	0.999242	99.9907
UP_SEQ_FEATURE	binding site:ATP	8	3.125	0.48789	EGFR, NTRK2, PDK4, KIT, DDR2, DCLK1, ACSM5, ACVR1C	240	558	20063	1.19851	1	0.999875	99.9973
UP_KEYWORDS	Kinase	9	3.51562	0.632997	CDKN1C, EGFR, NTRK2, PDK4, PKDCC, KIT, DDR2, DCLK1, ACVR1C	242	735	20581	1.04137	1	0.965154	99.9998
GOTERM_MF_DIRECT	GO:0004672~protein kinase activity	5	1.95312	0.648789	EGFR, PDK4, NPR1, PKDCC, DCLK1	209	359	16881	1.12494	1	0.99976	100
INTERPRO	IPR017441:Protein kinase, ATP binding site	5	1.95312	0.685047	EGFR, NTRK2, KIT, DCLK1, ACVR1C	227	381	18559	1.07294	1	0.999988	100
UP_KEYWORDS	Nucleotide-binding	19	7.42188	0.782094	ABCA8, EGFR, ABCA9, GNAI1, PDK4, NPR1, PKDCC, KIT, ACACB, ATP1A2, DDR2, ABCA6, ACVR1C, PCK1, PDE2A, NTRK2, RASD1, ACSM5, DCLK1	242	1788	20581	0.903727	1	0.989154	100
UP_KEYWORDS	ATP-binding	14	5.46875	0.835954	ABCA8, EGFR, ABCA9, PDK4, PKDCC, ACACB, ATP1A2, KIT, DDR2, ABCA6, ACVR1C, NTRK2, ACSM5, DCLK1	242	1391	20581	0.855957	1	0.9933	100
GOTERM_MF_DIRECT	GO:0005524~ATP binding	15	5.85938	0.890201	ABCA8, EGFR, ABCA9, PDK4, NPR1, PKDCC, KIT, ACACB, ATP1A2, DDR2, ABCA6, ACVR1C, NTRK2, ACSM5, DCLK1	209	1495	16881	0.810405	1	0.999999	100
UP_KEYWORDS	Transferase	16	6.25	0.906313	EGFR, BHMT2, PDK4, GYG2, PKDCC, KIT, DDR2, ACVR1C, CDKN1C, GLYAT, DGAT2, NTRK2, GALNT16, HRASLS5, GPAM, DCLK1	242	1708	20581	0.796679	1	0.998081	100
UP_SEQ_FEATURE	nucleotide phosphate-binding region:ATP	9	3.51562	0.910279	EGFR, NTRK2, PDK4, KIT, ACACB, DDR2, DCLK1, ACSM5, ACVR1C	240	994	20063	0.756904	1	1	100
Annotation Cluster 35	Enrichment Score: 0.6231373592233376
Category	Term	Count	%	PValue	Genes	List Total	Pop Hits	Pop Total	Fold Enrichment	Bonferroni	Benjamini	FDR
KEGG_PATHWAY	hsa04728:Dopaminergic synapse	5	1.95312	0.139825	PPP2R1B, FOS, GNAI1, MAOA, GNG11	109	128	6910	2.47635	1	0.572824	84.6682
KEGG_PATHWAY	hsa04713:Circadian entrainment	4	1.5625	0.185395	FOS, GNAI1, GNG11, RASD1	109	95	6910	2.66924	1	0.599717	92.2147
KEGG_PATHWAY	hsa04725:Cholinergic synapse	3	1.17188	0.521078	FOS, GNAI1, GNG11	109	111	6910	1.71336	1	0.840508	99.9895
Annotation Cluster 36	Enrichment Score: 0.5990306766725311
Category	Term	Count	%	PValue	Genes	List Total	Pop Hits	Pop Total	Fold Enrichment	Bonferroni	Benjamini	FDR
GOTERM_MF_DIRECT	GO:0001077~transcriptional activator activity, RNA polymerase II core promoter proximal region sequence-specific binding	12	4.6875	0.000170625	EGR1, HLF, FOS, MEOX2, EBF3, MEOX1, HOXA5, EBF2, EBF1, KLF15, FOSB, NFIB	209	236	16881	4.10697	0.0783277	0.0399623	0.243875
GOTERM_BP_DIRECT	GO:0045944~positive regulation of transcription from RNA polymerase II promoter	23	8.98438	0.0108068	EGR1, EGFR, HLF, IL6, BMP2, PPARG, IGF1, LDB2, KLF15, FOSB, IL33, FOS, ADRB2, MEOX2, SPX, EBF3, MEOX1, HOXA5, EBF2, EBF1, ID4, FGF2, NFIB	223	981	16792	1.76545	1	0.333555	16.8793
GOTERM_BP_DIRECT	GO:0006366~transcription from RNA polymerase II promoter	12	4.6875	0.0787351	EGR1, HLF, FOS, MEOX2, EBF3, MEOX1, HOXA5, EBF2, EBF1, KLF15, FOSB, NFIB	223	513	16792	1.76141	1	0.750819	75.2253
GOTERM_MF_DIRECT	GO:0000978~RNA polymerase II core promoter proximal region sequence-specific DNA binding	8	3.125	0.149125	FOS, MEOX2, MEOX1, HOXA5, EBF2, FOSB, FOXP2, NFIB	209	355	16881	1.82018	1	0.875851	90.0819
UP_KEYWORDS	Activator	11	4.29688	0.248002	EGR1, MEOX2, EBF3, MEOX1, EBF2, EBF1, PPARG, CIDEA, KLF15, NFIB, CIDEC	242	661	20581	1.41528	1	0.825619	97.7292
GOTERM_MF_DIRECT	GO:0043565~sequence-specific DNA binding	9	3.51562	0.308236	EGR1, HLF, FOS, MEOX2, MEOX1, HOXA5, PPARG, FOSB, FOXP2	209	518	16881	1.40335	1	0.974517	99.4872
GOTERM_MF_DIRECT	GO:0003700~transcription factor activity, sequence-specific DNA binding	11	4.29688	0.752603	EGR1, HLF, FOS, MEOX2, MEOX1, HOXA5, PPARG, ZBTB16, FOSB, FOXP2, NFIB	209	961	16881	0.92453	1	0.999946	100
GOTERM_MF_DIRECT	GO:0003677~DNA binding	16	6.25	0.929081	EGR1, HLF, TSHZ2, PPARG, LHFP, ZBTB16, FOSB, FOXP2, FOS, HOXA5, EBF3, MEOX1, EBF2, EBF1, TWIST2, NFIB	209	1674	16881	0.771998	1	1	100
UP_KEYWORDS	Transcription	21	8.20312	0.963547	EGR1, HLF, TSHZ2, PPARG, CIDEA, KLF15, ZBTB16, IL33, FOXP2, CIDEC, MEOX2, EBF3, MEOX1, HOXA5, EBF2, EBF1, KLHL31, ID4, THRSP, TWIST2, NFIB	242	2398	20581	0.744768	1	0.999767	100
UP_KEYWORDS	Transcription regulation	20	7.8125	0.969271	EGR1, HLF, TSHZ2, PPARG, CIDEA, KLF15, ZBTB16, FOXP2, CIDEC, MEOX2, EBF3, MEOX1, HOXA5, EBF2, EBF1, KLHL31, ID4, THRSP, TWIST2, NFIB	242	2332	20581	0.729378	1	0.999837	100
UP_KEYWORDS	DNA-binding	17	6.64062	0.972769	EGR1, HLF, TSHZ2, PPARG, ZBTB16, FOSB, KLF15, FOXP2, FOS, MEOX2, MEOX1, HOXA5, EBF3, EBF2, EBF1, TWIST2, NFIB	242	2050	20581	0.705255	1	0.999859	100
UP_KEYWORDS	Nucleus	47	18.3594	0.992434	CAV2, HLF, TSHZ2, GNAI1, FHL1, CLU, PPARG, IL33, ZBTB16, FOS, ASPA, FAM107A, SORBS1, HOXA5, THRSP, FGF2, TWIST2, NOVA1, EGFR, EGR1, CRYAB, EXOSC7, TNMD, ANXA1, LGALS12, CIDEA, LDB2, SYNPO2, KLF15, FOSB, ACACB, CIDEC, FOXP2, SYNE3, CDKN1C, S100B, MEOX2, MEOX1, EBF3, EBF2, HSPB7, EBF1, FABP4, ID4, PDZD2, RASD1, NFIB	242	5244	20581	0.76223	1	0.999993	100
UP_KEYWORDS	Zinc-finger	12	4.6875	0.995072	EGR1, TSHZ2, RNF150, EBF3, EBF2, FHL1, DMD, EBF1, PPARG, KLF15, ZBTB16, FOXP2	242	1781	20581	0.573018	1	0.999997	100
GOTERM_BP_DIRECT	GO:0006351~transcription, DNA-templated	15	5.85938	0.997442	TSHZ2, PPARG, CIDEA, ZBTB16, IL33, FOXP2, CIDEC, EBF3, EBF2, EBF1, KLHL31, ID4, THRSP, TWIST2, NFIB	223	1955	16792	0.577753	1	1	100
GOTERM_BP_DIRECT	GO:0006355~regulation of transcription, DNA-templated	10	3.90625	0.998512	BMP2, MEOX2, EBF3, EBF2, DMD, EBF1, KLHL31, CIDEA, THRSP, CIDEC	223	1504	16792	0.500668	1	1	100
Annotation Cluster 37	Enrichment Score: 0.5545894031024
Category	Term	Count	%	PValue	Genes	List Total	Pop Hits	Pop Total	Fold Enrichment	Bonferroni	Benjamini	FDR
INTERPRO	IPR009030:Insulin-like growth factor binding protein, N-terminal	7	2.73438	0.00716391	LAMA2, MATN2, EGFR, SVEP1, RSPO3, FBLN5, IGFBP6	227	139	18559	4.11729	0.984548	0.64743	10.03
INTERPRO	IPR000742:Epidermal growth factor-like domain	5	1.95312	0.310267	LAMA2, MATN2, SVEP1, PTGS2, FBLN5	227	231	18559	1.76965	1	0.993331	99.5749
INTERPRO	IPR000152:EGF-type aspartate/asparagine hydroxylation site	3	1.17188	0.366462	MATN2, SVEP1, FBLN5	227	105	18559	2.33593	1	0.997213	99.8781
INTERPRO	IPR001881:EGF-like calcium-binding	3	1.17188	0.459335	MATN2, SVEP1, FBLN5	227	127	18559	1.93128	1	0.999202	99.9881
SMART	SM00181:EGF	4	1.5625	0.493103	LAMA2, MATN2, SVEP1, FBLN5	142	188	10057	1.50689	1	0.993305	99.967
UP_KEYWORDS	EGF-like domain	4	1.5625	0.529916	MATN2, C7, SVEP1, FBLN5	242	238	20581	1.42934	1	0.9449	99.9956
SMART	SM00179:EGF_CA	3	1.17188	0.534478	MATN2, SVEP1, FBLN5	142	127	10057	1.67301	1	0.995262	99.9879
INTERPRO	IPR013032:EGF-like, conserved site	3	1.17188	0.700109	MATN2, SVEP1, FBLN5	227	199	18559	1.23253	1	0.999991	100
Annotation Cluster 38	Enrichment Score: 0.4939625585241817
Category	Term	Count	%	PValue	Genes	List Total	Pop Hits	Pop Total	Fold Enrichment	Bonferroni	Benjamini	FDR
GOTERM_BP_DIRECT	GO:0006935~chemotaxis	4	1.5625	0.218927	ENPP2, CXCL2, CXCL12, FGF2	223	122	16792	2.46887	1	0.948942	98.5066
UP_KEYWORDS	Chemotaxis	3	1.17188	0.314471	ENPP2, CXCL2, CXCL12	242	97	20581	2.63027	1	0.856549	99.3356
GOTERM_BP_DIRECT	GO:0006955~immune response	7	2.73438	0.478887	C7, IL6, CD36, ENPP2, CXCL2, TGFBR3, CXCL12	223	421	16792	1.25203	1	0.99847	99.9985
Annotation Cluster 39	Enrichment Score: 0.3431854747016708
Category	Term	Count	%	PValue	Genes	List Total	Pop Hits	Pop Total	Fold Enrichment	Bonferroni	Benjamini	FDR
UP_SEQ_FEATURE	domain:Cadherin 2	3	1.17188	0.398875	CLSTN2, PCDH9, PCDH18	240	115	20063	2.18076	1	0.999355	99.9667
UP_SEQ_FEATURE	domain:Cadherin 1	3	1.17188	0.398875	CLSTN2, PCDH9, PCDH18	240	115	20063	2.18076	1	0.999355	99.9667
INTERPRO	IPR002126:Cadherin	3	1.17188	0.422228	CLSTN2, PCDH9, PCDH18	227	118	18559	2.07859	1	0.998678	99.9685
INTERPRO	IPR015919:Cadherin-like	3	1.17188	0.430589	CLSTN2, PCDH9, PCDH18	227	120	18559	2.04394	1	0.998726	99.9746
SMART	SM00112:CA	3	1.17188	0.486091	CLSTN2, PCDH9, PCDH18	142	116	10057	1.83165	1	0.994359	99.9612
GOTERM_BP_DIRECT	GO:0007156~homophilic cell adhesion via plasma membrane adhesion molecules	3	1.17188	0.620707	CLSTN2, PCDH9, PCDH18	223	158	16792	1.42976	1	0.999898	100
Annotation Cluster 40	Enrichment Score: 0.3137490183773122
Category	Term	Count	%	PValue	Genes	List Total	Pop Hits	Pop Total	Fold Enrichment	Bonferroni	Benjamini	FDR
UP_KEYWORDS	Voltage-gated channel	4	1.5625	0.257116	TMEM37, CLIC5, KCNB1, SCN4B	242	150	20581	2.26788	1	0.825686	98.0687
GOTERM_BP_DIRECT	GO:0034765~regulation of ion transmembrane transport	3	1.17188	0.432798	TMEM37, CLIC5, KCNB1	223	111	16792	2.03515	1	0.997061	99.9935
UP_KEYWORDS	Ion transport	8	3.125	0.628756	TF, TMEM37, CACHD1, CLIC5, KCNB1, SCN4B, ATP1A2, SCARA5	242	642	20581	1.05976	1	0.966539	99.9998
UP_KEYWORDS	Ion channel	4	1.5625	0.794525	TMEM37, CLIC5, KCNB1, SCN4B	242	359	20581	0.947582	1	0.989983	100
Annotation Cluster 41	Enrichment Score: 0.2796449786517993
Category	Term	Count	%	PValue	Genes	List Total	Pop Hits	Pop Total	Fold Enrichment	Bonferroni	Benjamini	FDR
GOTERM_CC_DIRECT	GO:0045211~postsynaptic membrane	5	1.95312	0.294234	ANK2, CLSTN2, DMD, KCNB1, NTRK2	238	211	18224	1.81449	1	0.853487	98.8767
UP_KEYWORDS	Postsynaptic cell membrane	3	1.17188	0.622261	ANK2, DMD, KCNB1	242	179	20581	1.42534	1	0.968618	99.9998
UP_KEYWORDS	Synapse	4	1.5625	0.791407	ANK2, DMD, KCNB1, NRN1	242	357	20581	0.95289	1	0.99001	100
Annotation Cluster 42	Enrichment Score: 0.2660886147886922
Category	Term	Count	%	PValue	Genes	List Total	Pop Hits	Pop Total	Fold Enrichment	Bonferroni	Benjamini	FDR
GOTERM_BP_DIRECT	GO:0006956~complement activation	3	1.17188	0.319791	C7, CLU, CFD	223	87	16792	2.59657	1	0.985342	99.858
UP_KEYWORDS	Innate immunity	4	1.5625	0.592139	C7, CLU, ANXA1, CFD	242	261	20581	1.30338	1	0.963534	99.9993
UP_KEYWORDS	Immunity	5	1.95312	0.84032	C7, CLU, ANXA1, CD300LG, CFD	242	500	20581	0.850455	1	0.993474	100
Annotation Cluster 43	Enrichment Score: 0.22462008686701548
Category	Term	Count	%	PValue	Genes	List Total	Pop Hits	Pop Total	Fold Enrichment	Bonferroni	Benjamini	FDR
INTERPRO	IPR020479:Homeodomain, metazoa	3	1.17188	0.308768	MEOX2, MEOX1, HOXA5	227	92	18559	2.66601	1	0.993901	99.5611
UP_KEYWORDS	Homeobox	4	1.5625	0.594733	TSHZ2, MEOX2, MEOX1, HOXA5	242	262	20581	1.2984	1	0.962847	99.9994
INTERPRO	IPR001356:Homeodomain	4	1.5625	0.605728	TSHZ2, MEOX2, MEOX1, HOXA5	227	256	18559	1.27746	1	0.999954	99.9999
UP_SEQ_FEATURE	DNA-binding region:Homeobox	3	1.17188	0.666612	MEOX2, MEOX1, HOXA5	240	191	20063	1.31302	1	0.999999	100
INTERPRO	IPR017970:Homeobox, conserved site	3	1.17188	0.675673	MEOX2, MEOX1, HOXA5	227	190	18559	1.29091	1	0.999987	100
SMART	SM00389:HOX	4	1.5625	0.685523	TSHZ2, MEOX2, MEOX1, HOXA5	142	250	10057	1.13318	1	0.999125	99.9999
INTERPRO	IPR009057:Homeodomain-like	4	1.5625	0.779463	TSHZ2, MEOX2, MEOX1, HOXA5	227	336	18559	0.973306	1	0.999999	100
Annotation Cluster 44	Enrichment Score: 0.16927251094849782
Category	Term	Count	%	PValue	Genes	List Total	Pop Hits	Pop Total	Fold Enrichment	Bonferroni	Benjamini	FDR
INTERPRO	IPR000210:BTB/POZ-like	3	1.17188	0.64666	KCNB1, KLHL31, ZBTB16	227	180	18559	1.36263	1	0.999975	100
INTERPRO	IPR011333:BTB/POZ fold	3	1.17188	0.675673	KCNB1, KLHL31, ZBTB16	227	190	18559	1.29091	1	0.999987	100
SMART	SM00225:BTB	3	1.17188	0.710836	KCNB1, KLHL31, ZBTB16	142	176	10057	1.20723	1	0.999281	100
Annotation Cluster 45	Enrichment Score: 0.14979510782482042
Category	Term	Count	%	PValue	Genes	List Total	Pop Hits	Pop Total	Fold Enrichment	Bonferroni	Benjamini	FDR
UP_KEYWORDS	GTP-binding	5	1.95312	0.57256	GNAI1, NPR1, RASD1, ACSM5, PCK1	242	343	20581	1.23973	1	0.958373	99.9987
GOTERM_MF_DIRECT	GO:0005525~GTP binding	5	1.95312	0.700003	GNAI1, NPR1, RASD1, ACSM5, PCK1	209	384	16881	1.0517	1	0.999876	100
UP_SEQ_FEATURE	nucleotide phosphate-binding region:GTP	3	1.17188	0.88653	GNAI1, RASD1, PCK1	240	310	20063	0.808992	1	1	100
Annotation Cluster 46	Enrichment Score: 0.13746124529270176
Category	Term	Count	%	PValue	Genes	List Total	Pop Hits	Pop Total	Fold Enrichment	Bonferroni	Benjamini	FDR
INTERPRO	IPR001849:Pleckstrin homology domain	4	1.5625	0.6441	ARHGAP20, PLEKHH2, PREX2, SPTBN1	227	271	18559	1.20676	1	0.999977	100
SMART	SM00233:PH	4	1.5625	0.720628	ARHGAP20, PLEKHH2, PREX2, SPTBN1	142	264	10057	1.07309	1	0.999208	100
INTERPRO	IPR011993:Pleckstrin homology-like domain	5	1.95312	0.766939	TNS1, ARHGAP20, PLEKHH2, PREX2, SPTBN1	227	427	18559	0.95735	1	0.999999	100
UP_SEQ_FEATURE	domain:PH	3	1.17188	0.792009	ARHGAP20, PREX2, SPTBN1	240	245	20063	1.02362	1	1	100
Annotation Cluster 47	Enrichment Score: 0.10025147527663207
Category	Term	Count	%	PValue	Genes	List Total	Pop Hits	Pop Total	Fold Enrichment	Bonferroni	Benjamini	FDR
UP_SEQ_FEATURE	repeat:3	3	1.17188	0.751324	CDKN1C, PLIN4, ITGA7	240	225	20063	1.11461	1	1	100
UP_SEQ_FEATURE	repeat:1	3	1.17188	0.813511	CDKN1C, PLIN4, ITGA7	240	257	20063	0.975827	1	1	100
UP_SEQ_FEATURE	repeat:2	3	1.17188	0.818568	CDKN1C, PLIN4, ITGA7	240	260	20063	0.964567	1	1	100
Annotation Cluster 48	Enrichment Score: 0.0950953746359303
Category	Term	Count	%	PValue	Genes	List Total	Pop Hits	Pop Total	Fold Enrichment	Bonferroni	Benjamini	FDR
UP_SEQ_FEATURE	repeat:ANK 3	3	1.17188	0.709052	ANKRD29, ANK2, CLIP4	240	207	20063	1.21153	1	1	100
UP_SEQ_FEATURE	repeat:ANK 1	3	1.17188	0.790122	ANKRD29, ANK2, CLIP4	240	244	20063	1.02782	1	1	100
UP_SEQ_FEATURE	repeat:ANK 2	3	1.17188	0.792009	ANKRD29, ANK2, CLIP4	240	245	20063	1.02362	1	1	100
UP_KEYWORDS	ANK repeat	3	1.17188	0.817703	ANKRD29, ANK2, CLIP4	242	264	20581	0.966426	1	0.992569	100
INTERPRO	IPR002110:Ankyrin repeat	3	1.17188	0.819831	ANKRD29, ANK2, CLIP4	227	255	18559	0.961855	1	1	100
INTERPRO	IPR020683:Ankyrin repeat-containing domain	3	1.17188	0.836066	ANKRD29, ANK2, CLIP4	227	265	18559	0.925559	1	1	100
SMART	SM00248:ANK	3	1.17188	0.868299	ANKRD29, ANK2, CLIP4	142	249	10057	0.853301	1	0.999982	100
Annotation Cluster 49	Enrichment Score: 0.04300839862322866
Category	Term	Count	%	PValue	Genes	List Total	Pop Hits	Pop Total	Fold Enrichment	Bonferroni	Benjamini	FDR
UP_KEYWORDS	Transit peptide	5	1.95312	0.876617	COX7A1, PDK4, ACACB, GPAM, ACSM5	242	536	20581	0.793334	1	0.996227	100
UP_KEYWORDS	Mitochondrion	10	3.90625	0.912313	GLYAT, COX7A1, PDE2A, MAOA, PDK4, CLU, G0S2, ACACB, GPAM, ACSM5	242	1119	20581	0.760013	1	0.998292	100
UP_SEQ_FEATURE	transit peptide:Mitochondrion	4	1.5625	0.929011	COX7A1, PDK4, GPAM, ACSM5	240	482	20063	0.693741	1	1	100
Annotation Cluster 50	Enrichment Score: 0.004525345893748368
Category	Term	Count	%	PValue	Genes	List Total	Pop Hits	Pop Total	Fold Enrichment	Bonferroni	Benjamini	FDR
UP_SEQ_FEATURE	zinc finger region:C2H2-type 1	4	1.5625	0.962682	EGR1, TSHZ2, KLF15, ZBTB16	240	554	20063	0.60358	1	1	100
UP_SEQ_FEATURE	zinc finger region:C2H2-type 2	4	1.5625	0.978825	EGR1, TSHZ2, KLF15, ZBTB16	240	615	20063	0.543713	1	1	100
INTERPRO	IPR015880:Zinc finger, C2H2-like	4	1.5625	0.995765	EGR1, TSHZ2, KLF15, ZBTB16	227	762	18559	0.429174	1	1	100
UP_SEQ_FEATURE	zinc finger region:C2H2-type 3	3	1.17188	0.996141	EGR1, KLF15, ZBTB16	240	636	20063	0.39432	1	1	100
INTERPRO	IPR007087:Zinc finger, C2H2	4	1.5625	0.997115	EGR1, TSHZ2, KLF15, ZBTB16	227	799	18559	0.4093	1	1	100
INTERPRO	IPR013087:Zinc finger C2H2-type/integrase DNA-binding domain	3	1.17188	0.998613	EGR1, KLF15, ZBTB16	227	712	18559	0.344485	1	1	100
SMART	SM00355:ZnF_C2H2	4	1.5625	0.998882	EGR1, TSHZ2, KLF15, ZBTB16	142	762	10057	0.371779	1	1	100
