# Supplementary material for: A genomic ruler to assess oncogenic transition between breast tumor and stroma
Source: PLoS One. 2018 Oct 16;13(10):e0205602. doi: 10.1371/journal.pone.0205602 (PMC6191134; doi:10.1371/journal.pone.0205602)
Supplement: S4 File — Genome-wide mRNA analysis of upregulated tumor-like genes in stromal profiles and downregulated stromal gene profiles analyzed by DAVID. (XLSX) [file pone.0205602.s006.xlsx]

## Sheet: tumorup_stromadown_DAVID.txt
Annotation Cluster 1	Enrichment Score: 29.263243286082638
Category	Term	Count	%	PValue	Genes	List Total	Pop Hits	Pop Total	Fold Enrichment	Bonferroni	Benjamini	FDR
UP_KEYWORDS	Cell cycle	48	41.3793	2.08366e-40	KIF23, PRC1, NEK2, E2F7, FOXM1, AURKA, CHEK1, ANLN, CEP55, PTTG1, CDT1, FAM83D, CCNE2, SPC25, KIF2C, CENPA, NCAPG, OIP5, BUB1, CDCA5, CCNA2, ASPM, CDCA3, CDK1, CDC6, KIF11, DLGAP5, NUF2, TPX2, CENPF, NUSAP1, KIF18B, NDC80, CDC20, BIRC5, UBE2C, CDKN3, ECT2, CCNB1, UHRF1, CCNB2, MAD2L1, SPAG5, KNL1, ZWINT, CKS2, BUB1B, MELK	115	650	20581	13.2159	3.81311e-38	3.81311e-38	2.57363e-37
UP_KEYWORDS	Mitosis	36	31.0345	5.09079e-39	KIF23, NEK2, ANLN, AURKA, CEP55, PTTG1, FAM83D, SPC25, KIF2C, CENPA, NCAPG, OIP5, BUB1, CCNA2, CDCA5, ASPM, CDCA3, CDK1, CDC6, KIF11, NUF2, TPX2, CENPF, KIF18B, NUSAP1, NDC80, CDC20, BIRC5, UBE2C, CCNB1, CCNB2, MAD2L1, SPAG5, KNL1, ZWINT, BUB1B	115	262	20581	24.5906	9.31614e-37	4.65807e-37	6.28788e-36
UP_KEYWORDS	Cell division	40	34.4828	1.09316e-38	KIF23, PRC1, NEK2, ANLN, AURKA, CEP55, PTTG1, CCNE2, FAM83D, SPC25, KIF2C, CENPA, NCAPG, OIP5, BUB1, CCNA2, CDCA5, ASPM, CDCA3, CDK1, CDC6, KIF11, NUF2, TPX2, CENPF, NUSAP1, KIF18B, NDC80, CDC20, BIRC5, UBE2C, ECT2, CCNB1, CCNB2, MAD2L1, SPAG5, KNL1, ZWINT, CKS2, BUB1B	115	388	20581	18.45	2.00049e-36	6.66829e-37	1.35022e-35
GOTERM_BP_DIRECT	GO:0051301~cell division	33	28.4483	6.31813e-28	NEK2, AURKA, PTTG1, CCNE2, FAM83D, SPC25, KIF2C, NCAPG, OIP5, BUB1, CCNA2, CDCA5, CDCA3, KIF14, CDK1, CDC6, KIF11, NUF2, TPX2, CENPF, KIF18B, NDC80, BIRC5, CDC20, UBE2C, CCNB1, CCNB2, MAD2L1, SPAG5, KNL1, ZWINT, CKS2, BUB1B	112	350	16792	14.1361	4.23315e-25	4.23315e-25	9.47225e-25
GOTERM_BP_DIRECT	GO:0007067~mitotic nuclear division	28	24.1379	1.40369e-25	NEK2, ANLN, AURKA, PTTG1, CEP55, FAM83D, SPC25, KIF2C, OIP5, BUB1, CCNA2, CDCA5, ASPM, CDCA3, CDC6, CDK1, KIF11, KIF15, TPX2, NUF2, CENPF, NDC80, BIRC5, CDC20, PBK, CCNB2, KNL1, BUB1B	112	248	16792	16.9274	9.40472e-23	4.70236e-23	2.10444e-22
GOTERM_CC_DIRECT	GO:0005829~cytosol	47	40.5172	2.56084e-08	KIF23, KIF4A, PRC1, NEK2, KMO, CHEK1, AURKA, PTTG1, PMAIP1, TK1, HMMR, CDT1, CCNE2, TYMS, SPC25, KIF2C, TDO2, CENPA, NCAPG, BUB1, DEPDC1B, PPP2R2C, CDCA5, CDCA3, KIF14, CDK1, CDC6, KIF11, KIF15, NUF2, TPX2, CENPF, NDC80, CDC20, BIRC5, CENPK, UBE2C, ECT2, CCNB1, TNNT1, CCNB2, MAD2L1, KNL1, RRM2, ZWINT, BUB1B, CENPU	115	3315	18224	2.24678	3.79004e-06	4.73756e-07	3.05097e-05
Annotation Cluster 2	Enrichment Score: 14.008369223711087
Category	Term	Count	%	PValue	Genes	List Total	Pop Hits	Pop Total	Fold Enrichment	Bonferroni	Benjamini	FDR
UP_KEYWORDS	Chromosome	26	22.4138	1.48769e-19	KIF4A, HMGB3, NEK2, HIST1H2AE, KIF2C, SPC25, OIP5, NCAPG, CENPA, BUB1, CDCA5, DTL, HIST1H2BG, NUF2, NUSAP1, CENPF, NDC80, BIRC5, CENPK, MAD2L1, KNL1, SPAG5, ZWINT, HIST1H3A, BUB1B, CENPU	115	400	20581	11.6327	2.72247e-17	6.80618e-18	1.83752e-16
UP_KEYWORDS	Kinetochore	16	13.7931	7.80524e-18	NEK2, NUF2, CENPF, NDC80, BIRC5, CENPK, KIF2C, SPC25, MAD2L1, KNL1, CENPA, SPAG5, ZWINT, BUB1, BUB1B, CENPU	115	99	20581	28.9237	1.42836e-15	2.85672e-16	9.64063e-15
UP_KEYWORDS	Centromere	17	14.6552	4.34188e-17	NEK2, NUF2, CENPF, NDC80, BIRC5, CENPK, KIF2C, SPC25, MAD2L1, KNL1, CENPA, SPAG5, OIP5, ZWINT, BUB1, BUB1B, CENPU	115	137	20581	22.2074	7.94564e-15	1.32427e-15	5.36286e-14
GOTERM_BP_DIRECT	GO:0007062~sister chromatid cohesion	16	13.7931	1.84979e-16	NUF2, CENPF, NDC80, BIRC5, CDC20, CENPK, KIF2C, SPC25, MAD2L1, KNL1, CENPA, ZWINT, BUB1, BUB1B, CENPU, CDCA5	112	103	16792	23.2899	1.4877e-13	4.9627e-14	3.33067e-13
GOTERM_CC_DIRECT	GO:0000777~condensed chromosome kinetochore	14	12.069	7.72966e-15	NEK2, NUF2, NDC80, BIRC5, CENPK, KIF2C, SPC25, MAD2L1, KNL1, SPAG5, ZWINT, BUB1, BUB1B, CENPU	115	87	18224	25.5008	1.15019e-12	1.15019e-12	9.25926e-12
GOTERM_CC_DIRECT	GO:0000776~kinetochore	10	8.62069	1.907e-09	KIF2C, MAD2L1, NEK2, SPAG5, ZWINT, BUB1, CENPF, TTK, BUB1B, NDC80	115	81	18224	19.5641	2.82236e-07	4.70393e-08	2.27198e-06
GOTERM_CC_DIRECT	GO:0000775~chromosome, centromeric region	8	6.89655	6.35633e-08	KIF2C, CENPA, OIP5, NUF2, CENPF, BIRC5, NDC80, CDCA5	115	57	18224	22.2413	9.40732e-06	9.40736e-07	7.57288e-05
Annotation Cluster 3	Enrichment Score: 11.970092448090268
Category	Term	Count	%	PValue	Genes	List Total	Pop Hits	Pop Total	Fold Enrichment	Bonferroni	Benjamini	FDR
GOTERM_CC_DIRECT	GO:0030496~midbody	15	12.931	6.62952e-14	KIF14, KIF23, CDK1, KIF4A, PRC1, NEK2, CENPF, AURKA, BIRC5, CEP55, ECT2, SPAG5, ASPM, SHCBP1, KIF20A	115	129	18224	18.4267	9.80949e-12	4.90474e-12	7.89702e-11
UP_KEYWORDS	Cytoskeleton	31	26.7241	4.26467e-13	KIF23, KIF4A, PRC1, DNAH14, NEK2, ANLN, CHEK1, AURKA, CEP55, FAM83D, KIF2C, ASPM, KIF14, CDK1, KIF11, DTL, DLGAP5, KIF15, TPX2, KIF18B, NUSAP1, CENPF, BIRC5, CDC20, ECT2, CCNB1, MAD2L1, SPAG5, BUB1B, SHCBP1, KIF20A	115	1138	20581	4.87515	7.80379e-11	1.11483e-11	5.26712e-10
UP_KEYWORDS	Microtubule	16	13.7931	4.34866e-11	KIF14, KIF23, KIF4A, KIF11, PRC1, NEK2, DNAH14, KIF15, TPX2, NUSAP1, KIF18B, BIRC5, AURKA, KIF2C, SPAG5, KIF20A	115	280	20581	10.2266	7.95804e-09	9.94755e-10	5.37123e-08
Annotation Cluster 4	Enrichment Score: 6.502866773384928
Category	Term	Count	%	PValue	Genes	List Total	Pop Hits	Pop Total	Fold Enrichment	Bonferroni	Benjamini	FDR
GOTERM_CC_DIRECT	GO:0000776~kinetochore	10	8.62069	1.907e-09	KIF2C, MAD2L1, NEK2, SPAG5, ZWINT, BUB1, CENPF, TTK, BUB1B, NDC80	115	81	18224	19.5641	2.82236e-07	4.70393e-08	2.27198e-06
GOTERM_BP_DIRECT	GO:0007093~mitotic cell cycle checkpoint	6	5.17241	2.01336e-06	MAD2L1, ZWINT, BUB1, TTK, BUB1B, CHEK1	112	32	16792	28.1116	0.00134804	9.6349e-05	0.00301842
GOTERM_BP_DIRECT	GO:0007094~mitotic spindle assembly checkpoint	5	4.31034	8.07473e-06	MAD2L1, BUB1, CENPF, TTK, BUB1B	112	20	16792	37.4821	0.00539548	0.00031819	0.0121051
Annotation Cluster 5	Enrichment Score: 5.841974801068168
Category	Term	Count	%	PValue	Genes	List Total	Pop Hits	Pop Total	Fold Enrichment	Bonferroni	Benjamini	FDR
GOTERM_CC_DIRECT	GO:0005819~spindle	13	11.2069	1.31541e-11	KIF23, KIF11, PRC1, KIF15, TPX2, CENPF, TTK, NUSAP1, CDC20, AURKA, BIRC5, SHCBP1, KIF20A	115	121	18224	17.0257	1.9468e-09	6.48932e-10	1.56716e-08
UP_KEYWORDS	Microtubule	16	13.7931	4.34866e-11	KIF14, KIF23, KIF4A, KIF11, PRC1, NEK2, DNAH14, KIF15, TPX2, NUSAP1, KIF18B, BIRC5, AURKA, KIF2C, SPAG5, KIF20A	115	280	20581	10.2266	7.95804e-09	9.94755e-10	5.37123e-08
UP_SEQ_FEATURE	domain:Kinesin-motor	8	6.89655	4.80749e-09	KIF23, KIF14, KIF2C, KIF4A, KIF11, KIF15, KIF18B, KIF20A	114	44	20063	31.9984	2.09606e-06	1.04803e-06	6.78957e-06
INTERPRO	IPR001752:Kinesin, motor domain	8	6.89655	6.57902e-09	KIF23, KIF14, KIF2C, KIF4A, KIF11, KIF15, KIF18B, KIF20A	108	45	18559	30.5498	1.63817e-06	1.63817e-06	8.54139e-06
SMART	SM00129:KISc	8	6.89655	2.14233e-08	KIF23, KIF14, KIF2C, KIF4A, KIF11, KIF15, KIF18B, KIF20A	71	45	10057	25.1818	1.47821e-06	1.47821e-06	2.2106e-05
GOTERM_MF_DIRECT	GO:0003777~microtubule motor activity	9	7.75862	5.29897e-08	KIF23, KIF14, KIF2C, KIF4A, KIF11, DNAH14, KIF15, KIF18B, KIF20A	112	80	16881	16.9564	1.04919e-05	5.24597e-06	6.63078e-05
GOTERM_BP_DIRECT	GO:0007018~microtubule-based movement	9	7.75862	6.08762e-08	KIF23, KIF14, KIF2C, KIF4A, KIF11, DNAH14, KIF15, KIF18B, KIF20A	112	81	16792	16.6587	4.07862e-05	4.53189e-06	9.12667e-05
GOTERM_CC_DIRECT	GO:0005874~microtubule	14	12.069	7.50436e-08	KIF14, KIF23, KIF4A, KIF11, NEK2, DNAH14, KIF15, TPX2, NUSAP1, KIF18B, BIRC5, AURKA, KIF2C, KIF20A	115	311	18224	7.13368	1.11064e-05	1.00968e-06	8.94063e-05
INTERPRO	IPR019821:Kinesin, motor region, conserved site	7	6.03448	1.21676e-07	KIF23, KIF14, KIF2C, KIF4A, KIF11, KIF18B, KIF20A	108	41	18559	29.339	3.0297e-05	1.51486e-05	0.00015797
UP_KEYWORDS	Motor protein	9	7.75862	8.53961e-07	KIF23, KIF14, KIF2C, KIF4A, KIF11, DNAH14, KIF15, KIF18B, KIF20A	115	135	20581	11.931	0.000156263	1.11624e-05	0.00105476
GOTERM_CC_DIRECT	GO:0005871~kinesin complex	7	6.03448	9.48253e-07	KIF23, KIF14, KIF2C, KIF4A, KIF11, KIF18B, KIF20A	115	53	18224	20.9299	0.000140332	1.16951e-05	0.00112974
GOTERM_MF_DIRECT	GO:0008017~microtubule binding	11	9.48276	1.13502e-06	KIF23, KIF14, FAM83D, KIF4A, KIF11, PRC1, KIF15, NUSAP1, KIF18B, BIRC5, KIF20A	112	208	16881	7.97094	0.000224709	7.49087e-05	0.00142028
GOTERM_MF_DIRECT	GO:0008574~ATP-dependent microtubule motor activity, plus-end-directed	4	3.44828	0.000175929	KIF14, KIF4A, KIF11, KIF18B	112	17	16881	35.4643	0.0342371	0.00578933	0.219923
INTERPRO	IPR027417:P-loop containing nucleoside triphosphate hydrolase	14	12.069	0.0016285	KIF14, KIF23, CDC6, KIF4A, KIF11, DNAH14, KIF15, KIF18B, BRIP1, ATAD2, TK1, KIF2C, ASPM, KIF20A	108	879	18559	2.73697	0.333575	0.077959	2.09374
GOTERM_BP_DIRECT	GO:0007019~microtubule depolymerization	3	2.58621	0.00188237	KIF14, KIF2C, KIF18B	112	10	16792	44.9786	0.71702	0.0354253	2.78523
GOTERM_BP_DIRECT	GO:0006890~retrograde vesicle-mediated transport, Golgi to ER	5	4.31034	0.0021286	KIF23, KIF2C, KIF4A, KIF11, KIF15	112	82	16792	9.14199	0.760136	0.0388818	3.14415
GOTERM_BP_DIRECT	GO:0019886~antigen processing and presentation of exogenous peptide antigen via MHC class II	5	4.31034	0.00323342	KIF23, KIF2C, KIF4A, KIF11, KIF15	112	92	16792	8.14829	0.885811	0.054119	4.73947
UP_SEQ_FEATURE	region of interest:Globular	3	2.58621	0.00358344	KIF2C, KIF4A, KIF20A	114	16	20063	32.9984	0.790951	0.144885	4.94357
GOTERM_MF_DIRECT	GO:0016887~ATPase activity	6	5.17241	0.00720578	KIF23, KIF14, KIF2C, KIF15, ATAD2, KIF20A	112	183	16881	4.94174	0.761148	0.14709	8.65209
Annotation Cluster 6	Enrichment Score: 5.45047339192658
Category	Term	Count	%	PValue	Genes	List Total	Pop Hits	Pop Total	Fold Enrichment	Bonferroni	Benjamini	FDR
KEGG_PATHWAY	hsa04110:Cell cycle	13	11.2069	2.62776e-11	CDK1, CDC6, TTK, CDC20, CHEK1, PTTG1, CCNE2, CCNB1, CCNB2, MAD2L1, BUB1, BUB1B, CCNA2	49	124	6910	14.7844	1.68177e-09	1.68177e-09	2.66955e-08
GOTERM_BP_DIRECT	GO:0031145~anaphase-promoting complex-dependent catabolic process	8	6.89655	8.92715e-07	CCNB1, CDK1, MAD2L1, BUB1B, AURKA, CDC20, PTTG1, UBE2C	112	79	16792	15.1826	0.00059794	4.9842e-05	0.00133837
GOTERM_BP_DIRECT	GO:0042787~protein ubiquitination involved in ubiquitin-dependent protein catabolic process	9	7.75862	7.89944e-06	CCNB1, CDK1, UHRF1, MAD2L1, BUB1B, AURKA, CDC20, PTTG1, UBE2C	112	153	16792	8.81933	0.00527866	0.000330736	0.0118423
KEGG_PATHWAY	hsa04114:Oocyte meiosis	7	6.03448	9.6101e-05	CCNE2, CDK1, MAD2L1, BUB1, AURKA, CDC20, PTTG1	49	109	6910	9.05636	0.00613188	0.00204815	0.0975863
KEGG_PATHWAY	hsa05166:HTLV-I infection	6	5.17241	0.0314058	MAD2L1, BUB1B, CHEK1, CDC20, PTTG1, MYBL1	49	256	6910	3.30517	0.870259	0.253041	27.6873
Annotation Cluster 7	Enrichment Score: 4.882848623883641
Category	Term	Count	%	PValue	Genes	List Total	Pop Hits	Pop Total	Fold Enrichment	Bonferroni	Benjamini	FDR
GOTERM_BP_DIRECT	GO:0006260~DNA replication	10	8.62069	8.73198e-07	EXO1, CDK1, CDC6, DTL, RRM2, KIAA0101, BRIP1, CHEK1, MCM10, CDT1	112	155	16792	9.67281	0.000584872	5.85026e-05	0.00130911
GOTERM_BP_DIRECT	GO:0000083~regulation of transcription involved in G1/S transition of mitotic cell cycle	5	4.31034	1.45339e-05	CDK1, CDC6, TYMS, RRM2, CDT1	112	23	16792	32.5932	0.00969051	0.000540841	0.0217872
UP_KEYWORDS	DNA replication	6	5.17241	0.000176995	GINS1, CDC6, DTL, RRM2, MCM10, CDT1	115	94	20581	11.4233	0.0318738	0.00161833	0.218395
Annotation Cluster 8	Enrichment Score: 4.2804421164109305
Category	Term	Count	%	PValue	Genes	List Total	Pop Hits	Pop Total	Fold Enrichment	Bonferroni	Benjamini	FDR
UP_SEQ_FEATURE	nucleotide phosphate-binding region:ATP	23	19.8276	3.07245e-08	KIF14, KIF23, CDC6, CDK1, KIF4A, KIF11, NEK2, DNAH14, KIF15, KIF18B, ATAD2, TTK, BRIP1, CHEK1, AURKA, PBK, TK1, KIF2C, BUB1, BUB1B, TOP2A, MELK, KIF20A	114	994	20063	4.07223	1.33958e-05	4.46529e-06	4.33919e-05
UP_KEYWORDS	ATP-binding	25	21.5517	5.10382e-07	KIF14, KIF23, CDK1, CDC6, KIF4A, KIF11, DNAH14, NEK2, KIF15, BRIP1, ATAD2, TTK, KIF18B, AURKA, CHEK1, PBK, UBE2C, TK1, KIF2C, BUB1, BUB1B, TOP2A, UBE2T, MELK, KIF20A	115	1391	20581	3.21648	9.33955e-05	7.18458e-06	0.000630395
GOTERM_MF_DIRECT	GO:0005524~ATP binding	26	22.4138	1.04046e-05	KIF14, KIF23, CDK1, CDC6, KIF4A, KIF11, DNAH14, NEK2, KIF15, TPX2, KIF18B, BRIP1, ATAD2, TTK, AURKA, CHEK1, PBK, UBE2C, TK1, KIF2C, BUB1, BUB1B, TOP2A, UBE2T, MELK, KIF20A	112	1495	16881	2.62127	0.002058	0.000514897	0.0130188
UP_KEYWORDS	Nucleotide-binding	25	21.5517	3.74308e-05	KIF14, KIF23, CDK1, CDC6, KIF4A, KIF11, DNAH14, NEK2, KIF15, BRIP1, ATAD2, TTK, KIF18B, AURKA, CHEK1, PBK, UBE2C, TK1, KIF2C, BUB1, BUB1B, TOP2A, UBE2T, MELK, KIF20A	115	1788	20581	2.50231	0.00682655	0.000380481	0.0462227
UP_SEQ_FEATURE	binding site:ATP	11	9.48276	0.00122249	CDK1, KIF2C, NEK2, BUB1, TTK, BUB1B, AURKA, CHEK1, PBK, TOP2A, MELK	114	558	20063	3.46936	0.413352	0.0733599	1.71272
INTERPRO	IPR027417:P-loop containing nucleoside triphosphate hydrolase	14	12.069	0.0016285	KIF14, KIF23, CDC6, KIF4A, KIF11, DNAH14, KIF15, KIF18B, BRIP1, ATAD2, TK1, KIF2C, ASPM, KIF20A	108	879	18559	2.73697	0.333575	0.077959	2.09374
UP_KEYWORDS	Transferase	15	12.931	0.0895443	CDK1, NEK2, EZH2, TTK, AURKA, CHEK1, PBK, UBE2C, CDKN3, TK1, TYMS, BUB1, BUB1B, UBE2T, MELK	115	1708	20581	1.57171	1	0.371223	68.6104
Annotation Cluster 9	Enrichment Score: 4.013042461151642
Category	Term	Count	%	PValue	Genes	List Total	Pop Hits	Pop Total	Fold Enrichment	Bonferroni	Benjamini	FDR
UP_KEYWORDS	DNA damage	12	10.3448	4.19305e-06	EXO1, UHRF1, RAD51AP1, DTL, E2F7, FOXM1, KIAA0101, BRIP1, CHEK1, PTTG1, MCM10, UBE2T	115	352	20581	6.10109	0.000767035	5.1154e-05	0.00517891
UP_KEYWORDS	DNA repair	9	7.75862	0.000229054	EXO1, UHRF1, RAD51AP1, FOXM1, KIAA0101, BRIP1, CHEK1, PTTG1, UBE2T	115	293	20581	5.49723	0.0410552	0.00199428	0.282548
GOTERM_BP_DIRECT	GO:0006281~DNA repair	8	6.89655	0.000951491	EXO1, CDK1, UHRF1, RAD51AP1, FOXM1, CHEK1, PTTG1, UBE2T	112	235	16792	5.10395	0.471547	0.019734	1.41704
Annotation Cluster 10	Enrichment Score: 3.7571777776319317
Category	Term	Count	%	PValue	Genes	List Total	Pop Hits	Pop Total	Fold Enrichment	Bonferroni	Benjamini	FDR
GOTERM_BP_DIRECT	GO:0031145~anaphase-promoting complex-dependent catabolic process	8	6.89655	8.92715e-07	CCNB1, CDK1, MAD2L1, BUB1B, AURKA, CDC20, PTTG1, UBE2C	112	79	16792	15.1826	0.00059794	4.9842e-05	0.00133837
GOTERM_BP_DIRECT	GO:0042787~protein ubiquitination involved in ubiquitin-dependent protein catabolic process	9	7.75862	7.89944e-06	CCNB1, CDK1, UHRF1, MAD2L1, BUB1B, AURKA, CDC20, PTTG1, UBE2C	112	153	16792	8.81933	0.00527866	0.000330736	0.0118423
GOTERM_BP_DIRECT	GO:0051436~negative regulation of ubiquitin-protein ligase activity involved in mitotic cell cycle	6	5.17241	0.00010607	CCNB1, CDK1, MAD2L1, BUB1B, CDC20, UBE2C	112	71	16792	12.67	0.068604	0.00322528	0.158904
GOTERM_BP_DIRECT	GO:0051437~positive regulation of ubiquitin-protein ligase activity involved in regulation of mitotic cell cycle transition	6	5.17241	0.00014662	CCNB1, CDK1, MAD2L1, BUB1B, CDC20, UBE2C	112	76	16792	11.8365	0.0935709	0.0042623	0.21959
GOTERM_BP_DIRECT	GO:0051439~regulation of ubiquitin-protein ligase activity involved in mitotic cell cycle	4	3.44828	0.000452101	CCNB1, CDK1, CDC20, UBE2C	112	23	16792	26.0745	0.261383	0.0107622	0.675658
GOTERM_CC_DIRECT	GO:0005680~anaphase-promoting complex	3	2.58621	0.00900682	BUB1B, CDC20, UBE2C	115	23	18224	20.6699	0.737905	0.0565571	10.2186
GOTERM_BP_DIRECT	GO:0043161~proteasome-mediated ubiquitin-dependent protein catabolic process	6	5.17241	0.0112164	KIF14, CDK1, MAD2L1, BUB1B, CDC20, UBE2C	112	203	16792	4.43139	0.999478	0.161177	15.5583
Annotation Cluster 11	Enrichment Score: 3.466855400324421
Category	Term	Count	%	PValue	Genes	List Total	Pop Hits	Pop Total	Fold Enrichment	Bonferroni	Benjamini	FDR
KEGG_PATHWAY	hsa04115:p53 signaling pathway	7	6.03448	5.90006e-06	CCNB1, CCNE2, CDK1, CCNB2, RRM2, CHEK1, PMAIP1	49	67	6910	14.7335	0.000377534	0.000188785	0.00599373
INTERPRO	IPR004367:Cyclin, C-terminal domain	4	3.44828	0.000142752	CCNB1, CCNE2, CCNB2, CCNA2	108	18	18559	38.1872	0.0349233	0.0117793	0.185173
GOTERM_BP_DIRECT	GO:0051726~regulation of cell cycle	7	6.03448	0.000172765	CCNB1, CCNE2, CCNB2, DTL, FOXM1, KIAA0101, CENPF	112	124	16792	8.46371	0.109313	0.00481181	0.258699
SMART	SM01332:SM01332	4	3.44828	0.000244506	CCNB1, CCNE2, CCNB2, CCNA2	71	18	10057	31.4773	0.0167314	0.00840098	0.25201
KEGG_PATHWAY	hsa04914:Progesterone-mediated oocyte maturation	6	5.17241	0.000315179	CCNB1, CDK1, MAD2L1, CCNB2, BUB1, CCNA2	49	87	6910	9.72555	0.0199725	0.00503097	0.31973
INTERPRO	IPR006671:Cyclin, N-terminal	4	3.44828	0.000978975	CCNB1, CCNE2, CCNB2, CCNA2	108	34	18559	20.2168	0.216422	0.0591495	1.26355
UP_KEYWORDS	Cyclin	4	3.44828	0.00140851	CCNB1, CCNE2, CCNB2, CCNA2	115	40	20581	17.8965	0.227357	0.0111521	1.72587
SMART	SM00385:CYCLIN	4	3.44828	0.001956	CCNB1, CCNE2, CCNB2, CCNA2	71	36	10057	15.7387	0.126368	0.0440332	2.00004
INTERPRO	IPR013763:Cyclin-like	4	3.44828	0.00207809	CCNB1, CCNE2, CCNB2, CCNA2	108	44	18559	15.6221	0.404279	0.0827088	2.6646
Annotation Cluster 12	Enrichment Score: 2.7974465420431183
Category	Term	Count	%	PValue	Genes	List Total	Pop Hits	Pop Total	Fold Enrichment	Bonferroni	Benjamini	FDR
KEGG_PATHWAY	hsa04115:p53 signaling pathway	7	6.03448	5.90006e-06	CCNB1, CCNE2, CDK1, CCNB2, RRM2, CHEK1, PMAIP1	49	67	6910	14.7335	0.000377534	0.000188785	0.00599373
KEGG_PATHWAY	hsa04914:Progesterone-mediated oocyte maturation	6	5.17241	0.000315179	CCNB1, CDK1, MAD2L1, CCNB2, BUB1, CCNA2	49	87	6910	9.72555	0.0199725	0.00503097	0.31973
BIOCARTA	h_EfpPathway:Estrogen-responsive protein Efp controls cell cycle and breast tumors growth	3	2.58621	0.00772327	CCNB1, CDK1, CCNB2	15	16	1625	20.3125	0.182566	0.0958792	6.16035
GOTERM_MF_DIRECT	GO:0004693~cyclin-dependent protein serine/threonine kinase activity	3	2.58621	0.0209612	CCNB1, CDK1, CCNB2	112	34	16881	13.2991	0.984921	0.317035	23.2857
GOTERM_BP_DIRECT	GO:0007077~mitotic nuclear envelope disassembly	3	2.58621	0.0342086	CCNB1, CDK1, CCNB2	112	44	16792	10.2224	1	0.350706	40.6572
Annotation Cluster 13	Enrichment Score: 2.4586796751872533
Category	Term	Count	%	PValue	Genes	List Total	Pop Hits	Pop Total	Fold Enrichment	Bonferroni	Benjamini	FDR
UP_SEQ_FEATURE	nucleotide phosphate-binding region:ATP	23	19.8276	3.07245e-08	KIF14, KIF23, CDC6, CDK1, KIF4A, KIF11, NEK2, DNAH14, KIF15, KIF18B, ATAD2, TTK, BRIP1, CHEK1, AURKA, PBK, TK1, KIF2C, BUB1, BUB1B, TOP2A, MELK, KIF20A	114	994	20063	4.07223	1.33958e-05	4.46529e-06	4.33919e-05
GOTERM_BP_DIRECT	GO:0007093~mitotic cell cycle checkpoint	6	5.17241	2.01336e-06	MAD2L1, ZWINT, BUB1, TTK, BUB1B, CHEK1	112	32	16792	28.1116	0.00134804	9.6349e-05	0.00301842
UP_SEQ_FEATURE	binding site:ATP	11	9.48276	0.00122249	CDK1, KIF2C, NEK2, BUB1, TTK, BUB1B, AURKA, CHEK1, PBK, TOP2A, MELK	114	558	20063	3.46936	0.413352	0.0733599	1.71272
UP_KEYWORDS	Serine/threonine-protein kinase	9	7.75862	0.00155984	CDK1, NEK2, BUB1, TTK, BUB1B, AURKA, CHEK1, PBK, MELK	115	393	20581	4.09844	0.248492	0.0118325	1.90967
INTERPRO	IPR008271:Serine/threonine-protein kinase, active site	8	6.89655	0.00220638	CDK1, NEK2, BUB1, TTK, AURKA, CHEK1, PBK, MELK	108	312	18559	4.40622	0.423047	0.0755633	2.82693
GOTERM_MF_DIRECT	GO:0004674~protein serine/threonine kinase activity	9	7.75862	0.00338735	CDK1, NEK2, BUB1, TTK, BUB1B, AURKA, CHEK1, PBK, MELK	112	376	16881	3.60774	0.489229	0.0805496	4.15702
UP_SEQ_FEATURE	active site:Proton acceptor	11	9.48276	0.00467313	CDK1, NEK2, BUB1, HSD17B6, TTK, BUB1B, SDR16C5, AURKA, CHEK1, PBK, MELK	114	672	20063	2.88081	0.870265	0.156494	6.40122
UP_SEQ_FEATURE	domain:Protein kinase	9	7.75862	0.00566683	CDK1, NEK2, BUB1, TTK, BUB1B, AURKA, CHEK1, PBK, MELK	114	478	20063	3.31364	0.916069	0.173535	7.71233
INTERPRO	IPR000719:Protein kinase, catalytic domain	9	7.75862	0.00718453	CDK1, NEK2, BUB1, TTK, BUB1B, AURKA, CHEK1, PBK, MELK	108	487	18559	3.17574	0.83394	0.138962	8.93638
UP_KEYWORDS	Kinase	11	9.48276	0.0076974	CDK1, NEK2, BUB1, TTK, BUB1B, AURKA, CHEK1, PBK, CDKN3, MELK, TK1	115	735	20581	2.67839	0.756849	0.0492486	9.1029
GOTERM_MF_DIRECT	GO:0004672~protein kinase activity	8	6.89655	0.00954892	CDK1, NEK2, BUB1, BUB1B, AURKA, CHEK1, PBK, MELK	112	359	16881	3.35873	0.850397	0.173022	11.3135
INTERPRO	IPR011009:Protein kinase-like domain	9	7.75862	0.0117336	CDK1, NEK2, BUB1, TTK, BUB1B, AURKA, CHEK1, PBK, MELK	108	531	18559	2.91259	0.947078	0.167801	14.2072
SMART	SM00220:S_TKc	8	6.89655	0.0121249	CDK1, NEK2, BUB1, TTK, AURKA, CHEK1, PBK, MELK	71	359	10057	3.1565	0.569037	0.154939	11.8277
GOTERM_BP_DIRECT	GO:0018107~peptidyl-threonine phosphorylation	3	2.58621	0.0260783	CDK1, TTK, CHEK1	112	38	16792	11.8365	1	0.293297	32.7101
INTERPRO	IPR017441:Protein kinase, ATP binding site	6	5.17241	0.0695478	CDK1, BUB1, TTK, AURKA, CHEK1, MELK	108	381	18559	2.70618	1	0.611199	60.7751
UP_KEYWORDS	Transferase	15	12.931	0.0895443	CDK1, NEK2, EZH2, TTK, AURKA, CHEK1, PBK, UBE2C, CDKN3, TK1, TYMS, BUB1, BUB1B, UBE2T, MELK	115	1708	20581	1.57171	1	0.371223	68.6104
GOTERM_BP_DIRECT	GO:0046777~protein autophosphorylation	4	3.44828	0.105613	NEK2, TTK, AURKA, MELK	112	172	16792	3.48671	1	0.672468	81.2388
GOTERM_BP_DIRECT	GO:0006468~protein phosphorylation	6	5.17241	0.184256	NEK2, BUB1, BUB1B, AURKA, BIRC5, PBK	112	456	16792	1.97274	1	0.8418	95.2793
Annotation Cluster 14	Enrichment Score: 1.6123977133136806
Category	Term	Count	%	PValue	Genes	List Total	Pop Hits	Pop Total	Fold Enrichment	Bonferroni	Benjamini	FDR
GOTERM_BP_DIRECT	GO:0030574~collagen catabolic process	5	4.31034	0.000846848	COL11A1, MMP13, MMP1, COL10A1, MMP11	112	64	16792	11.7132	0.433132	0.0187431	1.26211
UP_SEQ_FEATURE	metal ion-binding site:Zinc 2; in inhibited form	3	2.58621	0.00137378	MMP13, MMP1, MMP11	114	10	20063	52.7974	0.450849	0.0721848	1.92279
PIR_SUPERFAMILY	PIRSF001191:matrix metalloproteinase, stromelysin type	3	2.58621	0.00217599	MMP13, MMP1, MMP11	8	18	1692	35.25	0.0129851	0.0129851	1.03712
UP_SEQ_FEATURE	metal ion-binding site:Zinc 2; catalytic	3	2.58621	0.0027375	MMP13, MMP1, MMP11	114	14	20063	37.7124	0.697352	0.124358	3.79746
INTERPRO	IPR021158:Peptidase M10A, cysteine switch, zinc binding site	3	2.58621	0.00329239	MMP13, MMP1, MMP11	108	15	18559	34.3685	0.560078	0.0975525	4.19113
INTERPRO	IPR018486:Hemopexin, conserved site	3	2.58621	0.00423251	MMP13, MMP1, MMP11	108	17	18559	30.3252	0.652201	0.110724	5.35776
UP_KEYWORDS	Collagen degradation	3	2.58621	0.00439122	MMP13, MMP1, MMP11	115	18	20581	29.8275	0.553074	0.0305006	5.29065
INTERPRO	IPR016293:Peptidase M10A, metazoans	3	2.58621	0.00474373	MMP13, MMP1, MMP11	108	18	18559	28.6404	0.693948	0.111659	5.98664
UP_SEQ_FEATURE	domain:Hemopexin-like 3	3	2.58621	0.00674792	MMP13, MMP1, MMP11	114	22	20063	23.9988	0.947768	0.190114	9.11935
UP_SEQ_FEATURE	domain:Hemopexin-like 4	3	2.58621	0.00674792	MMP13, MMP1, MMP11	114	22	20063	23.9988	0.947768	0.190114	9.11935
GOTERM_CC_DIRECT	GO:0005578~proteinaceous extracellular matrix	7	6.03448	0.0067997	WISP1, COMP, COL11A1, MMP13, MMP1, COL10A1, MMP11	115	268	18224	4.13913	0.635706	0.0448622	7.80717
UP_SEQ_FEATURE	domain:Hemopexin-like 1	3	2.58621	0.00736355	MMP13, MMP1, MMP11	114	23	20063	22.9554	0.96014	0.193318	9.91165
UP_SEQ_FEATURE	domain:Hemopexin-like 2	3	2.58621	0.00736355	MMP13, MMP1, MMP11	114	23	20063	22.9554	0.96014	0.193318	9.91165
INTERPRO	IPR001818:Peptidase M10, metallopeptidase	3	2.58621	0.00769852	MMP13, MMP1, MMP11	108	23	18559	22.4143	0.854029	0.137592	9.54654
INTERPRO	IPR000585:Hemopexin-like domain	3	2.58621	0.00769852	MMP13, MMP1, MMP11	108	23	18559	22.4143	0.854029	0.137592	9.54654
INTERPRO	IPR021190:Peptidase M10A	3	2.58621	0.00769852	MMP13, MMP1, MMP11	108	23	18559	22.4143	0.854029	0.137592	9.54654
INTERPRO	IPR018487:Hemopexin-like repeats	3	2.58621	0.00769852	MMP13, MMP1, MMP11	108	23	18559	22.4143	0.854029	0.137592	9.54654
SMART	SM00120:HX	3	2.58621	0.0109943	MMP13, MMP1, MMP11	71	23	10057	18.4758	0.533644	0.173621	10.7809
INTERPRO	IPR024079:Metallopeptidase, catalytic domain	4	3.44828	0.0114815	MMP13, ADAMDEC1, MMP1, MMP11	108	81	18559	8.48605	0.943609	0.185669	13.9227
INTERPRO	IPR006026:Peptidase, metallopeptidase	3	2.58621	0.01208	MMP13, MMP1, MMP11	108	29	18559	17.7768	0.951502	0.163069	14.5968
GOTERM_BP_DIRECT	GO:0022617~extracellular matrix disassembly	4	3.44828	0.0139355	MMP13, MMP1, SPP1, MMP11	112	76	16792	7.89098	0.999917	0.184864	18.9734
UP_KEYWORDS	Extracellular matrix	6	5.17241	0.014475	COMP, COL11A1, MMP13, MMP1, COL10A1, MMP11	115	258	20581	4.16198	0.930629	0.0824735	16.4809
SMART	SM00235:ZnMc	3	2.58621	0.0171766	MMP13, MMP1, MMP11	71	29	10057	14.6532	0.697441	0.180652	16.3709
UP_KEYWORDS	Collagen	4	3.44828	0.0172041	COL11A1, MMP13, MMP1, COL10A1	115	98	20581	7.3047	0.958237	0.0917491	19.293
GOTERM_CC_DIRECT	GO:0005581~collagen trimer	4	3.44828	0.0200166	COL11A1, MMP13, MMP1, COL10A1	115	92	18224	6.88998	0.949839	0.112814	21.4076
UP_SEQ_FEATURE	short sequence motif:Cysteine switch	3	2.58621	0.0265934	MMP13, MMP1, MMP11	114	45	20063	11.7327	0.999992	0.520245	31.659
GOTERM_MF_DIRECT	GO:0004222~metalloendopeptidase activity	4	3.44828	0.0384863	MMP13, ADAMDEC1, MMP1, MMP11	112	113	16881	5.33534	0.999578	0.42596	38.8049
UP_KEYWORDS	Metalloprotease	4	3.44828	0.0524929	MMP13, ADAMDEC1, MMP1, MMP11	115	152	20581	4.70961	0.999948	0.239742	48.6241
UP_SEQ_FEATURE	metal ion-binding site:Zinc 1	3	2.58621	0.0669062	MMP13, MMP1, MMP11	114	75	20063	7.03965	1	0.830694	62.3939
UP_SEQ_FEATURE	propeptide:Activation peptide	3	2.58621	0.0684691	MMP13, MMP1, MMP11	114	76	20063	6.94702	1	0.820572	63.2738
GOTERM_CC_DIRECT	GO:0031012~extracellular matrix	5	4.31034	0.114966	IBSP, COMP, MMP13, MMP1, MMP11	115	296	18224	2.67685	1	0.41235	76.661
UP_KEYWORDS	Zymogen	4	3.44828	0.115943	MMP13, ADAMDEC1, MMP1, MMP11	115	214	20581	3.34514	1	0.447592	78.1751
UP_KEYWORDS	Calcium	8	6.89655	0.213274	S100P, COMP, COL11A1, MMP13, MMP1, MELK, COL10A1, MMP11	115	877	20581	1.63252	1	0.639716	94.8326
GOTERM_MF_DIRECT	GO:0005509~calcium ion binding	7	6.03448	0.332788	S100P, COMP, MMP13, S100A14, MMP1, MELK, MMP11	112	717	16881	1.4715	1	0.973795	99.3676
GOTERM_BP_DIRECT	GO:0006508~proteolysis	5	4.31034	0.422013	OLR1, MMP13, ADAMDEC1, MMP1, MMP11	112	500	16792	1.49929	1	0.986031	99.973
UP_KEYWORDS	Hydrolase	11	9.48276	0.447699	EXO1, APOBEC3B, PLPP4, CEMIP, ATAD2, BRIP1, CDKN3, MMP13, ADAMDEC1, MMP1, MMP11	115	1671	20581	1.17811	1	0.881186	99.9346
GOTERM_MF_DIRECT	GO:0004252~serine-type endopeptidase activity	3	2.58621	0.5018	MMP13, MMP1, MMP11	112	255	16881	1.77321	1	0.99141	99.9837
GOTERM_MF_DIRECT	GO:0008270~zinc ion binding	9	7.75862	0.506384	APOBEC3B, UHRF1, TRIM59, BIRC5, MMP13, ADAMDEC1, MMP1, MMP11, TK1	112	1169	16881	1.1604	1	0.99053	99.9854
UP_KEYWORDS	Protease	4	3.44828	0.583424	MMP13, ADAMDEC1, MMP1, MMP11	115	544	20581	1.31592	1	0.942824	99.998
UP_KEYWORDS	Metal-binding	20	17.2414	0.650515	EXO1, S100P, NEK2, BRIP1, BIRC5, MCM10, MMP13, MMP1, TK1, MMP11, APOBEC3B, TDO2, UHRF1, TRIM59, OIP5, RRM2, TOP2A, COL11A1, ADAMDEC1, COL10A1	115	3640	20581	0.983325	1	0.965789	99.9998
UP_KEYWORDS	Zinc	11	9.48276	0.851046	APOBEC3B, UHRF1, TRIM59, OIP5, BIRC5, MCM10, MMP13, ADAMDEC1, MMP1, MMP11, TK1	115	2348	20581	0.838423	1	0.996376	100
Annotation Cluster 15	Enrichment Score: 1.3681679916847163
Category	Term	Count	%	PValue	Genes	List Total	Pop Hits	Pop Total	Fold Enrichment	Bonferroni	Benjamini	FDR
UP_SEQ_FEATURE	cross-link:Glycyl lysine isopeptide (Lys-Gly) (interchain with G-Cter in ubiquitin)	8	6.89655	0.000606984	KIF14, CDK1, UHRF1, HIST1H2BG, HIST1H2AE, HIST1H3A, CHEK1, MCM10	114	255	20063	5.52129	0.232583	0.0431617	0.853831
INTERPRO	IPR007125:Histone core	4	3.44828	0.00711681	CENPA, HIST1H2BG, HIST1H2AE, HIST1H3A	108	68	18559	10.1084	0.831096	0.149282	8.8557
UP_KEYWORDS	Nucleosome core	4	3.44828	0.0133122	CENPA, HIST1H2BG, HIST1H2AE, HIST1H3A	115	89	20581	8.04338	0.913921	0.0784973	15.2555
GOTERM_CC_DIRECT	GO:0000786~nucleosome	4	3.44828	0.0211758	CENPA, HIST1H2BG, HIST1H2AE, HIST1H3A	115	94	18224	6.74339	0.957899	0.114704	22.5081
INTERPRO	IPR009072:Histone-fold	4	3.44828	0.0269997	CENPA, HIST1H2BG, HIST1H2AE, HIST1H3A	108	112	18559	6.13724	0.998903	0.315202	29.9072
GOTERM_CC_DIRECT	GO:0000788~nuclear nucleosome	3	2.58621	0.0309353	CENPA, HIST1H2BG, HIST1H3A	115	44	18224	10.8047	0.990445	0.153036	31.2286
GOTERM_MF_DIRECT	GO:0046982~protein heterodimerization activity	7	6.03448	0.0863122	INHBA, CENPA, HIST1H2BG, HIST1H2AE, HIST1H3A, BIRC5, TOP2A	112	465	16881	2.26895	1	0.65053	67.6816
GOTERM_BP_DIRECT	GO:0006334~nucleosome assembly	3	2.58621	0.185869	CENPA, HIST1H2BG, HIST1H3A	112	119	16792	3.77971	1	0.840706	95.4174
KEGG_PATHWAY	hsa05322:Systemic lupus erythematosus	3	2.58621	0.238436	HIST1H2BG, HIST1H2AE, HIST1H3A	49	134	6910	3.15717	1	0.766061	93.7157
KEGG_PATHWAY	hsa05034:Alcoholism	3	2.58621	0.349335	HIST1H2BG, HIST1H2AE, HIST1H3A	49	177	6910	2.39018	1	0.84017	98.7297
UP_KEYWORDS	Methylation	6	5.17241	0.655986	LMNB1, CENPA, HIST1H2BG, HIST1H2AE, HIST1H3A, CENPF	115	1001	20581	1.07272	1	0.9655	99.9998
Annotation Cluster 16	Enrichment Score: 1.0958668882350187
Category	Term	Count	%	PValue	Genes	List Total	Pop Hits	Pop Total	Fold Enrichment	Bonferroni	Benjamini	FDR
KEGG_PATHWAY	hsa04512:ECM-receptor interaction	5	4.31034	0.00299126	IBSP, COMP, COL11A1, SPP1, HMMR	49	87	6910	8.10462	0.174468	0.0314495	2.99754
GOTERM_BP_DIRECT	GO:0030198~extracellular matrix organization	5	4.31034	0.0411103	IBSP, COMP, COL11A1, COL10A1, SPP1	112	196	16792	3.82471	1	0.384261	46.7067
KEGG_PATHWAY	hsa04151:PI3K-Akt signaling pathway	6	5.17241	0.0895351	IBSP, CCNE2, COMP, COL11A1, PPP2R2C, SPP1	49	345	6910	2.45253	0.997529	0.527822	61.4385
UP_SEQ_FEATURE	short sequence motif:Cell attachment site	3	2.58621	0.0932594	IBSP, COMP, SPP1	114	91	20063	5.80191	1	0.894233	74.9078
GOTERM_BP_DIRECT	GO:0001503~ossification	3	2.58621	0.0982211	IBSP, COL11A1, SPP1	112	80	16792	5.62232	1	0.649895	78.7748
KEGG_PATHWAY	hsa04510:Focal adhesion	4	3.44828	0.171371	IBSP, COMP, COL11A1, SPP1	49	206	6910	2.73826	0.999994	0.665031	85.1879
UP_KEYWORDS	Cell adhesion	5	4.31034	0.274483	IBSP, WISP1, OLR1, COMP, SPP1	115	479	20581	1.86811	1	0.72099	98.0998
GOTERM_BP_DIRECT	GO:0007155~cell adhesion	5	4.31034	0.36051	IBSP, WISP1, OLR1, COMP, SPP1	112	459	16792	1.63321	1	0.971732	99.8772
Annotation Cluster 17	Enrichment Score: 0.5707098847601094
Category	Term	Count	%	PValue	Genes	List Total	Pop Hits	Pop Total	Fold Enrichment	Bonferroni	Benjamini	FDR
GOTERM_MF_DIRECT	GO:0004842~ubiquitin-protein transferase activity	5	4.31034	0.171321	UHRF1, DTL, BIRC5, UBE2C, UBE2T	112	329	16881	2.29063	1	0.858909	90.4777
UP_KEYWORDS	Ubl conjugation pathway	6	5.17241	0.324734	UHRF1, DTL, CDC20, UBE2C, UBE2T, CDCA3	115	680	20581	1.5791	1	0.769251	99.217
GOTERM_MF_DIRECT	GO:0061630~ubiquitin protein ligase activity	3	2.58621	0.348764	UHRF1, UBE2C, UBE2T	112	187	16881	2.41802	1	0.966518	99.5331
Annotation Cluster 18	Enrichment Score: 0.5537047302468262
Category	Term	Count	%	PValue	Genes	List Total	Pop Hits	Pop Total	Fold Enrichment	Bonferroni	Benjamini	FDR
KEGG_PATHWAY	hsa04620:Toll-like receptor signaling pathway	3	2.58621	0.167447	CXCL11, SPP1, CXCL10	49	106	6910	3.99114	0.999992	0.690517	84.4596
UP_KEYWORDS	Cytokine	3	2.58621	0.28365	CXCL11, SPP1, CXCL10	115	190	20581	2.82577	1	0.719673	98.376
GOTERM_BP_DIRECT	GO:0006954~inflammatory response	4	3.44828	0.459437	OLR1, CXCL11, SPP1, CXCL10	112	379	16792	1.58236	1	0.991238	99.9901
Annotation Cluster 19	Enrichment Score: 0.5334967247738199
Category	Term	Count	%	PValue	Genes	List Total	Pop Hits	Pop Total	Fold Enrichment	Bonferroni	Benjamini	FDR
GOTERM_BP_DIRECT	GO:0007267~cell-cell signaling	5	4.31034	0.0879386	INHBA, WISP1, CXCL11, GJB2, CXCL10	112	254	16792	2.95135	1	0.618493	74.8421
GOTERM_MF_DIRECT	GO:0008201~heparin binding	4	3.44828	0.0886383	WISP1, COMP, CXCL11, CXCL10	112	160	16881	3.76808	1	0.639755	68.6962
GOTERM_BP_DIRECT	GO:0007165~signal transduction	5	4.31034	0.953446	PLPP4, WISP1, DEPDC1, CXCL11, CXCL10	112	1161	16792	0.645687	1	1	100
UP_SEQ_FEATURE	disulfide bond	10	8.62069	0.988362	INHBA, WISP1, OLR1, COMP, CXCL11, MMP13, ADAMDEC1, MMP1, MMP11, CXCL10	114	2917	20063	0.60333	1	1	100
Annotation Cluster 20	Enrichment Score: 0.5278055951395547
Category	Term	Count	%	PValue	Genes	List Total	Pop Hits	Pop Total	Fold Enrichment	Bonferroni	Benjamini	FDR
GOTERM_BP_DIRECT	GO:0098609~cell-cell adhesion	4	3.44828	0.266409	S100P, CCNB2, HIST1H3A, ANLN	112	271	16792	2.21297	1	0.930131	99.0387
GOTERM_MF_DIRECT	GO:0098641~cadherin binding involved in cell-cell adhesion	4	3.44828	0.297811	S100P, CCNB2, HIST1H3A, ANLN	112	290	16881	2.07894	1	0.964332	98.8015
GOTERM_CC_DIRECT	GO:0005913~cell-cell adherens junction	4	3.44828	0.328922	S100P, CCNB2, HIST1H3A, ANLN	115	323	18224	1.96247	1	0.779898	99.1367
Annotation Cluster 21	Enrichment Score: 0.4395993648261391
Category	Term	Count	%	PValue	Genes	List Total	Pop Hits	Pop Total	Fold Enrichment	Bonferroni	Benjamini	FDR
GOTERM_CC_DIRECT	GO:0005578~proteinaceous extracellular matrix	7	6.03448	0.0067997	WISP1, COMP, COL11A1, MMP13, MMP1, COL10A1, MMP11	115	268	18224	4.13913	0.635706	0.0448622	7.80717
UP_KEYWORDS	Secreted	16	13.7931	0.125919	IBSP, OLR1, CXCL11, MMP13, MMP1, MMP11, CXCL10, C5ORF46, INHBA, WISP1, COMP, CEMIP, COL11A1, ADAMDEC1, SPP1, COL10A1	115	1965	20581	1.45722	1	0.468208	81.0296
GOTERM_CC_DIRECT	GO:0005576~extracellular region	14	12.069	0.205841	IBSP, CXCL11, MMP13, MMP1, MMP11, CXCL10, INHBA, COMP, HIST1H3A, CEMIP, COL11A1, ADAMDEC1, SPP1, COL10A1	115	1610	18224	1.378	1	0.622643	93.5804
UP_SEQ_FEATURE	signal peptide	18	15.5172	0.717353	IBSP, ERP27, CXCL11, LRRC15, MMP13, MMP1, MMP11, CXCL10, INHBA, C5ORF46, WISP1, COMP, CEMIP, HSD17B6, COL11A1, ADAMDEC1, SPP1, COL10A1	114	3346	20063	0.946755	1	1	100
UP_KEYWORDS	Signal	18	15.5172	0.941471	IBSP, ERP27, CXCL11, LRRC15, MMP13, MMP1, MMP11, CXCL10, INHBA, C5ORF46, WISP1, COMP, CEMIP, HSD17B6, COL11A1, ADAMDEC1, SPP1, COL10A1	115	4160	20581	0.774369	1	0.999462	100
UP_KEYWORDS	Disulfide bond	14	12.069	0.955531	HMGB3, OLR1, LMNB1, CXCL11, MMP13, MMP1, GJB2, MMP11, CXCL10, INHBA, WISP1, COMP, COL11A1, ADAMDEC1	115	3434	20581	0.729619	1	0.999708	100
UP_SEQ_FEATURE	disulfide bond	10	8.62069	0.988362	INHBA, WISP1, OLR1, COMP, CXCL11, MMP13, ADAMDEC1, MMP1, MMP11, CXCL10	114	2917	20063	0.60333	1	1	100
UP_KEYWORDS	Glycoprotein	17	14.6552	0.989218	IBSP, OLR1, DNAH14, HIST1H2BG, EZH2, LRRC15, MMP13, MMP1, HMMR, INHBA, WISP1, COMP, CEMIP, HSD17B6, COL11A1, ADAMDEC1, SPP1	115	4551	20581	0.668514	1	0.999992	100
UP_SEQ_FEATURE	glycosylation site:N-linked (GlcNAc...)	15	12.931	0.99426	IBSP, OLR1, DNAH14, LRRC15, MMP13, MMP1, HMMR, INHBA, WISP1, COMP, CEMIP, HSD17B6, COL11A1, ADAMDEC1, SPP1	114	4234	20063	0.623493	1	1	100
Annotation Cluster 22	Enrichment Score: 0.4063457985057964
Category	Term	Count	%	PValue	Genes	List Total	Pop Hits	Pop Total	Fold Enrichment	Bonferroni	Benjamini	FDR
UP_KEYWORDS	Oxidoreductase	6	5.17241	0.221203	TDO2, SQLE, RRM2, HSD17B6, SDR16C5, KMO	115	582	20581	1.845	1	0.646471	95.4403
UP_KEYWORDS	NADP	3	2.58621	0.275444	SQLE, SDR16C5, KMO	115	186	20581	2.88654	1	0.714785	98.1307
GOTERM_BP_DIRECT	GO:0055114~oxidation-reduction process	6	5.17241	0.35382	TDO2, SQLE, RRM2, HSD17B6, SDR16C5, KMO	112	592	16792	1.51955	1	0.970548	99.8565
GOTERM_MF_DIRECT	GO:0016491~oxidoreductase activity	3	2.58621	0.37953	SQLE, RRM2, HSD17B6	112	200	16881	2.26085	1	0.969804	99.7452
UP_SEQ_FEATURE	binding site:Substrate	3	2.58621	0.507535	TDO2, HSD17B6, SDR16C5	114	301	20063	1.75407	1	0.999989	99.9955
KEGG_PATHWAY	hsa01100:Metabolic pathways	7	6.03448	0.878229	TYMS, TDO2, SQLE, RRM2, HSD17B6, KMO, TK1	49	1228	6910	0.803862	1	0.999639	100
Annotation Cluster 23	Enrichment Score: 0.37026528582532625
Category	Term	Count	%	PValue	Genes	List Total	Pop Hits	Pop Total	Fold Enrichment	Bonferroni	Benjamini	FDR
UP_SEQ_FEATURE	repeat:WD 7	3	2.58621	0.209083	DTL, CDC20, PPP2R2C	114	151	20063	3.49651	1	0.993985	96.3582
UP_SEQ_FEATURE	repeat:WD 6	3	2.58621	0.302688	DTL, CDC20, PPP2R2C	114	196	20063	2.69374	1	0.999439	99.3852
UP_SEQ_FEATURE	repeat:WD 5	3	2.58621	0.386491	DTL, CDC20, PPP2R2C	114	237	20063	2.22774	1	0.999905	99.8992
UP_SEQ_FEATURE	repeat:WD 4	3	2.58621	0.421971	DTL, CDC20, PPP2R2C	114	255	20063	2.07049	1	0.999953	99.9565
UP_SEQ_FEATURE	repeat:WD 3	3	2.58621	0.448841	DTL, CDC20, PPP2R2C	114	269	20063	1.96273	1	0.999969	99.9778
INTERPRO	IPR001680:WD40 repeat	3	2.58621	0.458979	DTL, CDC20, PPP2R2C	108	268	18559	1.92361	1	0.999313	99.9656
UP_KEYWORDS	WD repeat	3	2.58621	0.462652	DTL, CDC20, PPP2R2C	115	281	20581	1.91066	1	0.887615	99.9534
UP_SEQ_FEATURE	repeat:WD 2	3	2.58621	0.465745	DTL, CDC20, PPP2R2C	114	278	20063	1.89919	1	0.999973	99.9857
UP_SEQ_FEATURE	repeat:WD 1	3	2.58621	0.465745	DTL, CDC20, PPP2R2C	114	278	20063	1.89919	1	0.999973	99.9857
INTERPRO	IPR017986:WD40-repeat-containing domain	3	2.58621	0.52901	DTL, CDC20, PPP2R2C	108	306	18559	1.68473	1	0.999801	99.9943
SMART	SM00320:WD40	3	2.58621	0.558516	DTL, CDC20, PPP2R2C	71	267	10057	1.59155	1	0.999684	99.9783
INTERPRO	IPR015943:WD40/YVTN repeat-like-containing domain	3	2.58621	0.571668	DTL, CDC20, PPP2R2C	108	331	18559	1.55749	1	0.999897	99.9983
Annotation Cluster 24	Enrichment Score: 0.23312375401116356
Category	Term	Count	%	PValue	Genes	List Total	Pop Hits	Pop Total	Fold Enrichment	Bonferroni	Benjamini	FDR
GOTERM_BP_DIRECT	GO:0035556~intracellular signal transduction	4	3.44828	0.500028	DEPDC1B, DEPDC1, ECT2, MELK	112	403	16792	1.48812	1	0.994585	99.9969
GOTERM_MF_DIRECT	GO:0005096~GTPase activator activity	3	2.58621	0.550198	DEPDC1B, DEPDC1, ECT2	112	279	16881	1.62068	1	0.993921	99.9954
GOTERM_BP_DIRECT	GO:0043547~positive regulation of GTPase activity	4	3.44828	0.726298	EZH2, DEPDC1B, DEPDC1, ECT2	112	565	16792	1.06144	1	0.999928	100
Annotation Cluster 25	Enrichment Score: 0.2248461590843486
Category	Term	Count	%	PValue	Genes	List Total	Pop Hits	Pop Total	Fold Enrichment	Bonferroni	Benjamini	FDR
UP_KEYWORDS	Repressor	6	5.17241	0.231297	UHRF1, E2F7, EZH2, BIRC5, CENPU, DEPDC1	115	592	20581	1.81384	1	0.656902	96.119
GOTERM_BP_DIRECT	GO:0045893~positive regulation of transcription, DNA-templated	6	5.17241	0.25447	INHBA, FOXM1, CKS2, ATAD2, MYBL1, CCNA2	112	515	16792	1.74674	1	0.922325	98.7755
GOTERM_BP_DIRECT	GO:0045892~negative regulation of transcription, DNA-templated	5	4.31034	0.420525	FOXM1, EZH2, CENPF, BIRC5, DEPDC1	112	499	16792	1.50229	1	0.986443	99.972
GOTERM_BP_DIRECT	GO:0045944~positive regulation of transcription from RNA polymerase II promoter	8	6.89655	0.473583	INHBA, UHRF1, E2F7, FOXM1, ATAD2, MYBL1, TOP2A, CXCL10	112	981	16792	1.22266	1	0.992444	99.9934
UP_KEYWORDS	Activator	4	3.44828	0.71342	E2F7, FOXM1, ATAD2, MYBL1	115	661	20581	1.083	1	0.977889	100
GOTERM_BP_DIRECT	GO:0000122~negative regulation of transcription from RNA polymerase II promoter	4	3.44828	0.86025	UHRF1, E2F7, FOXM1, EZH2	112	720	16792	0.832937	1	0.999999	100
UP_KEYWORDS	Transcription regulation	10	8.62069	0.910489	UHRF1, HMGB3, E2F7, FOXM1, EZH2, ATAD2, BIRC5, CENPU, DEPDC1, MYBL1	115	2332	20581	0.767432	1	0.998759	100
UP_KEYWORDS	Transcription	10	8.62069	0.925886	UHRF1, HMGB3, E2F7, FOXM1, EZH2, ATAD2, BIRC5, CENPU, DEPDC1, MYBL1	115	2398	20581	0.74631	1	0.999091	100
GOTERM_BP_DIRECT	GO:0006351~transcription, DNA-templated	9	7.75862	0.954333	UHRF1, HMGB3, E2F7, FOXM1, EZH2, ATAD2, BIRC5, CENPU, DEPDC1	112	1955	16792	0.690208	1	1	100
GOTERM_BP_DIRECT	GO:0006355~regulation of transcription, DNA-templated	6	5.17241	0.975081	HMGB3, EZH2, ATAD2, PTTG1, CENPU, MYBL1	112	1504	16792	0.598119	1	1	100
Annotation Cluster 26	Enrichment Score: 1.2686483562582738E-7
Category	Term	Count	%	PValue	Genes	List Total	Pop Hits	Pop Total	Fold Enrichment	Bonferroni	Benjamini	FDR
UP_SEQ_FEATURE	topological domain:Extracellular	3	2.58621	0.999999	OLR1, LRRC15, GJB2	114	2787	20063	0.189442	1	1	100
UP_SEQ_FEATURE	transmembrane region	8	6.89655	1	PLPP4, TRIM59, OLR1, SQLE, SDR16C5, KMO, LRRC15, GJB2	114	5056	20063	0.278467	1	1	100
UP_SEQ_FEATURE	topological domain:Cytoplasmic	3	2.58621	1	OLR1, LRRC15, GJB2	114	3456	20063	0.15277	1	1	100
Annotation Cluster 27	Enrichment Score: 3.9129826300056345E-9
Category	Term	Count	%	PValue	Genes	List Total	Pop Hits	Pop Total	Fold Enrichment	Bonferroni	Benjamini	FDR
UP_SEQ_FEATURE	transmembrane region	8	6.89655	1	PLPP4, TRIM59, OLR1, SQLE, SDR16C5, KMO, LRRC15, GJB2	114	5056	20063	0.278467	1	1	100
UP_KEYWORDS	Transmembrane helix	9	7.75862	1	PLPP4, TRIM59, OLR1, SQLE, SDR16C5, KMO, LRRC15, MMP13, GJB2	115	5634	20581	0.285887	1	1	100
UP_KEYWORDS	Transmembrane	9	7.75862	1	PLPP4, TRIM59, OLR1, SQLE, SDR16C5, KMO, LRRC15, MMP13, GJB2	115	5651	20581	0.285027	1	1	100
UP_KEYWORDS	Membrane	16	13.7931	1	PLPP4, S100P, OLR1, LMNB1, DTL, KMO, LRRC15, MMP13, GJB2, TYMS, TRIM59, SQLE, CEMIP, HSD17B6, SDR16C5, MELK	115	7494	20581	0.382098	1	1	100
GOTERM_CC_DIRECT	GO:0016021~integral component of membrane	9	7.75862	1	PLPP4, TRIM59, OLR1, SQLE, SDR16C5, KMO, LRRC15, MMP13, GJB2	115	5163	18224	0.27624	1	1	100
