# Supplementary material for: A genomic ruler to assess oncogenic transition between breast tumor and stroma
Source: PLoS One. 2018 Oct 16;13(10):e0205602. doi: 10.1371/journal.pone.0205602 (PMC6191134; doi:10.1371/journal.pone.0205602)
Supplement: S5 File — Genome-wide mRNA analysis of upregulated tumor-like genes in stromal profiles. (XLSX) [file pone.0205602.s007.xlsx]

## Sheet: up_tumor_like_clusters.txt
Annotation Cluster 1	Enrichment Score: 7.299419958651444
Category	Term	Count	%	PValue	Genes	List Total	Pop Hits	Pop Total	Fold Enrichment	Bonferroni	Benjamini	FDR
GOTERM_CC_FAT	GO:0044421~extracellular region part	44	16.9231	2.57074e-11	OLFM4, INS-IGF2, C6, TAC1, DCN, MMP28, DLK1, CX3CL1, VIT, CCL28, MMRN2, C1QTNF7, BCHE, INS, GSN, CFH, PTN, ANGPTL1, ANGPTL2, PCSK5, FGF2, MYOC, ANGPTL4, BMP2, KL, EFEMP1, CCDC80, IGF2, PRELP, SLIT3, LAMA2, TSLP, ADAMTS9, LAMA4, THBD, EGFLAM, COL14A1, ADM, TFPI, PLA2G2A, ADAMTS1, LAMC1, SCGB3A1, SELE, DST, LIPE	189	960	12782	3.09969	5.65561e-09	5.65561e-09	3.27239e-08
SP_PIR_KEYWORDS	disulfide bond	75	28.8462	6.79994e-09	PEAR1, PLXNA4, ASAM, PTGS2, INS-IGF2, GPR109B, GPR109A, DLK1, MMP28, MMRN1, DDR2, DNASE1L3, MMRN2, GSN, CXCR7, CFH, PDGFD, GALNTL2, SLC7A10, PIGR, CSN1S1, SLIT3, PRELP, TRDN, AADAC, ADAMTS9, CD36, EGFLAM, THBD, ADM, HEPACAM, PLA2G2A, TFPI, CA4, ADAMTS1, LAMC1, JAM2, PROS1, CPM, OLFM4, C6, PAMR1, OXTR, MME, DCN, CX3CL1, VIT, CCL28, PKD1L2, FOLR2, BCHE, INS, HEPN1, ADRA2A, PTN, ANGPTL1, ANGPTL2, MY…	253	2924	19235	1.95009	2.33918e-06	2.33918e-06	9.27622e-06
SP_PIR_KEYWORDS	signal	79	30.3846	2.40565e-08	PEAR1, PLXNA4, ASAM, PTGS2, GPR124, INS-IGF2, DLK1, MMP28, MMRN1, APCDD1, DDR2, DNASE1L3, MMRN2, WISP2, GSN, CFH, PDGFD, GPR133, PCDH9, CYYR1, PIGR, LHFP, CSN1S1, SLIT3, PRELP, ADAMTS9, EGFLAM, THBD, HEPACAM, ADM, PLA2G2A, TFPI, CA4, ADAMTS1, LAMC1, SCGB3A1, JAM2, PROS1, CASQ2, CPM, OLFM4, EMCN, C6, PAMR1, TAC1, DCN, CX3CL1, VIT, CCL28, PKD1L2, C1QTNF7, FOLR2, BCHE, INS, HEPN1, LRRC70, PTN, ANGPT…	253	3250	19235	1.84806	8.2754e-06	4.13771e-06	3.2817e-05
UP_SEQ_FEATURE	signal peptide	79	30.3846	3.18144e-08	PEAR1, PLXNA4, ASAM, PTGS2, GPR124, INS-IGF2, DLK1, MMP28, MMRN1, APCDD1, DDR2, DNASE1L3, MMRN2, WISP2, GSN, CFH, PDGFD, GPR133, PCDH9, CYYR1, PIGR, LHFP, CSN1S1, SLIT3, PRELP, ADAMTS9, EGFLAM, THBD, HEPACAM, ADM, PLA2G2A, TFPI, CA4, ADAMTS1, LAMC1, SCGB3A1, JAM2, PROS1, CASQ2, CPM, OLFM4, EMCN, C6, PAMR1, TAC1, DCN, CX3CL1, VIT, CCL28, PKD1L2, C1QTNF7, FOLR2, BCHE, INS, HEPN1, LRRC70, PTN, ANGPT…	253	3250	19113	1.83634	2.90779e-05	2.90779e-05	4.96895e-05
SP_PIR_KEYWORDS	Secreted	51	19.6154	3.3968e-08	INS-IGF2, MMP28, MMRN1, MMRN2, WISP2, GSN, CFH, PDGFD, PIGR, CSN1S1, PRELP, SLIT3, ADAMTS9, EGFLAM, ADM, TFPI, ADAMTS1, SCGB3A1, LAMC1, PROS1, EMCN, OLFM4, C6, PAMR1, TAC1, DCN, CX3CL1, VIT, CCL28, C1QTNF7, FOLR2, INS, BCHE, PTN, ANGPTL1, PCSK5, ANGPTL2, MYOC, ANGPTL4, BMP2, KL, EFEMP1, CCDC80, IGF2, LAMA2, TSLP, LAMA4, COL14A1, PENK, CD209, CMA1, ANTXR2, WIF1	253	1689	19235	2.29568	1.16849e-05	3.89498e-06	4.63378e-05
GOTERM_CC_FAT	GO:0005576~extracellular region	59	22.6923	1.29577e-07	INS-IGF2, MMP28, DLK1, MMRN1, MMRN2, WISP2, GSN, CFH, PDGFD, FGF2, APOLD1, PIGR, CSN1S1, SLIT3, PRELP, ADAMTS9, THBD, EGFLAM, ADM, PLA2G2A, TFPI, ADAMTS1, LAMC1, SCGB3A1, PROS1, DST, OLFM4, EMCN, C6, PAMR1, TAC1, DCN, CX3CL1, VIT, CCL28, C1QTNF7, FOLR2, BCHE, INS, PTN, ANGPTL1, ANGPTL2, PCSK5, MYOC, ANGPTL4, BMP2, KL, EFEMP1, CCDC80, IGF2, LAMA2, TSLP, LAMA4, COL14A1, PENK, CD209, ANTXR2, CMA1, W…	189	2010	12782	1.98515	2.85066e-05	1.42534e-05	0.000164944
UP_SEQ_FEATURE	disulfide bond	70	26.9231	1.31911e-07	PEAR1, PLXNA4, ASAM, PTGS2, INS-IGF2, GPR109B, GPR109A, DLK1, MMP28, MMRN1, DNASE1L3, DDR2, MMRN2, GSN, CXCR7, CFH, PDGFD, GALNTL2, PIGR, SLIT3, PRELP, TRDN, AADAC, ADAMTS9, EGFLAM, CD36, THBD, ADM, HEPACAM, PLA2G2A, TFPI, CA4, ADAMTS1, LAMC1, JAM2, PROS1, CPM, OLFM4, C6, PAMR1, OXTR, MME, DCN, CX3CL1, VIT, CCL28, PKD1L2, BCHE, INS, HEPN1, ADRA2A, PTN, ANGPTL1, ANGPTL2, MYOC, ANGPTL4, GABRE, PLP1…	253	2819	19113	1.87591	0.00012056	6.02817e-05	0.000206027
GOTERM_CC_FAT	GO:0005615~extracellular space	30	11.5385	2.44318e-07	OLFM4, INS-IGF2, C6, TAC1, DLK1, CX3CL1, CCL28, MMRN2, C1QTNF7, BCHE, GSN, INS, CFH, PTN, ANGPTL1, ANGPTL2, FGF2, PCSK5, MYOC, ANGPTL4, BMP2, KL, IGF2, SLIT3, TSLP, THBD, ADM, TFPI, PLA2G2A, SCGB3A1, SELE, LIPE	189	685	12782	2.96188	5.37486e-05	1.79165e-05	0.000311002
SP_PIR_KEYWORDS	glycoprotein	91	35	1.00581e-06	STEAP4, PEAR1, PLXNA4, ASAM, SCN3A, PTGS2, GLDN, GPR124, INS-IGF2, MMP28, DLK1, MMRN1, APCDD1, DDR2, MMRN2, CXCR7, CFH, LMOD1, PDGFD, SCN7A, SLC4A4, PTGER3, GPR133, GALNTL2, PCDH9, PIGR, PRELP, SLIT3, TRDN, AADAC, ADAMTS9, CD36, EGFLAM, THBD, HEPACAM, HSD11B1, TFPI, CA4, ADAMTS1, LAMC1, JAM2, DST, PROS1, CASQ2, EMP1, CPM, EMCN, OLFM4, C6, PAMR1, OXTR, MME, DCN, CX3CL1, VIT, CCL28, PKD1L2, FOLR2, …	253	4318	19235	1.60225	0.00034594	8.64961e-05	0.00137208
UP_SEQ_FEATURE	glycosylation site:N-linked (GlcNAc...)	86	33.0769	5.30918e-06	STEAP4, PEAR1, PLXNA4, ASAM, SCN3A, PTGS2, GLDN, GPR124, DLK1, MMP28, MMRN1, APCDD1, DDR2, MMRN2, CXCR7, CFH, PDGFD, SCN7A, SLC4A4, PTGER3, GPR133, GALNTL2, PCDH9, PIGR, SLIT3, PRELP, TRDN, AADAC, ADAMTS9, CD36, EGFLAM, THBD, HEPACAM, HSD11B1, TFPI, ADAMTS1, LAMC1, JAM2, DST, PROS1, CASQ2, EMP1, CPM, EMCN, OLFM4, C6, PAMR1, OXTR, MME, DCN, CX3CL1, VIT, CCL28, PKD1L2, FOLR2, BCHE, HEPN1, LRRC70, A…	253	4129	19113	1.57348	0.00484085	0.00161623	0.00829186
Annotation Cluster 2	Enrichment Score: 5.416316961781207
Category	Term	Count	%	PValue	Genes	List Total	Pop Hits	Pop Total	Fold Enrichment	Bonferroni	Benjamini	FDR
GOTERM_BP_FAT	GO:0009725~response to hormone stimulus	20	7.69231	1.00357e-06	SOCS2, PTGS2, INS-IGF2, SOCS3, TGFBR2, PFKFB1, OXTR, TAC1, FOXO1, IGF2, NPY1R, NR4A3, PRKAR2B, ALDH1A2, PLA2G4A, ADM, BCHE, INS, ALDH2, CA4, GNG2, SIK2	191	367	13528	3.85979	0.00170662	0.00170662	0.00169293
GOTERM_BP_FAT	GO:0010033~response to organic substance	28	10.7692	2.94874e-06	PTGS2, INS-IGF2, PFKFB1, FOXO1, TAC1, OXTR, PRKAR2B, ALDH1A2, ACSL1, BCHE, INS, GSN, GNG2, SIK2, EGR1, SOCS2, SOCS3, KLF10, TGFBR2, IGF2, NPY1R, NR4A3, PLA2G4A, THBD, ADM, ID1, ALDH2, HSPB2, CA4, SELE	191	721	13528	2.75057	0.0050062	0.00167152	0.00497418
GOTERM_BP_FAT	GO:0009719~response to endogenous stimulus	20	7.69231	4.29363e-06	SOCS2, PTGS2, INS-IGF2, SOCS3, TGFBR2, PFKFB1, OXTR, TAC1, FOXO1, IGF2, NPY1R, NR4A3, PRKAR2B, ALDH1A2, PLA2G4A, ADM, BCHE, INS, ALDH2, CA4, GNG2, SIK2	191	405	13528	3.49764	0.00728115	0.00182528	0.00724277
GOTERM_BP_FAT	GO:0048545~response to steroid hormone stimulus	13	5	1.70107e-05	SOCS2, PTGS2, SOCS3, TGFBR2, PFKFB1, OXTR, NPY1R, ALDH1A2, PLA2G4A, ADM, BCHE, ALDH2, CA4	191	192	13528	4.79559	0.0285373	0.00481378	0.0286918
Annotation Cluster 3	Enrichment Score: 4.121412682270991
Category	Term	Count	%	PValue	Genes	List Total	Pop Hits	Pop Total	Fold Enrichment	Bonferroni	Benjamini	FDR
SP_PIR_KEYWORDS	extracellular matrix	15	5.76923	3.79599e-06	CCDC80, DCN, MMP28, VIT, PRELP, MMRN2, LAMA2, ADAMTS9, LAMA4, COL14A1, EGFLAM, ADAMTS1, LAMC1, DST, ANGPTL4	253	241	19235	4.73201	0.00130497	0.00026113	0.00517822
GOTERM_CC_FAT	GO:0005578~proteinaceous extracellular matrix	16	6.15385	7.70044e-05	EFEMP1, CCDC80, DCN, MMP28, VIT, PRELP, MMRN2, LAMA2, LAMA4, ADAMTS9, COL14A1, EGFLAM, ADAMTS1, LAMC1, DST, ANGPTL4	189	320	12782	3.38148	0.0167989	0.00338259	0.0979777
GOTERM_CC_FAT	GO:0005604~basement membrane	8	3.07692	0.000145789	LAMA2, LAMA4, EGFLAM, CCDC80, ADAMTS1, LAMC1, DST, MMRN2	189	78	12782	6.93637	0.0315669	0.00533172	0.185422
GOTERM_CC_FAT	GO:0031012~extracellular matrix	16	6.15385	0.000176655	EFEMP1, CCDC80, DCN, MMP28, VIT, PRELP, MMRN2, LAMA2, LAMA4, ADAMTS9, COL14A1, EGFLAM, ADAMTS1, LAMC1, DST, ANGPTL4	189	345	12782	3.13645	0.0381218	0.00553711	0.224638
GOTERM_CC_FAT	GO:0044420~extracellular matrix part	9	3.46154	0.000328282	LAMA2, LAMA4, EGFLAM, COL14A1, CCDC80, ADAMTS1, LAMC1, DST, MMRN2	189	117	12782	5.20228	0.0696866	0.00898858	0.417079
Annotation Cluster 4	Enrichment Score: 3.1431871997026812
Category	Term	Count	%	PValue	Genes	List Total	Pop Hits	Pop Total	Fold Enrichment	Bonferroni	Benjamini	FDR
GOTERM_BP_FAT	GO:0048545~response to steroid hormone stimulus	13	5	1.70107e-05	SOCS2, PTGS2, SOCS3, TGFBR2, PFKFB1, OXTR, NPY1R, ALDH1A2, PLA2G4A, ADM, BCHE, ALDH2, CA4	191	192	13528	4.79559	0.0285373	0.00481378	0.0286918
GOTERM_BP_FAT	GO:0031667~response to nutrient levels	12	4.61538	0.000106389	ALDH1A2, PLA2G4A, BMP2, ACSL1, PTGS2, ADM, SOCS3, BCHE, GSN, PFKFB1, TGFBR2, KLF4	191	197	13528	4.31435	0.165634	0.0163273	0.179318
GOTERM_BP_FAT	GO:0009991~response to extracellular stimulus	12	4.61538	0.000280325	ALDH1A2, PLA2G4A, BMP2, ACSL1, PTGS2, ADM, SOCS3, BCHE, GSN, PFKFB1, TGFBR2, KLF4	191	220	13528	3.8633	0.379469	0.0276791	0.471836
GOTERM_BP_FAT	GO:0033273~response to vitamin	7	2.69231	0.000320178	ALDH1A2, PLA2G4A, BMP2, PTGS2, BCHE, GSN, KLF4	191	66	13528	7.51198	0.420176	0.0298256	0.538745
GOTERM_BP_FAT	GO:0007584~response to nutrient	9	3.46154	0.000804883	ALDH1A2, PLA2G4A, BMP2, ACSL1, PTGS2, BCHE, GSN, TGFBR2, KLF4	191	140	13528	4.55318	0.746011	0.051345	1.34914
GOTERM_BP_FAT	GO:0051384~response to glucocorticoid stimulus	5	1.92308	0.024033	PLA2G4A, PTGS2, ADM, BCHE, PFKFB1	191	78	13528	4.54021	1	0.311339	33.6594
GOTERM_BP_FAT	GO:0031960~response to corticosteroid stimulus	5	1.92308	0.0316576	PLA2G4A, PTGS2, ADM, BCHE, PFKFB1	191	85	13528	4.16631	1	0.356963	41.8809
Annotation Cluster 5	Enrichment Score: 2.9599374540636285
Category	Term	Count	%	PValue	Genes	List Total	Pop Hits	Pop Total	Fold Enrichment	Bonferroni	Benjamini	FDR
GOTERM_BP_FAT	GO:0048545~response to steroid hormone stimulus	13	5	1.70107e-05	SOCS2, PTGS2, SOCS3, TGFBR2, PFKFB1, OXTR, NPY1R, ALDH1A2, PLA2G4A, ADM, BCHE, ALDH2, CA4	191	192	13528	4.79559	0.0285373	0.00481378	0.0286918
GOTERM_BP_FAT	GO:0032355~response to estradiol stimulus	6	2.30769	0.000938782	ALDH1A2, SOCS2, PTGS2, SOCS3, OXTR, NPY1R	191	54	13528	7.86969	0.797812	0.0502594	1.57191
GOTERM_BP_FAT	GO:0043627~response to estrogen stimulus	7	2.69231	0.00361605	ALDH1A2, SOCS2, PTGS2, SOCS3, TGFBR2, OXTR, NPY1R	191	105	13528	4.72182	0.9979	0.107902	5.92806
GOTERM_BP_FAT	GO:0034097~response to cytokine stimulus	5	1.92308	0.0250455	ALDH1A2, PTGS2, SOCS3, OXTR, SELE	191	79	13528	4.48274	1	0.319855	34.8109
Annotation Cluster 6	Enrichment Score: 2.868879282301031
Category	Term	Count	%	PValue	Genes	List Total	Pop Hits	Pop Total	Fold Enrichment	Bonferroni	Benjamini	FDR
GOTERM_BP_FAT	GO:0050727~regulation of inflammatory response	10	3.84615	1.11425e-06	ZFP36, PLA2G4A, PTGS2, INS-IGF2, INS, PLA2G2A, TAC1, CMA1, IGF2, CX3CL1, SELE, NPY5R	191	76	13528	9.31937	0.00189466	0.000947778	0.00187964
GOTERM_BP_FAT	GO:0032101~regulation of response to external stimulus	11	4.23077	8.23021e-05	ZFP36, PLA2G4A, PTGS2, INS-IGF2, INS, TGFBR2, PLA2G2A, TAC1, CMA1, IGF2, CX3CL1, SELE, NPY5R	191	159	13528	4.9	0.130715	0.0154444	0.138747
GOTERM_BP_FAT	GO:0050729~positive regulation of inflammatory response	5	1.92308	0.000776289	PLA2G4A, PLA2G2A, TAC1, CX3CL1, NPY5R	191	30	13528	11.8045	0.733333	0.0514969	1.3015
GOTERM_BP_FAT	GO:0002673~regulation of acute inflammatory response	4	1.53846	0.00301014	PLA2G4A, INS-IGF2, INS, TAC1, IGF2, NPY5R	191	21	13528	13.4909	0.994089	0.10138	4.95837
GOTERM_BP_FAT	GO:0002675~positive regulation of acute inflammatory response	3	1.15385	0.0118059	PLA2G4A, TAC1, NPY5R	191	12	13528	17.7068	1	0.218471	18.1549
GOTERM_BP_FAT	GO:0032103~positive regulation of response to external stimulus	5	1.92308	0.0124411	PLA2G4A, PLA2G2A, TAC1, CX3CL1, NPY5R	191	64	13528	5.53338	1	0.224046	19.0378
GOTERM_BP_FAT	GO:0048584~positive regulation of response to stimulus	9	3.46154	0.0183817	PLA2G4A, INS-IGF2, INS, C6, CFH, BRE, PLA2G2A, TAC1, IGF2, CX3CL1, NPY5R	191	236	13528	2.70104	1	0.266243	26.8729
GOTERM_BP_FAT	GO:0031349~positive regulation of defense response	5	1.92308	0.0193471	PLA2G4A, PLA2G2A, TAC1, CX3CL1, NPY5R	191	73	13528	4.85118	1	0.271437	28.0767
Annotation Cluster 7	Enrichment Score: 2.837298026348984
Category	Term	Count	%	PValue	Genes	List Total	Pop Hits	Pop Total	Fold Enrichment	Bonferroni	Benjamini	FDR
SP_PIR_KEYWORDS	palmitate	11	4.23077	0.000522686	PLP1, CD36, PALM2-AKAP2, PTGER3, PLSCR4, GNAI1, ADRA2A, PALM2, NPY1R, KCNIP2, AKAP2, NPY5R, MYOC	253	213	19235	3.92631	0.164605	0.0222305	0.710677
SP_PIR_KEYWORDS	lipoprotein	19	7.30769	0.0020877	RHOJ, CPM, PLP1, PALM2-AKAP2, PTGER3, GNAI1, MRAS, APOLD1, NPY1R, KCNIP2, NPY5R, CD36, PLSCR4, FOLR2, PALM2, ADRA2A, TFPI, CA4, GNG2, AKAP2, MYOC	253	642	19235	2.25004	0.512721	0.0693684	2.81068
UP_SEQ_FEATURE	lipid moiety-binding region:S-palmitoyl cysteine	9	3.46154	0.00281967	PLP1, CD36, PALM2-AKAP2, PLSCR4, GNAI1, ADRA2A, PALM2, NPY1R, KCNIP2, AKAP2, NPY5R	253	181	19113	3.7564	0.924288	0.403194	4.31431
Annotation Cluster 8	Enrichment Score: 2.6927832000266982
Category	Term	Count	%	PValue	Genes	List Total	Pop Hits	Pop Total	Fold Enrichment	Bonferroni	Benjamini	FDR
GOTERM_BP_FAT	GO:0032496~response to lipopolysaccharide	7	2.69231	0.000735593	PLA2G4A, THBD, PTGS2, ADM, SOCS3, TAC1, SELE	191	77	13528	6.43884	0.714193	0.0508467	1.23367
GOTERM_BP_FAT	GO:0007565~female pregnancy	8	3.07692	0.000908688	PLA2G4A, THBD, PTGS2, ADM, TGFBR2, OXTR, PCSK5, LIPE	191	110	13528	5.15107	0.787176	0.0502689	1.52188
GOTERM_BP_FAT	GO:0002237~response to molecule of bacterial origin	7	2.69231	0.00131466	PLA2G4A, THBD, PTGS2, ADM, SOCS3, TAC1, SELE	191	86	13528	5.76501	0.893437	0.0655985	2.19474
GOTERM_BP_FAT	GO:0009617~response to bacterium	8	3.07692	0.0192754	PLA2G4A, THBD, PTGS2, ADM, SOCS3, PLA2G2A, TAC1, SELE	191	193	13528	2.93584	1	0.272782	27.9878
Annotation Cluster 9	Enrichment Score: 2.636576819017456
Category	Term	Count	%	PValue	Genes	List Total	Pop Hits	Pop Total	Fold Enrichment	Bonferroni	Benjamini	FDR
GOTERM_BP_FAT	GO:0001568~blood vessel development	12	4.61538	0.000690885	LAMA4, EMCN, HOXA3, EPAS1, ID1, TGFBR2, APOLD1, FOXO1, SOX17, FGF2, PPAP2B, ANGPTL4	191	245	13528	3.46909	0.69158	0.0498574	1.1591
GOTERM_BP_FAT	GO:0001944~vasculature development	12	4.61538	0.000845155	LAMA4, EMCN, HOXA3, EPAS1, ID1, TGFBR2, APOLD1, FOXO1, SOX17, FGF2, PPAP2B, ANGPTL4	191	251	13528	3.38616	0.76285	0.0500967	1.41619
GOTERM_BP_FAT	GO:0001525~angiogenesis	8	3.07692	0.00489392	EMCN, EPAS1, ID1, TGFBR2, APOLD1, SOX17, FGF2, ANGPTL4	191	148	13528	3.8285	0.999764	0.12413	7.94273
GOTERM_BP_FAT	GO:0048514~blood vessel morphogenesis	9	3.46154	0.00994704	EMCN, HOXA3, EPAS1, ID1, TGFBR2, APOLD1, SOX17, FGF2, ANGPTL4	191	211	13528	3.02107	1	0.193761	15.5186
Annotation Cluster 10	Enrichment Score: 2.5430921041264196
Category	Term	Count	%	PValue	Genes	List Total	Pop Hits	Pop Total	Fold Enrichment	Bonferroni	Benjamini	FDR
INTERPRO	IPR013032:EGF-like region, conserved site	16	6.15385	1.36937e-05	PEAR1, PTGS2, C6, PAMR1, EFEMP1, DLK1, MMRN1, SLIT3, LAMA2, LAMA4, THBD, EGFLAM, WIF1, LAMC1, PROS1, SELE	230	293	16659	3.95525	0.00738097	0.00738097	0.0199361
INTERPRO	IPR006209:EGF	10	3.84615	6.51208e-05	EGFLAM, THBD, PTGS2, PAMR1, WIF1, DLK1, MMRN1, SELE, PROS1, SLIT3	230	127	16659	5.70318	0.0346181	0.0174615	0.0947735
INTERPRO	IPR000742:EGF-like, type 3	12	4.61538	7.91735e-05	EGFLAM, PEAR1, THBD, PTGS2, PAMR1, EFEMP1, WIF1, DLK1, MMRN1, SELE, PROS1, SLIT3	230	194	16659	4.48023	0.0419301	0.0141767	0.115214
SP_PIR_KEYWORDS	egf-like domain	12	4.61538	0.00023661	EGFLAM, PEAR1, THBD, C6, PAMR1, EFEMP1, WIF1, DLK1, MMRN1, SELE, PROS1, SLIT3	253	230	19235	3.96666	0.0781785	0.0115617	0.322293
INTERPRO	IPR006210:EGF-like	11	4.23077	0.000476488	EGFLAM, PEAR1, THBD, PTGS2, PAMR1, WIF1, DLK1, MMRN1, SELE, PROS1, SLIT3	230	201	16659	3.96385	0.227282	0.0624267	0.691526
SMART	SM00181:EGF	11	4.23077	0.00154586	EGFLAM, PEAR1, THBD, PTGS2, PAMR1, WIF1, DLK1, MMRN1, SELE, PROS1, SLIT3	148	201	9079	3.35717	0.17838	0.17838	1.77814
UP_SEQ_FEATURE	domain:EGF-like 5	5	1.92308	0.00203723	PEAR1, THBD, WIF1, DLK1, SLIT3	253	41	19113	9.21286	0.844938	0.372481	3.13492
UP_SEQ_FEATURE	domain:EGF-like 1	7	2.69231	0.00518123	EGFLAM, PEAR1, THBD, WIF1, DLK1, PROS1, SLIT3	253	120	19113	4.40682	0.991331	0.447606	7.79297
UP_SEQ_FEATURE	domain:EGF-like 2	6	2.30769	0.00617286	EGFLAM, PEAR1, THBD, WIF1, DLK1, SLIT3	253	88	19113	5.15083	0.996516	0.432178	9.21808
UP_SEQ_FEATURE	domain:EGF-like 4	5	1.92308	0.0071714	PEAR1, THBD, WIF1, DLK1, SLIT3	253	58	19113	6.51254	0.99861	0.422005	10.6323
UP_SEQ_FEATURE	domain:EGF-like 3	5	1.92308	0.0172861	EGFLAM, PEAR1, WIF1, DLK1, SLIT3	253	75	19113	5.03636	1	0.630684	23.8408
INTERPRO	IPR001881:EGF-like calcium-binding	5	1.92308	0.0433976	THBD, EFEMP1, DLK1, PROS1, SLIT3	230	96	16659	3.77242	1	0.756327	47.5855
SMART	SM00179:EGF_CA	5	1.92308	0.0700642	THBD, EFEMP1, DLK1, PROS1, SLIT3	148	96	9079	3.19503	0.999901	0.641213	56.9327
UP_SEQ_FEATURE	domain:EGF-like 6	3	1.15385	0.110044	PEAR1, DLK1, SLIT3	253	43	19113	5.27061	1	0.930326	83.8114
INTERPRO	IPR013111:EGF, extracellular	3	1.15385	0.214661	PEAR1, WIF1, DLK1	230	63	16659	3.44907	1	0.967941	97.0349
Annotation Cluster 11	Enrichment Score: 2.393591730271004
Category	Term	Count	%	PValue	Genes	List Total	Pop Hits	Pop Total	Fold Enrichment	Bonferroni	Benjamini	FDR
GOTERM_BP_FAT	GO:0007155~cell adhesion	22	8.46154	0.000841315	DLC1, EMCN, OLFM4, STXBP1, PCDH9, CX3CL1, MCAM, MMRN1, DDR2, LAMA2, WISP2, LAMA4, COL14A1, CD36, HEPACAM, ROPN1B, CD209, ITGB1BP1, HEPN1, LAMC1, JAM2, DST, SELE	191	700	13528	2.226	0.761294	0.0516734	1.4098
GOTERM_BP_FAT	GO:0022610~biological adhesion	22	8.46154	0.000856715	DLC1, EMCN, OLFM4, STXBP1, PCDH9, CX3CL1, MCAM, MMRN1, DDR2, LAMA2, WISP2, LAMA4, COL14A1, CD36, HEPACAM, ROPN1B, CD209, ITGB1BP1, HEPN1, LAMC1, JAM2, DST, SELE	191	701	13528	2.22282	0.767474	0.0490577	1.43543
SP_PIR_KEYWORDS	cell adhesion	14	5.38462	0.00392442	OLFM4, PCDH9, CX3CL1, MCAM, LAMA2, WISP2, LAMA4, COL14A1, CD36, HEPACAM, CD209, HEPN1, LAMC1, DST, SELE	253	422	19235	2.52224	0.741447	0.0988201	5.22275
GOTERM_BP_FAT	GO:0016337~cell-cell adhesion	8	3.07692	0.0942026	EMCN, COL14A1, ROPN1B, CD209, STXBP1, PCDH9, JAM2, SELE	191	276	13528	2.05296	1	0.593637	81.1571
Annotation Cluster 12	Enrichment Score: 2.3912408380148413
Category	Term	Count	%	PValue	Genes	List Total	Pop Hits	Pop Total	Fold Enrichment	Bonferroni	Benjamini	FDR
GOTERM_BP_FAT	GO:0006928~cell motion	16	6.15385	0.00289934	PTGS2, ARID5B, VIM, CX3CL1, SLIT3, ID1, ROPN1B, ITGB1BP1, ADRA2A, LAMC1, PPAP2A, FGF2, PPAP2B, SELE, DCLK1, TWIST1	191	475	13528	2.38576	0.992859	0.101862	4.78005
GOTERM_BP_FAT	GO:0051674~localization of cell	12	4.61538	0.00407782	ID1, ROPN1B, ARID5B, ITGB1BP1, LAMC1, CX3CL1, PPAP2A, SELE, FGF2, PPAP2B, DCLK1, TWIST1	191	307	13528	2.76849	0.999046	0.116788	6.66083
GOTERM_BP_FAT	GO:0048870~cell motility	12	4.61538	0.00407782	ID1, ROPN1B, ARID5B, ITGB1BP1, LAMC1, CX3CL1, PPAP2A, SELE, FGF2, PPAP2B, DCLK1, TWIST1	191	307	13528	2.76849	0.999046	0.116788	6.66083
GOTERM_BP_FAT	GO:0016477~cell migration	11	4.23077	0.00564781	ID1, ARID5B, ITGB1BP1, LAMC1, CX3CL1, PPAP2A, SELE, FGF2, PPAP2B, DCLK1, TWIST1	191	276	13528	2.82282	0.999935	0.134006	9.11217
Annotation Cluster 13	Enrichment Score: 2.1873294954828
Category	Term	Count	%	PValue	Genes	List Total	Pop Hits	Pop Total	Fold Enrichment	Bonferroni	Benjamini	FDR
GOTERM_BP_FAT	GO:0043434~response to peptide hormone stimulus	9	3.46154	0.0014892	SOCS2, ADM, SOCS3, INS-IGF2, INS, PFKFB1, OXTR, FOXO1, IGF2, NR4A3, SIK2	191	154	13528	4.13925	0.920857	0.0699078	2.48269
GOTERM_BP_FAT	GO:0031100~organ regeneration	4	1.53846	0.00558949	ADM, SOCS3, PFKFB1, NR4A3	191	26	13528	10.8965	0.999928	0.134584	9.0222
GOTERM_BP_FAT	GO:0032868~response to insulin stimulus	6	2.30769	0.0133391	ADM, SOCS3, INS-IGF2, INS, PFKFB1, FOXO1, IGF2, SIK2	191	100	13528	4.24963	1	0.235775	20.2708
GOTERM_BP_FAT	GO:0031099~regeneration	5	1.92308	0.016041	ADM, SOCS3, GSN, PFKFB1, NR4A3	191	69	13528	5.13241	1	0.253828	23.8749
Annotation Cluster 14	Enrichment Score: 2.182236823171034
Category	Term	Count	%	PValue	Genes	List Total	Pop Hits	Pop Total	Fold Enrichment	Bonferroni	Benjamini	FDR
GOTERM_BP_FAT	GO:0007611~learning or memory	9	3.46154	0.000168016	EGR1, PRKAR2B, PTGS2, BCHE, PTN, OXTR, TAC1, ATP1A2, FOXP2	191	111	13528	5.74275	0.248727	0.0202204	0.283052
GOTERM_BP_FAT	GO:0007610~behavior	17	6.53846	0.000955619	EGR1, PTGS2, OXTR, TAC1, SOBP, ATP1A2, CX3CL1, NR4A3, NPY1R, CCL28, NPY5R, FOXP2, PRKAR2B, PENK, BCHE, PTN, FGF2	191	469	13528	2.5673	0.803529	0.04958	1.59989
GOTERM_BP_FAT	GO:0007612~learning	6	2.30769	0.00151501	PRKAR2B, BCHE, PTN, TAC1, ATP1A2, FOXP2	191	60	13528	7.08272	0.924264	0.0691718	2.52521
GOTERM_BP_FAT	GO:0050877~neurological system process	23	8.84615	0.126051	EGR1, PLP1, EGR3, PTGS2, EPAS1, EFEMP1, OXTR, SOBP, TAC1, ATP1A2, NPY1R, NR4A3, AFG3L2, KCNIP2, NPY5R, FOXP2, PRKAR2B, PENK, BCHE, SYN2, PTN, CA4, FGF2	191	1210	13528	1.3463	1	0.657529	89.6981
GOTERM_BP_FAT	GO:0050890~cognition	15	5.76923	0.400148	EGR1, PTGS2, EPAS1, EFEMP1, OXTR, TAC1, SOBP, ATP1A2, NPY1R, FOXP2, PRKAR2B, PENK, BCHE, PTN, CA4	191	909	13528	1.16877	1	0.927772	99.982
Annotation Cluster 15	Enrichment Score: 2.165007736004227
Category	Term	Count	%	PValue	Genes	List Total	Pop Hits	Pop Total	Fold Enrichment	Bonferroni	Benjamini	FDR
INTERPRO	IPR012680:Laminin G, subdomain 2	5	1.92308	0.00258512	LAMA2, LAMA4, EGFLAM, PROS1, SLIT3	230	42	16659	8.62267	0.753493	0.244271	3.69866
INTERPRO	IPR001791:Laminin G	5	1.92308	0.00333263	LAMA2, LAMA4, EGFLAM, PROS1, SLIT3	230	45	16659	8.04783	0.835684	0.259917	4.74416
INTERPRO	IPR012679:Laminin G, subdomain 1	3	1.15385	0.00377523	LAMA2, EGFLAM, PROS1	230	7	16659	31.0416	0.870783	0.253473	5.35821
SMART	SM00282:LamG	5	1.92308	0.00587381	LAMA2, LAMA4, EGFLAM, PROS1, SLIT3	148	45	9079	6.81607	0.52677	0.312083	6.60382
UP_SEQ_FEATURE	domain:Laminin G-like 2	4	1.53846	0.00642468	LAMA2, LAMA4, EGFLAM, PROS1	253	29	19113	10.4201	0.997236	0.414655	9.57668
UP_SEQ_FEATURE	domain:Laminin G-like 1	4	1.53846	0.00642468	LAMA2, LAMA4, EGFLAM, PROS1	253	29	19113	10.4201	0.997236	0.414655	9.57668
INTERPRO	IPR013320:Concanavalin A-like lectin/glucanase, subgroup	5	1.92308	0.0215655	LAMA2, LAMA4, EGFLAM, PROS1, SLIT3	230	77	16659	4.70327	0.999992	0.625768	27.198
UP_SEQ_FEATURE	domain:Laminin G-like 3	3	1.15385	0.0281414	LAMA2, LAMA4, EGFLAM	253	20	19113	11.3318	1	0.711305	35.9708
Annotation Cluster 16	Enrichment Score: 2.0858011560631815
Category	Term	Count	%	PValue	Genes	List Total	Pop Hits	Pop Total	Fold Enrichment	Bonferroni	Benjamini	FDR
GOTERM_BP_FAT	GO:0009611~response to wounding	20	7.69231	0.00017041	BMP2, PTGER3, KL, INS-IGF2, C6, TGFBR2, STXBP1, TAC1, IGF2, MMRN1, THBD, CD36, PLSCR4, ADM, INS, GSN, TFPI, CFH, MGLL, FGF2, PROS1, SELE	191	530	13528	2.67273	0.251783	0.0191518	0.28708
GOTERM_BP_FAT	GO:0042060~wound healing	11	4.23077	0.00036674	CD36, THBD, PLSCR4, INS-IGF2, INS, GSN, TGFBR2, STXBP1, TFPI, IGF2, MMRN1, FGF2, PROS1	191	191	13528	4.07905	0.464367	0.0323242	0.616864
GOTERM_BP_FAT	GO:0050817~coagulation	7	2.69231	0.00313166	CD36, THBD, PLSCR4, STXBP1, TFPI, MMRN1, PROS1	191	102	13528	4.86069	0.995197	0.101267	5.15361
GOTERM_BP_FAT	GO:0007596~blood coagulation	7	2.69231	0.00313166	CD36, THBD, PLSCR4, STXBP1, TFPI, MMRN1, PROS1	191	102	13528	4.86069	0.995197	0.101267	5.15361
GOTERM_BP_FAT	GO:0050878~regulation of body fluid levels	8	3.07692	0.00375517	CD36, THBD, PTGER3, PLSCR4, STXBP1, TFPI, MMRN1, PROS1	191	141	13528	4.01857	0.998344	0.109902	6.14939
GOTERM_BP_FAT	GO:0007599~hemostasis	7	2.69231	0.00415403	CD36, THBD, PLSCR4, STXBP1, TFPI, MMRN1, PROS1	191	108	13528	4.59065	0.999162	0.116882	6.78123
GOTERM_CC_FAT	GO:0031091~platelet alpha granule	4	1.53846	0.0491981	CD36, STXBP1, MMRN1, PROS1	189	56	12782	4.83069	0.999985	0.410523	47.3862
GOTERM_CC_FAT	GO:0030141~secretory granule	7	2.69231	0.049993	PLA2G4A, CD36, STXBP1, PLA2G2A, MMRN1, PCSK5, PROS1	189	180	12782	2.63004	0.999987	0.401219	47.9434
SP_PIR_KEYWORDS	blood coagulation	3	1.15385	0.113131	THBD, TFPI, PROS1	253	44	19235	5.1837	1	0.653189	80.5591
GOTERM_CC_FAT	GO:0044433~cytoplasmic vesicle part	4	1.53846	0.521249	CD36, SYN2, MMRN1, PROS1	189	187	12782	1.44662	1	0.960872	99.9915
Annotation Cluster 17	Enrichment Score: 1.9479284098917515
Category	Term	Count	%	PValue	Genes	List Total	Pop Hits	Pop Total	Fold Enrichment	Bonferroni	Benjamini	FDR
GOTERM_BP_FAT	GO:0044057~regulation of system process	15	5.76923	0.000119063	EGR1, PTGS2, EPAS1, INS-IGF2, GPR109B, GPR109A, STXBP1, OXTR, TAC1, IGF2, ATP1A2, NPY1R, KCNIP2, NPY5R, LAMA2, ADM, BCHE, INS	191	309	13528	3.43821	0.183441	0.0167462	0.200659
GOTERM_BP_FAT	GO:0032228~regulation of synaptic transmission, GABAergic	4	1.53846	0.00160386	STXBP1, OXTR, TAC1, NPY5R	191	17	13528	16.6652	0.934909	0.0711769	2.67143
GOTERM_BP_FAT	GO:0051241~negative regulation of multicellular organismal process	9	3.46154	0.00221252	PTGS2, ADM, BCHE, INS-IGF2, INS, TGFBR2, STXBP1, TAC1, IGF2, ATP1A2, NPY5R	191	164	13528	3.88686	0.976945	0.0858486	3.66754
GOTERM_BP_FAT	GO:0051240~positive regulation of multicellular organismal process	11	4.23077	0.0023464	BMP2, PTGS2, INS-IGF2, KL, TAC1, OXTR, IGF2, NPY1R, LAMA2, PLA2G4A, ADM, INS, FGF2	191	244	13528	3.19303	0.981653	0.0868634	3.88535
GOTERM_BP_FAT	GO:0050805~negative regulation of synaptic transmission	4	1.53846	0.00301014	PTGS2, BCHE, STXBP1, NPY5R	191	21	13528	13.4909	0.994089	0.10138	4.95837
GOTERM_BP_FAT	GO:0050804~regulation of synaptic transmission	8	3.07692	0.0030743	EGR1, LAMA2, PTGS2, BCHE, STXBP1, OXTR, TAC1, NPY5R	191	136	13528	4.16631	0.994703	0.101429	5.06151
GOTERM_BP_FAT	GO:0051969~regulation of transmission of nerve impulse	8	3.07692	0.00471707	EGR1, LAMA2, PTGS2, BCHE, STXBP1, OXTR, TAC1, NPY5R	191	147	13528	3.85454	0.99968	0.121727	7.66634
GOTERM_BP_FAT	GO:0051970~negative regulation of transmission of nerve impulse	4	1.53846	0.0049956	PTGS2, BCHE, STXBP1, NPY5R	191	25	13528	11.3324	0.999801	0.124697	8.10127
GOTERM_BP_FAT	GO:0031644~regulation of neurological system process	8	3.07692	0.00585482	EGR1, LAMA2, PTGS2, BCHE, STXBP1, OXTR, TAC1, NPY5R	191	153	13528	3.70338	0.999954	0.136683	9.43084
GOTERM_BP_FAT	GO:0031645~negative regulation of neurological system process	4	1.53846	0.00689969	PTGS2, BCHE, STXBP1, NPY5R	191	28	13528	10.1182	0.999992	0.147211	11.0233
GOTERM_BP_FAT	GO:0050806~positive regulation of synaptic transmission	4	1.53846	0.0118526	LAMA2, PTGS2, OXTR, TAC1	191	34	13528	8.33261	1	0.216905	18.2201
GOTERM_BP_FAT	GO:0008217~regulation of blood pressure	6	2.30769	0.0133391	PTGS2, OXTR, TAC1, ATP1A2, NPY1R, PCSK5	191	100	13528	4.24963	1	0.235775	20.2708
GOTERM_BP_FAT	GO:0051971~positive regulation of transmission of nerve impulse	4	1.53846	0.0149264	LAMA2, PTGS2, OXTR, TAC1	191	37	13528	7.657	1	0.247536	22.4071
GOTERM_BP_FAT	GO:0031646~positive regulation of neurological system process	4	1.53846	0.0172024	LAMA2, PTGS2, OXTR, TAC1	191	39	13528	7.26433	1	0.262483	25.3765
GOTERM_BP_FAT	GO:0008015~blood circulation	7	2.69231	0.0474886	PTGS2, ADM, OXTR, TAC1, ATP1A2, NPY1R, PCSK5	191	186	13528	2.66554	1	0.435089	55.9894
GOTERM_BP_FAT	GO:0003013~circulatory system process	7	2.69231	0.0474886	PTGS2, ADM, OXTR, TAC1, ATP1A2, NPY1R, PCSK5	191	186	13528	2.66554	1	0.435089	55.9894
GOTERM_BP_FAT	GO:0010648~negative regulation of cell communication	8	3.07692	0.0604523	DLC1, SOCS2, PTGS2, SOCS3, BCHE, STXBP1, SOX17, NPY5R	191	248	13528	2.28475	1	0.482735	65.0729
GOTERM_BP_FAT	GO:0010647~positive regulation of cell communication	9	3.46154	0.0927434	CDKN1C, LAMA2, BMP2, PTGS2, INS-IGF2, INS, OXTR, TAC1, IGF2, CAT, ITSN1	191	329	13528	1.93752	1	0.59157	80.6384
GOTERM_BP_FAT	GO:0006940~regulation of smooth muscle contraction	3	1.15385	0.0993363	PTGS2, OXTR, ATP1A2	191	38	13528	5.59162	1	0.602531	82.8798
GOTERM_BP_FAT	GO:0007613~memory	3	1.15385	0.103776	PTGS2, OXTR, TAC1	191	39	13528	5.44825	1	0.61569	84.2491
GOTERM_BP_FAT	GO:0006937~regulation of muscle contraction	3	1.15385	0.268394	PTGS2, OXTR, ATP1A2	191	72	13528	2.95113	1	0.836211	99.4866
Annotation Cluster 18	Enrichment Score: 1.8961081514090028
Category	Term	Count	%	PValue	Genes	List Total	Pop Hits	Pop Total	Fold Enrichment	Bonferroni	Benjamini	FDR
GOTERM_CC_FAT	GO:0044459~plasma membrane part	50	19.2308	0.00141967	RHOJ, DLC1, SCN3A, PTGS2, ASAM, GPR109B, GPR109A, AQP7, ITSN1, KCNIP2, DDR2, CALB2, ANK2, GNG2, SCN7A, SLC4A4, PTGER3, SLC7A10, PIGR, THBD, EGFLAM, CD36, HEPACAM, CA4, JAM2, DST, AKAP2, EMCN, GNAI1, MRAS, C6, MMD, SNX1, MME, OXTR, HEPN1, SYN2, ADRA2A, PALM2, PPAP2A, DCLK1, PTPRB, GABRE, PALM2-AKAP2, KL, TGFBR2, SLC6A14, ATP1A2, NPY1R, NPY5R, SLC16A7, SPTBN1, SELE, LIPE	189	2203	12782	1.53494	0.26842	0.0307716	1.79218
GOTERM_CC_FAT	GO:0005887~integral to plasma membrane	29	11.1538	0.00834084	SCN3A, C6, GPR109B, GPR109A, MMD, MME, OXTR, AQP7, KCNIP2, DDR2, ADRA2A, SCN7A, PPAP2A, SLC4A4, DCLK1, PTPRB, GABRE, PTGER3, KL, TGFBR2, SLC6A14, SLC7A10, ATP1A2, NPY1R, PIGR, NPY5R, CD36, THBD, SLC16A7, JAM2	189	1188	12782	1.65089	0.841608	0.132157	10.1132
GOTERM_CC_FAT	GO:0031226~intrinsic to plasma membrane	29	11.1538	0.0111326	SCN3A, C6, GPR109B, GPR109A, MMD, MME, OXTR, AQP7, KCNIP2, DDR2, ADRA2A, SCN7A, PPAP2A, SLC4A4, DCLK1, PTPRB, GABRE, PTGER3, KL, TGFBR2, SLC6A14, SLC7A10, ATP1A2, NPY1R, PIGR, NPY5R, CD36, THBD, SLC16A7, JAM2	189	1215	12782	1.61421	0.914813	0.161316	13.2817
UP_SEQ_FEATURE	topological domain:Extracellular	42	16.1538	0.197503	EMCN, PLXNA4, GLDN, ASAM, GPR124, GPR109B, GPR109A, MME, OXTR, AQP7, DLK1, CX3CL1, APCDD1, DDR2, PKD1L2, HEPN1, CXCR7, ADRA2A, PPAP2A, SLC4A4, PTPRB, GABRE, PLP1, PTGER3, KL, GPR133, LRRN3, TGFBR2, SLC6A14, CYYR1, PCDH9, NPY1R, PIGR, MCAM, NPY5R, THBD, CD36, HEPACAM, PLSCR4, CD209, ANTXR2, JAM2, SELE, GPR116	253	2719	19113	1.16694	1	0.977504	96.7823
Annotation Cluster 19	Enrichment Score: 1.84364552346123
Category	Term	Count	%	PValue	Genes	List Total	Pop Hits	Pop Total	Fold Enrichment	Bonferroni	Benjamini	FDR
UP_SEQ_FEATURE	domain:Olfactomedin-like	3	1.15385	0.0122719	OLFM4, GLDN, MYOC	253	13	19113	17.4336	0.999987	0.528764	17.5399
INTERPRO	IPR003112:Olfactomedin-like	3	1.15385	0.0132811	OLFM4, GLDN, MYOC	230	13	16659	16.7147	0.999278	0.595116	17.6892
SMART	SM00284:OLF	3	1.15385	0.0180682	OLFM4, GLDN, MYOC	148	13	9079	14.1564	0.901298	0.537858	19.0594
Annotation Cluster 20	Enrichment Score: 1.7868768161857305
Category	Term	Count	%	PValue	Genes	List Total	Pop Hits	Pop Total	Fold Enrichment	Bonferroni	Benjamini	FDR
GOTERM_MF_FAT	GO:0030246~carbohydrate binding	14	5.38462	0.00160927	EMCN, EGFLAM, CD209, TGFBR2, PFKFB1, GALNTL2, CCDC80, PTN, ADAMTS1, DCN, FGF2, SELE, PKD1L2, PRELP	185	354	12983	2.77542	0.506103	0.506103	2.25037
GOTERM_MF_FAT	GO:0005539~glycosaminoglycan binding	8	3.07692	0.00378491	EGFLAM, TGFBR2, CCDC80, PTN, ADAMTS1, DCN, FGF2, PRELP	185	140	12983	4.01019	0.810039	0.564155	5.21799
GOTERM_MF_FAT	GO:0001871~pattern binding	8	3.07692	0.00632417	EGFLAM, TGFBR2, CCDC80, PTN, ADAMTS1, DCN, FGF2, PRELP	185	154	12983	3.64563	0.937886	0.603968	8.57563
GOTERM_MF_FAT	GO:0030247~polysaccharide binding	8	3.07692	0.00632417	EGFLAM, TGFBR2, CCDC80, PTN, ADAMTS1, DCN, FGF2, PRELP	185	154	12983	3.64563	0.937886	0.603968	8.57563
GOTERM_MF_FAT	GO:0008201~heparin binding	5	1.92308	0.0586295	CCDC80, PTN, ADAMTS1, FGF2, PRELP	185	103	12983	3.40672	1	0.82868	57.4225
GOTERM_BP_FAT	GO:0018209~peptidyl-serine modification	3	1.15385	0.103776	EGFLAM, TGFBR2, DCN	191	39	13528	5.44825	1	0.61569	84.2491
SP_PIR_KEYWORDS	heparin-binding	3	1.15385	0.20939	PTN, ADAMTS1, FGF2	253	65	19235	3.50897	1	0.8014	95.9446
Annotation Cluster 21	Enrichment Score: 1.7518216114285157
Category	Term	Count	%	PValue	Genes	List Total	Pop Hits	Pop Total	Fold Enrichment	Bonferroni	Benjamini	FDR
GOTERM_CC_FAT	GO:0005624~membrane fraction	21	8.07692	0.0156377	SCN3A, ASAM, PTGS2, KL, MMD, MME, ATP1A2, ITSN1, SLIT3, AADAC, PRKAR2B, PLA2G4A, ACSL1, CD36, SLC16A7, FOLR2, BCHE, CA4, LMOD1, PPAP2A, EMP1	189	809	12782	1.75553	0.968804	0.206391	18.1786
GOTERM_CC_FAT	GO:0000267~cell fraction	26	10	0.0159727	SCN3A, ASAM, PTGS2, MMD, MME, DLK1, ITSN1, PRKAR2B, WISP2, ACSL1, FOLR2, BCHE, LMOD1, PPAP2A, KL, GYG2, ATP1A2, SLIT3, AADAC, PLA2G4A, CD36, ADM, SLC16A7, HSPB2, CA4, EMP1	189	1083	12782	1.62361	0.971055	0.198602	18.5324
GOTERM_CC_FAT	GO:0005626~insoluble fraction	21	8.07692	0.0222323	SCN3A, ASAM, PTGS2, KL, MMD, MME, ATP1A2, ITSN1, SLIT3, AADAC, PRKAR2B, PLA2G4A, ACSL1, CD36, SLC16A7, FOLR2, BCHE, CA4, LMOD1, PPAP2A, EMP1	189	839	12782	1.69276	0.99289	0.252453	24.8885
Annotation Cluster 22	Enrichment Score: 1.7389810924969973
Category	Term	Count	%	PValue	Genes	List Total	Pop Hits	Pop Total	Fold Enrichment	Bonferroni	Benjamini	FDR
GOTERM_BP_FAT	GO:0001822~kidney development	7	2.69231	0.00231007	ALDH1A2, SPRY1, BMP2, OSR1, ARID5B, ADAMTS1, PCSK5	191	96	13528	5.16449	0.980479	0.0874766	3.82629
GOTERM_BP_FAT	GO:0001655~urogenital system development	7	2.69231	0.00454416	ALDH1A2, SPRY1, BMP2, OSR1, ARID5B, ADAMTS1, PCSK5	191	110	13528	4.50719	0.99957	0.121199	7.39537
GOTERM_BP_FAT	GO:0003007~heart morphogenesis	4	1.53846	0.0832001	DLC1, ALDH1A2, BMP2, ADAMTS1	191	73	13528	3.88094	1	0.566251	76.9005
GOTERM_BP_FAT	GO:0001656~metanephros development	3	1.15385	0.126728	SPRY1, BMP2, OSR1	191	44	13528	4.82913	1	0.657924	89.8319
Annotation Cluster 23	Enrichment Score: 1.6849310817684207
Category	Term	Count	%	PValue	Genes	List Total	Pop Hits	Pop Total	Fold Enrichment	Bonferroni	Benjamini	FDR
GOTERM_BP_FAT	GO:0009611~response to wounding	20	7.69231	0.00017041	BMP2, PTGER3, KL, INS-IGF2, C6, TGFBR2, STXBP1, TAC1, IGF2, MMRN1, THBD, CD36, PLSCR4, ADM, INS, GSN, TFPI, CFH, MGLL, FGF2, PROS1, SELE	191	530	13528	2.67273	0.251783	0.0191518	0.28708
GOTERM_BP_FAT	GO:0002526~acute inflammatory response	5	1.92308	0.0491949	PTGER3, KL, INS-IGF2, INS, C6, CFH, IGF2	191	98	13528	3.61363	1	0.444606	57.3006
GOTERM_BP_FAT	GO:0006954~inflammatory response	9	3.46154	0.0878548	BMP2, PTGER3, KL, INS-IGF2, INS, C6, CFH, MGLL, TAC1, IGF2, SELE	191	325	13528	1.96137	1	0.582868	78.8012
GOTERM_BP_FAT	GO:0006952~defense response	12	4.61538	0.247227	BMP2, PTGER3, KL, INS-IGF2, C6, TAC1, IGF2, CX3CL1, PENK, INS, PLA2G2A, CFH, MGLL, SELE	191	615	13528	1.38199	1	0.817672	99.1693
Annotation Cluster 24	Enrichment Score: 1.6747525691315686
Category	Term	Count	%	PValue	Genes	List Total	Pop Hits	Pop Total	Fold Enrichment	Bonferroni	Benjamini	FDR
GOTERM_CC_FAT	GO:0005604~basement membrane	8	3.07692	0.000145789	LAMA2, LAMA4, EGFLAM, CCDC80, ADAMTS1, LAMC1, DST, MMRN2	189	78	12782	6.93637	0.0315669	0.00533172	0.185422
GOTERM_CC_FAT	GO:0005606~laminin-1 complex	3	1.15385	0.0043046	LAMA2, LAMA4, LAMC1	189	7	12782	28.9841	0.612894	0.0826607	5.34327
UP_SEQ_FEATURE	region of interest:Domain II and I	3	1.15385	0.0046008	LAMA2, LAMA4, LAMC1	253	8	19113	28.3295	0.985225	0.504641	6.94913
SP_PIR_KEYWORDS	heterotrimer	4	1.53846	0.00571482	LAMA2, LAMA4, GNAI1, LAMC1	253	28	19235	10.8611	0.860757	0.123164	7.52048
GOTERM_CC_FAT	GO:0043256~laminin complex	3	1.15385	0.00723773	LAMA2, LAMA4, LAMC1	189	9	12782	22.5432	0.797718	0.124687	8.83206
SP_PIR_KEYWORDS	basement membrane	4	1.53846	0.0143494	LAMA2, LAMA4, LAMC1, DST	253	39	19235	7.79771	0.99307	0.253581	17.8947
INTERPRO	IPR002049:EGF-like, laminin	4	1.53846	0.0186185	LAMA2, LAMA4, PEAR1, LAMC1	230	41	16659	7.06638	0.999962	0.603201	23.9394
GOTERM_CC_FAT	GO:0005605~basal lamina	3	1.15385	0.0253154	LAMA2, LAMA4, LAMC1	189	17	12782	11.9346	0.996451	0.269039	27.8483
SMART	SM00180:EGF_Lam	4	1.53846	0.0283143	LAMA2, LAMA4, PEAR1, LAMC1	148	41	9079	5.98484	0.973952	0.517879	28.3302
UP_SEQ_FEATURE	domain:Laminin EGF-like 3	3	1.15385	0.0336317	LAMA2, LAMA4, LAMC1	253	22	19113	10.3017	1	0.743207	41.3929
UP_SEQ_FEATURE	domain:Laminin EGF-like 1	3	1.15385	0.0457256	LAMA2, LAMA4, LAMC1	253	26	19113	8.71678	1	0.831775	51.8578
UP_SEQ_FEATURE	domain:Laminin EGF-like 2	3	1.15385	0.0489641	LAMA2, LAMA4, LAMC1	253	27	19113	8.39394	1	0.828787	54.3473
SP_PIR_KEYWORDS	laminin egf-like domain	3	1.15385	0.058493	LAMA2, LAMA4, LAMC1	253	30	19235	7.60277	1	0.523126	56.0549
KEGG_PATHWAY	hsa04512:ECM-receptor interaction	4	1.53846	0.157016	LAMA2, LAMA4, CD36, LAMC1	84	84	5085	2.88265	1	0.708366	85.0342
KEGG_PATHWAY	hsa05222:Small cell lung cancer	4	1.53846	0.157016	LAMA2, LAMA4, PTGS2, LAMC1	84	84	5085	2.88265	1	0.708366	85.0342
KEGG_PATHWAY	hsa04510:Focal adhesion	4	1.53846	0.644042	LAMA2, LAMA4, LAMC1, PDGFD	84	201	5085	1.20469	1	0.972608	99.999
Annotation Cluster 25	Enrichment Score: 1.6086324199454385
Category	Term	Count	%	PValue	Genes	List Total	Pop Hits	Pop Total	Fold Enrichment	Bonferroni	Benjamini	FDR
GOTERM_BP_FAT	GO:0007218~neuropeptide signaling pathway	7	2.69231	0.00196616	PENK, GPR124, GPR133, TAC1, NPY1R, PKD1L2, GPR116	191	93	13528	5.33108	0.964905	0.0823047	3.26552
UP_SEQ_FEATURE	domain:GPS	4	1.53846	0.011735	GPR124, GPR133, PKD1L2, GPR116	253	36	19113	8.39394	0.999979	0.53729	16.837
INTERPRO	IPR000203:GPS	4	1.53846	0.015182	GPR124, GPR133, PKD1L2, GPR116	230	38	16659	7.62426	0.999746	0.601324	19.968
SMART	SM00303:GPS	4	1.53846	0.0232035	GPR124, GPR133, PKD1L2, GPR116	148	38	9079	6.45733	0.949287	0.525452	23.8346
INTERPRO	IPR017983:GPCR, family 2, secretin-like, conserved site	3	1.15385	0.140978	GPR124, GPR133, GPR116	230	48	16659	4.5269	1	0.935452	89.0576
INTERPRO	IPR017981:GPCR, family 2-like	3	1.15385	0.194568	GPR124, GPR133, GPR116	230	59	16659	3.6829	1	0.96129	95.7166
Annotation Cluster 26	Enrichment Score: 1.5601074839732034
Category	Term	Count	%	PValue	Genes	List Total	Pop Hits	Pop Total	Fold Enrichment	Bonferroni	Benjamini	FDR
SP_PIR_KEYWORDS	mitogen	5	1.92308	0.00165035	INS-IGF2, INS, PTN, IGF2, CAT, PDGFD, FGF2	253	39	19235	9.74714	0.433449	0.0611805	2.22801
GOTERM_BP_FAT	GO:0051781~positive regulation of cell division	5	1.92308	0.00211173	INS-IGF2, INS, PTN, IGF2, CAT, PDGFD, FGF2	191	39	13528	9.08041	0.972621	0.0840151	3.50326
GOTERM_BP_FAT	GO:0051302~regulation of cell division	5	1.92308	0.00419761	INS-IGF2, INS, PTN, IGF2, CAT, PDGFD, FGF2	191	47	13528	7.53481	0.999222	0.116123	6.85003
SP_PIR_KEYWORDS	growth factor	5	1.92308	0.0936787	BMP2, INS-IGF2, INS, PTN, IGF2, PDGFD, FGF2	253	131	19235	2.90182	1	0.619684	73.8628
GOTERM_BP_FAT	GO:0001932~regulation of protein amino acid phosphorylation	6	2.30769	0.0964097	PRKAR2B, BMP2, SOCS3, INS-IGF2, INS, IGF2, PDGFD, FGF2	191	173	13528	2.45644	1	0.592895	81.9168
GOTERM_MF_FAT	GO:0008083~growth factor activity	5	1.92308	0.193853	BMP2, INS-IGF2, INS, PTN, IGF2, PDGFD, FGF2	185	161	12983	2.17945	1	0.942739	95.2419
KEGG_PATHWAY	hsa04810:Regulation of actin cytoskeleton	5	1.92308	0.468593	INS-IGF2, INS, GSN, MRAS, IGF2, PDGFD, FGF2	84	215	5085	1.40781	1	0.914219	99.9115
Annotation Cluster 27	Enrichment Score: 1.5079528460993632
Category	Term	Count	%	PValue	Genes	List Total	Pop Hits	Pop Total	Fold Enrichment	Bonferroni	Benjamini	FDR
GOTERM_BP_FAT	GO:0019216~regulation of lipid metabolic process	6	2.30769	0.0208036	PLA2G4A, ACSL1, INS-IGF2, INS, GPR109B, GPR109A, IGF2, ACACB, PPAP2A	191	112	13528	3.79432	1	0.284235	29.8575
GOTERM_BP_FAT	GO:0019217~regulation of fatty acid metabolic process	4	1.53846	0.0313364	PLA2G4A, ACSL1, INS-IGF2, INS, IGF2, ACACB	191	49	13528	5.78181	1	0.35864	41.5547
GOTERM_BP_FAT	GO:0010565~regulation of cellular ketone metabolic process	4	1.53846	0.0459151	PLA2G4A, ACSL1, INS-IGF2, INS, IGF2, ACACB	191	57	13528	4.97033	1	0.428465	54.7468
Annotation Cluster 28	Enrichment Score: 1.5019636673437846
Category	Term	Count	%	PValue	Genes	List Total	Pop Hits	Pop Total	Fold Enrichment	Bonferroni	Benjamini	FDR
UP_SEQ_FEATURE	domain:EGF-like	5	1.92308	0.0180628	PTGS2, C6, PAMR1, MMRN1, SELE	253	76	19113	4.9701	1	0.624696	24.7756
UP_SEQ_FEATURE	domain:Sushi 2	4	1.53846	0.0201599	C6, PAMR1, CFH, SELE	253	44	19113	6.86777	1	0.644467	27.246
UP_SEQ_FEATURE	domain:Sushi 1	4	1.53846	0.0201599	C6, PAMR1, CFH, SELE	253	44	19113	6.86777	1	0.644467	27.246
SP_PIR_KEYWORDS	sushi	4	1.53846	0.0370463	C6, PAMR1, CFH, SELE	253	56	19235	5.43055	0.999998	0.431417	40.2481
INTERPRO	IPR000436:Sushi/SCR/CCP	4	1.53846	0.0417239	C6, PAMR1, CFH, SELE	230	56	16659	5.1736	1	0.763324	46.2343
INTERPRO	IPR016060:Complement control module	4	1.53846	0.0436099	C6, PAMR1, CFH, SELE	230	57	16659	5.08284	1	0.738196	47.7546
SMART	SM00032:CCP	4	1.53846	0.0619124	C6, PAMR1, CFH, SELE	148	56	9079	4.38176	0.999702	0.637453	52.3454
Annotation Cluster 29	Enrichment Score: 1.4691898472873528
Category	Term	Count	%	PValue	Genes	List Total	Pop Hits	Pop Total	Fold Enrichment	Bonferroni	Benjamini	FDR
GOTERM_BP_FAT	GO:0030155~regulation of cell adhesion	8	3.07692	0.00320225	LAMA2, LAMA4, EMCN, EGFLAM, CD36, GSN, CCDC80, CX3CL1	191	137	13528	4.1359	0.995742	0.101509	5.26684
GOTERM_BP_FAT	GO:0045785~positive regulation of cell adhesion	4	1.53846	0.0521071	EGFLAM, CD36, CCDC80, CX3CL1	191	60	13528	4.72182	1	0.455127	59.4541
GOTERM_BP_FAT	GO:0010811~positive regulation of cell-substrate adhesion	3	1.15385	0.058432	EGFLAM, CD36, CCDC80	191	28	13528	7.58863	1	0.479366	63.7841
GOTERM_BP_FAT	GO:0010810~regulation of cell-substrate adhesion	3	1.15385	0.136219	EGFLAM, CD36, CCDC80	191	46	13528	4.61917	1	0.674592	91.5437
Annotation Cluster 30	Enrichment Score: 1.4196080326065033
Category	Term	Count	%	PValue	Genes	List Total	Pop Hits	Pop Total	Fold Enrichment	Bonferroni	Benjamini	FDR
GOTERM_BP_FAT	GO:0007267~cell-cell signaling	18	6.92308	0.00470474	NAMPT, EGR3, BMP2, PLP1, INS-IGF2, KLF10, OXTR, TAC1, MME, IGF2, ATP1A2, KCNIP2, NPY5R, WISP2, SPRY1, ADM, INS, SYN2, FGF2, PCSK5	191	600	13528	2.12482	0.999673	0.123291	7.64705
GOTERM_BP_FAT	GO:0019226~transmission of nerve impulse	10	3.84615	0.0588165	PLP1, EGR3, SYN2, OXTR, TAC1, ATP1A2, KCNIP2, AFG3L2, FGF2, NPY5R	191	350	13528	2.02364	1	0.477364	64.0328
GOTERM_BP_FAT	GO:0007268~synaptic transmission	9	3.46154	0.0601156	PLP1, EGR3, SYN2, OXTR, TAC1, ATP1A2, KCNIP2, FGF2, NPY5R	191	298	13528	2.13908	1	0.482894	64.8612
GOTERM_BP_FAT	GO:0050877~neurological system process	23	8.84615	0.126051	EGR1, PLP1, EGR3, PTGS2, EPAS1, EFEMP1, OXTR, SOBP, TAC1, ATP1A2, NPY1R, NR4A3, AFG3L2, KCNIP2, NPY5R, FOXP2, PRKAR2B, PENK, BCHE, SYN2, PTN, CA4, FGF2	191	1210	13528	1.3463	1	0.657529	89.6981
Annotation Cluster 31	Enrichment Score: 1.404691005745494
Category	Term	Count	%	PValue	Genes	List Total	Pop Hits	Pop Total	Fold Enrichment	Bonferroni	Benjamini	FDR
GOTERM_BP_FAT	GO:0051046~regulation of secretion	9	3.46154	0.00774472	INS-IGF2, INS, GPR109B, GPR109A, STXBP1, OXTR, TAC1, PDE8B, IGF2, NPY1R, FGF2, NPY5R	191	202	13528	3.15567	0.999998	0.159801	12.2919
GOTERM_BP_FAT	GO:0051048~negative regulation of secretion	4	1.53846	0.0420038	INS-IGF2, INS, PDE8B, IGF2, NPY1R, NPY5R	191	55	13528	5.15107	1	0.420181	51.5133
GOTERM_BP_FAT	GO:0060341~regulation of cellular localization	8	3.07692	0.0604523	INS-IGF2, INS, GPR109B, GPR109A, STXBP1, OXTR, PDE8B, IGF2, NPY1R, FGF2, NPY5R	191	248	13528	2.28475	1	0.482735	65.0729
GOTERM_BP_FAT	GO:0051051~negative regulation of transport	5	1.92308	0.122329	PTGS2, INS-IGF2, INS, PDE8B, IGF2, NPY1R, NPY5R	191	135	13528	2.62323	1	0.65269	88.9325
Annotation Cluster 32	Enrichment Score: 1.3637933728529577
Category	Term	Count	%	PValue	Genes	List Total	Pop Hits	Pop Total	Fold Enrichment	Bonferroni	Benjamini	FDR
GOTERM_BP_FAT	GO:0032870~cellular response to hormone stimulus	7	2.69231	0.011183	PRKAR2B, SOCS2, INS-IGF2, INS, ALDH2, FOXO1, GNG2, IGF2, SIK2	191	133	13528	3.72775	1	0.210461	17.2802
GOTERM_BP_FAT	GO:0032868~response to insulin stimulus	6	2.30769	0.0133391	ADM, SOCS3, INS-IGF2, INS, PFKFB1, FOXO1, IGF2, SIK2	191	100	13528	4.24963	1	0.235775	20.2708
GOTERM_BP_FAT	GO:0008286~insulin receptor signaling pathway	3	1.15385	0.0949524	INS-IGF2, INS, FOXO1, IGF2, SIK2	191	37	13528	5.74275	1	0.592795	81.4185
GOTERM_BP_FAT	GO:0032869~cellular response to insulin stimulus	3	1.15385	0.247533	INS-IGF2, INS, FOXO1, IGF2, SIK2	191	68	13528	3.12473	1	0.817026	99.175
Annotation Cluster 33	Enrichment Score: 1.2485109162536372
Category	Term	Count	%	PValue	Genes	List Total	Pop Hits	Pop Total	Fold Enrichment	Bonferroni	Benjamini	FDR
GOTERM_BP_FAT	GO:0035295~tube development	13	5	6.49198e-05	CEBPA, DLC1, BMP2, EPAS1, TGFBR2, NR4A3, FOXP2, ALDH1A2, SPRY1, HSD11B1, FGF2, PCSK5, TWIST1	191	220	13528	4.18525	0.104611	0.0137172	0.109458
GOTERM_BP_FAT	GO:0030323~respiratory tube development	8	3.07692	0.000579253	CEBPA, ALDH1A2, EPAS1, TGFBR2, HSD11B1, FGF2, PCSK5, FOXP2	191	102	13528	5.55508	0.626999	0.0481128	0.972676
GOTERM_BP_FAT	GO:0030324~lung development	7	2.69231	0.00269746	CEBPA, ALDH1A2, EPAS1, TGFBR2, HSD11B1, FGF2, FOXP2	191	99	13528	5.00799	0.989921	0.0971167	4.4543
GOTERM_BP_FAT	GO:0060541~respiratory system development	7	2.69231	0.00415403	CEBPA, ALDH1A2, EPAS1, TGFBR2, HSD11B1, FGF2, FOXP2	191	108	13528	4.59065	0.999162	0.116882	6.78123
GOTERM_BP_FAT	GO:0048568~embryonic organ development	8	3.07692	0.010823	CEBPA, ALDH1A2, HOXA3, EPAS1, TGFBR2, SOBP, NR4A3, PCSK5	191	172	13528	3.29429	1	0.206669	16.7707
GOTERM_BP_FAT	GO:0043009~chordate embryonic development	10	3.84615	0.0445411	DLC1, CEBPA, ALDH1A2, HOXA3, EPAS1, C6, TGFBR2, DLK1, PCSK5, TWIST1	191	331	13528	2.1398	1	0.423047	53.6348
GOTERM_BP_FAT	GO:0009792~embryonic development ending in birth or egg hatching	10	3.84615	0.0463598	DLC1, CEBPA, ALDH1A2, HOXA3, EPAS1, C6, TGFBR2, DLK1, PCSK5, TWIST1	191	334	13528	2.12058	1	0.429393	55.1013
GOTERM_BP_FAT	GO:0048706~embryonic skeletal system development	4	1.53846	0.0940554	HOXA3, TGFBR2, DLK1, PCSK5	191	77	13528	3.67934	1	0.594998	81.1054
GOTERM_BP_FAT	GO:0030099~myeloid cell differentiation	3	1.15385	0.376488	CEBPA, EPAS1, TGFBR2	191	93	13528	2.28475	1	0.918298	99.9654
GOTERM_BP_FAT	GO:0048534~hemopoietic or lymphoid organ development	5	1.92308	0.497862	EGR1, CEBPA, HOXA3, EPAS1, TGFBR2	191	260	13528	1.36206	1	0.959734	99.9991
GOTERM_BP_FAT	GO:0002520~immune system development	5	1.92308	0.541872	EGR1, CEBPA, HOXA3, EPAS1, TGFBR2	191	276	13528	1.2831	1	0.970522	99.9998
GOTERM_BP_FAT	GO:0002521~leukocyte differentiation	3	1.15385	0.551845	EGR1, CEBPA, TGFBR2	191	131	13528	1.622	1	0.973053	99.9999
GOTERM_BP_FAT	GO:0009952~anterior/posterior pattern formation	3	1.15385	0.588048	ALDH1A2, HOXA3, PCSK5	191	140	13528	1.51773	1	0.979764	100
GOTERM_BP_FAT	GO:0030097~hemopoiesis	4	1.53846	0.647655	EGR1, CEBPA, EPAS1, TGFBR2	191	236	13528	1.20046	1	0.988833	100
GOTERM_BP_FAT	GO:0007389~pattern specification process	4	1.53846	0.727849	ALDH1A2, HOXA3, TGFBR2, PCSK5	191	267	13528	1.06108	1	0.995553	100
GOTERM_BP_FAT	GO:0003002~regionalization	3	1.15385	0.767627	ALDH1A2, HOXA3, PCSK5	191	197	13528	1.07859	1	0.997557	100
Annotation Cluster 34	Enrichment Score: 1.2415043588450312
Category	Term	Count	%	PValue	Genes	List Total	Pop Hits	Pop Total	Fold Enrichment	Bonferroni	Benjamini	FDR
GOTERM_BP_FAT	GO:0042698~ovulation cycle	5	1.92308	0.0145313	PLA2G4A, BMP2, OXTR, ADAMTS1, NPY5R	191	67	13528	5.28561	1	0.246564	21.8805
GOTERM_BP_FAT	GO:0048511~rhythmic process	6	2.30769	0.0343815	PLA2G4A, EGR3, BMP2, OXTR, ADAMTS1, NPY5R	191	128	13528	3.32003	1	0.376617	44.578
GOTERM_BP_FAT	GO:0022602~ovulation cycle process	4	1.53846	0.0564477	PLA2G4A, OXTR, ADAMTS1, NPY5R	191	62	13528	4.5695	1	0.473844	62.4749
GOTERM_BP_FAT	GO:0048609~reproductive process in a multicellular organism	11	4.23077	0.148286	PLA2G4A, BMP2, PTGS2, ROPN1B, OXTR, TAC1, AQP7, ADAMTS1, PPAP2A, PPAP2B, NPY5R	191	487	13528	1.59979	1	0.699838	93.3303
GOTERM_BP_FAT	GO:0032504~multicellular organism reproduction	11	4.23077	0.148286	PLA2G4A, BMP2, PTGS2, ROPN1B, OXTR, TAC1, AQP7, ADAMTS1, PPAP2A, PPAP2B, NPY5R	191	487	13528	1.59979	1	0.699838	93.3303
Annotation Cluster 35	Enrichment Score: 1.240966294160822
Category	Term	Count	%	PValue	Genes	List Total	Pop Hits	Pop Total	Fold Enrichment	Bonferroni	Benjamini	FDR
GOTERM_BP_FAT	GO:0007218~neuropeptide signaling pathway	7	2.69231	0.00196616	PENK, GPR124, GPR133, TAC1, NPY1R, PKD1L2, GPR116	191	93	13528	5.33108	0.964905	0.0823047	3.26552
GOTERM_BP_FAT	GO:0019233~sensory perception of pain	3	1.15385	0.0739572	PENK, TAC1, NPY1R	191	32	13528	6.64005	1	0.536641	72.6415
SP_PIR_KEYWORDS	neuropeptide	3	1.15385	0.0767095	PENK, TAC1, NPY1R	253	35	19235	6.51666	1	0.587553	66.3365
GOTERM_BP_FAT	GO:0007600~sensory perception	7	2.69231	0.974285	PENK, EPAS1, EFEMP1, SOBP, CA4, TAC1, NPY1R	191	810	13528	0.612087	1	1	100
Annotation Cluster 36	Enrichment Score: 1.2403279766720934
Category	Term	Count	%	PValue	Genes	List Total	Pop Hits	Pop Total	Fold Enrichment	Bonferroni	Benjamini	FDR
BIOCARTA	h_eicosanoidPathway:Eicosanoid Metabolism	4	1.53846	0.00770252	PLA2G4A, PTGIS, PTGER3, PTGS2	30	21	1437	9.12381	0.331074	0.331074	7.23722
KEGG_PATHWAY	hsa00590:Arachidonic acid metabolism	4	1.53846	0.0626737	PLA2G4A, PTGIS, PTGS2, PLA2G2A	84	56	5085	4.32398	0.998551	0.663621	51.312
GOTERM_BP_FAT	GO:0006690~icosanoid metabolic process	3	1.15385	0.141022	PLA2G4A, PTGIS, PTGS2	191	47	13528	4.52089	1	0.681713	92.3029
GOTERM_BP_FAT	GO:0033559~unsaturated fatty acid metabolic process	3	1.15385	0.160577	PLA2G4A, PTGIS, PTGS2	191	51	13528	4.16631	1	0.713998	94.7806
Annotation Cluster 37	Enrichment Score: 1.2258671404732562
Category	Term	Count	%	PValue	Genes	List Total	Pop Hits	Pop Total	Fold Enrichment	Bonferroni	Benjamini	FDR
GOTERM_BP_FAT	GO:0048568~embryonic organ development	8	3.07692	0.010823	CEBPA, ALDH1A2, HOXA3, EPAS1, TGFBR2, SOBP, NR4A3, PCSK5	191	172	13528	3.29429	1	0.206669	16.7707
GOTERM_BP_FAT	GO:0048598~embryonic morphogenesis	9	3.46154	0.0675906	DLC1, ALDH1A2, HOXA3, TGFBR2, SOBP, NR4A3, PPAP2B, KLF4, TWIST1	191	307	13528	2.07637	1	0.512048	69.2894
GOTERM_BP_FAT	GO:0048562~embryonic organ morphogenesis	4	1.53846	0.287187	HOXA3, TGFBR2, SOBP, NR4A3	191	133	13528	2.13014	1	0.854423	99.669
Annotation Cluster 38	Enrichment Score: 1.2216648618462502
Category	Term	Count	%	PValue	Genes	List Total	Pop Hits	Pop Total	Fold Enrichment	Bonferroni	Benjamini	FDR
GOTERM_BP_FAT	GO:0051480~cytosolic calcium ion homeostasis	7	2.69231	0.00637871	PTGER3, ADM, OXTR, TAC1, ATP1A2, NPY1R, CCL28	191	118	13528	4.20162	0.999981	0.14409	10.2326
GOTERM_BP_FAT	GO:0019229~regulation of vasoconstriction	4	1.53846	0.0118526	PTGS2, ADM, ATP1A2, NPY1R	191	34	13528	8.33261	1	0.216905	18.2201
GOTERM_BP_FAT	GO:0008217~regulation of blood pressure	6	2.30769	0.0133391	PTGS2, OXTR, TAC1, ATP1A2, NPY1R, PCSK5	191	100	13528	4.24963	1	0.235775	20.2708
GOTERM_BP_FAT	GO:0048878~chemical homeostasis	14	5.38462	0.0286771	PLP1, PTGER3, EPAS1, ACO1, INS-IGF2, OXTR, TAC1, IGF2, ATP1A2, NPY1R, AFG3L2, CCL28, PLA2G4A, ADM, INS, AKR1C1	191	512	13528	1.93668	1	0.345095	38.7883
GOTERM_BP_FAT	GO:0030005~cellular di-, tri-valent inorganic cation homeostasis	8	3.07692	0.0413471	PTGER3, ADM, ACO1, OXTR, TAC1, ATP1A2, NPY1R, CCL28	191	227	13528	2.49611	1	0.417467	50.9497
GOTERM_BP_FAT	GO:0006874~cellular calcium ion homeostasis	7	2.69231	0.0444881	PTGER3, ADM, OXTR, TAC1, ATP1A2, NPY1R, CCL28	191	183	13528	2.70924	1	0.424921	53.5914
GOTERM_BP_FAT	GO:0008015~blood circulation	7	2.69231	0.0474886	PTGS2, ADM, OXTR, TAC1, ATP1A2, NPY1R, PCSK5	191	186	13528	2.66554	1	0.435089	55.9894
GOTERM_BP_FAT	GO:0003013~circulatory system process	7	2.69231	0.0474886	PTGS2, ADM, OXTR, TAC1, ATP1A2, NPY1R, PCSK5	191	186	13528	2.66554	1	0.435089	55.9894
GOTERM_BP_FAT	GO:0055074~calcium ion homeostasis	7	2.69231	0.049671	PTGER3, ADM, OXTR, TAC1, ATP1A2, NPY1R, CCL28	191	188	13528	2.63718	1	0.445604	57.6599
GOTERM_BP_FAT	GO:0055066~di-, tri-valent inorganic cation homeostasis	8	3.07692	0.051898	PTGER3, ADM, ACO1, OXTR, TAC1, ATP1A2, NPY1R, CCL28	191	239	13528	2.37079	1	0.455974	59.3029
GOTERM_BP_FAT	GO:0006875~cellular metal ion homeostasis	7	2.69231	0.0584622	PTGER3, ADM, OXTR, TAC1, ATP1A2, NPY1R, CCL28	191	196	13528	2.52954	1	0.477391	63.8037
GOTERM_BP_FAT	GO:0030003~cellular cation homeostasis	8	3.07692	0.0670431	PTGER3, ADM, ACO1, OXTR, TAC1, ATP1A2, NPY1R, CCL28	191	254	13528	2.23078	1	0.511215	68.9838
GOTERM_BP_FAT	GO:0007204~elevation of cytosolic calcium ion concentration	5	1.92308	0.0692764	PTGER3, ADM, OXTR, TAC1, CCL28	191	110	13528	3.21942	1	0.518903	70.2127
GOTERM_BP_FAT	GO:0055065~metal ion homeostasis	7	2.69231	0.0696805	PTGER3, ADM, OXTR, TAC1, ATP1A2, NPY1R, CCL28	191	205	13528	2.41849	1	0.518924	70.4302
GOTERM_BP_FAT	GO:0006873~cellular ion homeostasis	10	3.84615	0.0815727	PLP1, PTGER3, ADM, ACO1, OXTR, TAC1, ATP1A2, NPY1R, AFG3L2, CCL28	191	374	13528	1.89378	1	0.562897	76.199
GOTERM_BP_FAT	GO:0055082~cellular chemical homeostasis	10	3.84615	0.0878718	PLP1, PTGER3, ADM, ACO1, OXTR, TAC1, ATP1A2, NPY1R, AFG3L2, CCL28	191	380	13528	1.86387	1	0.580911	78.8079
GOTERM_BP_FAT	GO:0006940~regulation of smooth muscle contraction	3	1.15385	0.0993363	PTGS2, OXTR, ATP1A2	191	38	13528	5.59162	1	0.602531	82.8798
GOTERM_BP_FAT	GO:0055080~cation homeostasis	8	3.07692	0.108663	PTGER3, ADM, ACO1, OXTR, TAC1, ATP1A2, NPY1R, CCL28	191	286	13528	1.98118	1	0.626131	85.637
GOTERM_BP_FAT	GO:0050801~ion homeostasis	10	3.84615	0.12273	PLP1, PTGER3, ADM, ACO1, OXTR, TAC1, ATP1A2, NPY1R, AFG3L2, CCL28	191	409	13528	1.73172	1	0.652229	89.0174
GOTERM_BP_FAT	GO:0019933~cAMP-mediated signaling	4	1.53846	0.149174	PTGER3, ADM, GNAI1, NPY1R	191	95	13528	2.9822	1	0.700589	93.4465
GOTERM_BP_FAT	GO:0042592~homeostatic process	15	5.76923	0.171173	PLP1, PTGER3, EPAS1, INS-IGF2, ACO1, GPR109B, GPR109A, OXTR, TAC1, IGF2, ATP1A2, NPY1R, AFG3L2, CCL28, PLA2G4A, ADM, INS, AKR1C1	191	751	13528	1.41466	1	0.72718	95.7874
GOTERM_BP_FAT	GO:0019725~cellular homeostasis	10	3.84615	0.209418	PLP1, PTGER3, ADM, ACO1, OXTR, TAC1, ATP1A2, NPY1R, AFG3L2, CCL28	191	466	13528	1.5199	1	0.771408	98.1014
GOTERM_BP_FAT	GO:0006937~regulation of muscle contraction	3	1.15385	0.268394	PTGS2, OXTR, ATP1A2	191	72	13528	2.95113	1	0.836211	99.4866
Annotation Cluster 39	Enrichment Score: 1.2197843647499145
Category	Term	Count	%	PValue	Genes	List Total	Pop Hits	Pop Total	Fold Enrichment	Bonferroni	Benjamini	FDR
SP_PIR_KEYWORDS	hydro-lyase	3	1.15385	0.0204257	ACO1, CA4, CA3	253	17	19235	13.4166	0.999174	0.311777	24.5368
SP_PIR_KEYWORDS	metalloprotein	6	2.30769	0.0237394	PTGS2, ACO1, PLA2G2A, CA4, CA3, CAT	253	124	19235	3.67876	0.999743	0.338498	27.9457
SP_PIR_KEYWORDS	carbon-oxygen lyase	3	1.15385	0.027813	ACO1, CA4, CA3	253	20	19235	11.4042	0.999939	0.370015	31.9407
GOTERM_MF_FAT	GO:0016836~hydro-lyase activity	3	1.15385	0.128594	ACO1, CA4, CA3	185	44	12983	4.78489	1	0.892788	85.705
SP_PIR_KEYWORDS	lyase	3	1.15385	0.459158	ACO1, CA4, CA3	253	118	19235	1.93291	1	0.914438	99.9772
Annotation Cluster 40	Enrichment Score: 1.2196311833399283
Category	Term	Count	%	PValue	Genes	List Total	Pop Hits	Pop Total	Fold Enrichment	Bonferroni	Benjamini	FDR
GOTERM_BP_FAT	GO:0030501~positive regulation of bone mineralization	3	1.15385	0.025902	PLA2G4A, BMP2, KL	191	18	13528	11.8045	1	0.326506	35.7703
GOTERM_BP_FAT	GO:0070169~positive regulation of biomineral formation	3	1.15385	0.0286859	PLA2G4A, BMP2, KL	191	19	13528	11.1832	1	0.342827	38.7976
GOTERM_BP_FAT	GO:0045778~positive regulation of ossification	3	1.15385	0.0442389	PLA2G4A, BMP2, KL	191	24	13528	8.8534	1	0.425373	53.3868
GOTERM_BP_FAT	GO:0030500~regulation of bone mineralization	3	1.15385	0.0660402	PLA2G4A, BMP2, KL	191	30	13528	7.08272	1	0.507888	68.4165
GOTERM_BP_FAT	GO:0070167~regulation of biomineral formation	3	1.15385	0.0739572	PLA2G4A, BMP2, KL	191	32	13528	6.64005	1	0.536641	72.6415
GOTERM_BP_FAT	GO:0030278~regulation of ossification	3	1.15385	0.299654	PLA2G4A, BMP2, KL	191	78	13528	2.72412	1	0.864762	99.7542
Annotation Cluster 41	Enrichment Score: 1.21874489291647
Category	Term	Count	%	PValue	Genes	List Total	Pop Hits	Pop Total	Fold Enrichment	Bonferroni	Benjamini	FDR
GOTERM_CC_FAT	GO:0031988~membrane-bounded vesicle	15	5.76923	0.0408732	BMP2, GALNTL2, STXBP1, NPY1R, PIGR, ITSN1, MMRN1, PLA2G4A, CD36, SYN2, MYH11, PLA2G2A, PROS1, DST, PCSK5	189	568	12782	1.78599	0.999897	0.368118	41.2115
GOTERM_CC_FAT	GO:0030141~secretory granule	7	2.69231	0.049993	PLA2G4A, CD36, STXBP1, PLA2G2A, MMRN1, PCSK5, PROS1	189	180	12782	2.63004	0.999987	0.401219	47.9434
GOTERM_CC_FAT	GO:0016023~cytoplasmic membrane-bounded vesicle	14	5.38462	0.0624772	GALNTL2, STXBP1, PIGR, NPY1R, ITSN1, MMRN1, PLA2G4A, CD36, SYN2, MYH11, PLA2G2A, PROS1, DST, PCSK5	189	550	12782	1.72148	0.999999	0.446437	56.0108
GOTERM_CC_FAT	GO:0031982~vesicle	16	6.15385	0.0691834	BMP2, GALNTL2, STXBP1, NPY1R, PIGR, ITSN1, MMRN1, PLA2G4A, CD36, SYN2, MYH11, PLA2G2A, ADAMTS1, PCSK5, PROS1, DST	189	670	12782	1.61504	1	0.467887	59.8525
GOTERM_CC_FAT	GO:0031410~cytoplasmic vesicle	15	5.76923	0.0912438	GALNTL2, STXBP1, NPY1R, PIGR, ITSN1, MMRN1, PLA2G4A, CD36, SYN2, MYH11, PLA2G2A, ADAMTS1, PROS1, DST, PCSK5	189	642	12782	1.58013	1	0.51608	70.4158
Annotation Cluster 42	Enrichment Score: 1.2081468577833276
Category	Term	Count	%	PValue	Genes	List Total	Pop Hits	Pop Total	Fold Enrichment	Bonferroni	Benjamini	FDR
GOTERM_BP_FAT	GO:0030282~bone mineralization	3	1.15385	0.0206907	PTGS2, KLF10, PTN	191	16	13528	13.2801	1	0.285168	29.721
GOTERM_BP_FAT	GO:0001503~ossification	5	1.92308	0.0787163	BMP2, PTGS2, INS-IGF2, INS, KLF10, PTN, IGF2	191	115	13528	3.07944	1	0.551554	74.919
GOTERM_BP_FAT	GO:0031214~biomineral formation	3	1.15385	0.0949524	PTGS2, KLF10, PTN	191	37	13528	5.74275	1	0.592795	81.4185
GOTERM_BP_FAT	GO:0060348~bone development	5	1.92308	0.0950751	BMP2, PTGS2, INS-IGF2, INS, KLF10, PTN, IGF2	191	123	13528	2.87916	1	0.591361	81.4609
Annotation Cluster 43	Enrichment Score: 1.1889553404906044
Category	Term	Count	%	PValue	Genes	List Total	Pop Hits	Pop Total	Fold Enrichment	Bonferroni	Benjamini	FDR
INTERPRO	IPR014716:Fibrinogen, alpha/beta/gamma chain, C-terminal globular, subdomain 1	3	1.15385	0.0393835	ANGPTL1, ANGPTL2, ANGPTL4	230	23	16659	9.44745	1	0.765232	44.2904
UP_SEQ_FEATURE	domain:Fibrinogen C-terminal	3	1.15385	0.0663122	ANGPTL1, ANGPTL2, ANGPTL4	253	32	19113	7.08239	1	0.876364	65.7553
INTERPRO	IPR002181:Fibrinogen, alpha/beta/gamma chain, C-terminal globular	3	1.15385	0.0712874	ANGPTL1, ANGPTL2, ANGPTL4	230	32	16659	6.79035	1	0.837754	65.9314
SMART	SM00186:FBG	3	1.15385	0.0942451	ANGPTL1, ANGPTL2, ANGPTL4	148	32	9079	5.75106	0.999997	0.649224	68.2714
Annotation Cluster 44	Enrichment Score: 1.1880038900143706
Category	Term	Count	%	PValue	Genes	List Total	Pop Hits	Pop Total	Fold Enrichment	Bonferroni	Benjamini	FDR
GOTERM_BP_FAT	GO:0019220~regulation of phosphate metabolic process	15	5.76923	0.00857362	DLC1, BMP2, SOCS3, INS-IGF2, C13ORF15, PFKFB1, LRRN3, TGFBR2, IGF2, CDKN1C, PRKAR2B, SPRY1, INS, ADRA2A, PDGFD, PPAP2A, FGF2	191	485	13528	2.19053	1	0.173312	13.5197
GOTERM_BP_FAT	GO:0051174~regulation of phosphorus metabolic process	15	5.76923	0.00857362	DLC1, BMP2, SOCS3, INS-IGF2, C13ORF15, PFKFB1, LRRN3, TGFBR2, IGF2, CDKN1C, PRKAR2B, SPRY1, INS, ADRA2A, PDGFD, PPAP2A, FGF2	191	485	13528	2.19053	1	0.173312	13.5197
GOTERM_BP_FAT	GO:0042325~regulation of phosphorylation	14	5.38462	0.0144625	CDKN1C, PRKAR2B, BMP2, SPRY1, INS-IGF2, INS, SOCS3, C13ORF15, TGFBR2, LRRN3, PFKFB1, ADRA2A, IGF2, PDGFD, PPAP2A, FGF2	191	466	13528	2.12786	1	0.247985	21.7884
GOTERM_BP_FAT	GO:0043549~regulation of kinase activity	11	4.23077	0.0294368	CDKN1C, PRKAR2B, SPRY1, INS-IGF2, INS, C13ORF15, LRRN3, PFKFB1, TGFBR2, ADRA2A, IGF2, PPAP2A, FGF2	191	357	13528	2.18235	1	0.343136	39.5909
GOTERM_BP_FAT	GO:0007243~protein kinase cascade	11	4.23077	0.0362283	ZFP36, SOCS2, SOCS3, INS-IGF2, INS, ITGB1BP1, LRRN3, PFKFB1, ADRA2A, OXTR, IGF2, SIK2, FGF2	191	370	13528	2.10567	1	0.390142	46.3392
GOTERM_BP_FAT	GO:0051338~regulation of transferase activity	11	4.23077	0.0375958	CDKN1C, PRKAR2B, SPRY1, INS-IGF2, INS, C13ORF15, LRRN3, PFKFB1, TGFBR2, ADRA2A, IGF2, PPAP2A, FGF2	191	372	13528	2.09435	1	0.399232	47.6093
GOTERM_BP_FAT	GO:0033674~positive regulation of kinase activity	8	3.07692	0.0448976	PRKAR2B, INS-IGF2, INS, LRRN3, PFKFB1, TGFBR2, ADRA2A, IGF2, PPAP2A, FGF2	191	231	13528	2.45289	1	0.423392	53.9257
GOTERM_BP_FAT	GO:0051347~positive regulation of transferase activity	8	3.07692	0.052735	PRKAR2B, INS-IGF2, INS, LRRN3, PFKFB1, TGFBR2, ADRA2A, IGF2, PPAP2A, FGF2	191	240	13528	2.36091	1	0.457002	59.9048
GOTERM_BP_FAT	GO:0045859~regulation of protein kinase activity	10	3.84615	0.0547811	CDKN1C, PRKAR2B, SPRY1, INS-IGF2, INS, C13ORF15, LRRN3, TGFBR2, ADRA2A, IGF2, PPAP2A, FGF2	191	345	13528	2.05296	1	0.467858	61.341
GOTERM_BP_FAT	GO:0032147~activation of protein kinase activity	5	1.92308	0.0767791	PRKAR2B, INS-IGF2, INS, TGFBR2, IGF2, PPAP2A, FGF2	191	114	13528	3.10646	1	0.546385	74.0144
GOTERM_BP_FAT	GO:0045860~positive regulation of protein kinase activity	7	2.69231	0.0945461	PRKAR2B, INS-IGF2, INS, LRRN3, TGFBR2, ADRA2A, IGF2, PPAP2A, FGF2	191	223	13528	2.22328	1	0.593086	81.2773
GOTERM_BP_FAT	GO:0043085~positive regulation of catalytic activity	12	4.61538	0.115654	DLC1, PTGER3, INS-IGF2, C6, LRRN3, TGFBR2, PFKFB1, IGF2, PRKAR2B, INS, ADRA2A, PPAP2A, FGF2, SELE	191	520	13528	1.63447	1	0.635987	87.4234
GOTERM_BP_FAT	GO:0044093~positive regulation of molecular function	13	5	0.122884	DLC1, PTGER3, INS-IGF2, C6, LRRN3, PFKFB1, TGFBR2, IGF2, PRKAR2B, INS, ADRA2A, CAT, PPAP2A, FGF2, SELE	191	586	13528	1.57125	1	0.650984	89.0499
GOTERM_BP_FAT	GO:0000165~MAPKKK cascade	5	1.92308	0.260365	INS-IGF2, INS, LRRN3, ADRA2A, OXTR, IGF2, FGF2	191	184	13528	1.92465	1	0.82864	99.3828
GOTERM_BP_FAT	GO:0043405~regulation of MAP kinase activity	4	1.53846	0.317909	SPRY1, LRRN3, ADRA2A, FGF2	191	141	13528	2.00928	1	0.881754	99.8426
GOTERM_BP_FAT	GO:0000187~activation of MAPK activity	3	1.15385	0.320384	LRRN3, ADRA2A, FGF2	191	82	13528	2.59124	1	0.88331	99.8519
GOTERM_BP_FAT	GO:0043406~positive regulation of MAP kinase activity	3	1.15385	0.420954	LRRN3, ADRA2A, FGF2	191	102	13528	2.08315	1	0.934589	99.9901
Annotation Cluster 45	Enrichment Score: 1.1858193795095338
Category	Term	Count	%	PValue	Genes	List Total	Pop Hits	Pop Total	Fold Enrichment	Bonferroni	Benjamini	FDR
GOTERM_BP_FAT	GO:0002673~regulation of acute inflammatory response	4	1.53846	0.00301014	PLA2G4A, INS-IGF2, INS, TAC1, IGF2, NPY5R	191	21	13528	13.4909	0.994089	0.10138	4.95837
GOTERM_BP_FAT	GO:0051046~regulation of secretion	9	3.46154	0.00774472	INS-IGF2, INS, GPR109B, GPR109A, STXBP1, OXTR, TAC1, PDE8B, IGF2, NPY1R, FGF2, NPY5R	191	202	13528	3.15567	0.999998	0.159801	12.2919
GOTERM_BP_FAT	GO:0051047~positive regulation of secretion	4	1.53846	0.197599	INS-IGF2, INS, GPR109B, GPR109A, OXTR, TAC1, IGF2	191	109	13528	2.59916	1	0.759414	97.5613
GOTERM_BP_FAT	GO:0051050~positive regulation of transport	6	2.30769	0.204755	PLA2G4A, INS-IGF2, INS, GPR109B, GPR109A, OXTR, TAC1, IGF2, SELE	191	223	13528	1.90567	1	0.766596	97.9033
GOTERM_BP_FAT	GO:0051130~positive regulation of cellular component organization	5	1.92308	0.249955	PLA2G4A, INS-IGF2, INS, OXTR, TAC1, IGF2, SELE	191	181	13528	1.95655	1	0.819433	99.2187
GOTERM_BP_FAT	GO:0010638~positive regulation of organelle organization	3	1.15385	0.325545	PLA2G4A, INS-IGF2, INS, TAC1, IGF2	191	83	13528	2.56002	1	0.887353	99.8698
Annotation Cluster 46	Enrichment Score: 1.1597602789286494
Category	Term	Count	%	PValue	Genes	List Total	Pop Hits	Pop Total	Fold Enrichment	Bonferroni	Benjamini	FDR
UP_SEQ_FEATURE	domain:EGF-like 1	7	2.69231	0.00518123	EGFLAM, PEAR1, THBD, WIF1, DLK1, PROS1, SLIT3	253	120	19113	4.40682	0.991331	0.447606	7.79297
INTERPRO	IPR001881:EGF-like calcium-binding	5	1.92308	0.0433976	THBD, EFEMP1, DLK1, PROS1, SLIT3	230	96	16659	3.77242	1	0.756327	47.5855
SMART	SM00179:EGF_CA	5	1.92308	0.0700642	THBD, EFEMP1, DLK1, PROS1, SLIT3	148	96	9079	3.19503	0.999901	0.641213	56.9327
UP_SEQ_FEATURE	domain:EGF-like 3; calcium-binding	3	1.15385	0.0853558	THBD, EFEMP1, PROS1	253	37	19113	6.12531	1	0.909141	75.1793
INTERPRO	IPR018097:EGF-like calcium-binding, conserved site	4	1.53846	0.145863	THBD, EFEMP1, PROS1, SLIT3	230	96	16659	3.01793	1	0.936167	89.9296
INTERPRO	IPR000152:EGF-type aspartate/asparagine hydroxylation conserved site	4	1.53846	0.149088	THBD, EFEMP1, DLK1, PROS1	230	97	16659	2.98682	1	0.934746	90.4693
INTERPRO	IPR013091:EGF calcium-binding	3	1.15385	0.260413	THBD, EFEMP1, PROS1	230	72	16659	3.01793	1	0.981323	98.7626
Annotation Cluster 47	Enrichment Score: 1.1554615684138358
Category	Term	Count	%	PValue	Genes	List Total	Pop Hits	Pop Total	Fold Enrichment	Bonferroni	Benjamini	FDR
GOTERM_BP_FAT	GO:0006631~fatty acid metabolic process	9	3.46154	0.00689809	PRKAR2B, PLA2G4A, PLP1, PTGIS, ACSL1, PTGS2, C5ORF4, ACACB, ACADL	191	198	13528	3.21942	0.999992	0.149037	11.0209
GOTERM_BP_FAT	GO:0006633~fatty acid biosynthetic process	5	1.92308	0.0250455	PLP1, PTGIS, PTGS2, C5ORF4, ACACB	191	79	13528	4.48274	1	0.319855	34.8109
GOTERM_BP_FAT	GO:0008610~lipid biosynthetic process	10	3.84615	0.0388641	ALDH1A2, PLA2G4A, PLP1, PTGIS, PTGS2, ADM, C5ORF4, HSD11B1, ACACB, FGF2	191	323	13528	2.19279	1	0.402506	48.7619
SP_PIR_KEYWORDS	Fatty acid biosynthesis	3	1.15385	0.10889	PTGIS, PTGS2, ACACB	253	43	19235	5.30426	1	0.65763	79.2518
GOTERM_BP_FAT	GO:0016053~organic acid biosynthetic process	5	1.92308	0.174077	PLP1, PTGIS, PTGS2, C5ORF4, ACACB	191	155	13528	2.28475	1	0.729446	96.0296
GOTERM_BP_FAT	GO:0046394~carboxylic acid biosynthetic process	5	1.92308	0.174077	PLP1, PTGIS, PTGS2, C5ORF4, ACACB	191	155	13528	2.28475	1	0.729446	96.0296
SP_PIR_KEYWORDS	lipid synthesis	3	1.15385	0.368377	PTGIS, PTGS2, ACACB	253	98	19235	2.32738	1	0.892054	99.8104
Annotation Cluster 48	Enrichment Score: 1.1417747177883575
Category	Term	Count	%	PValue	Genes	List Total	Pop Hits	Pop Total	Fold Enrichment	Bonferroni	Benjamini	FDR
GOTERM_BP_FAT	GO:0045935~positive regulation of nucleobase, nucleoside, nucleotide and nucleic acid metabolic process	18	6.92308	0.00689384	CEBPA, EGR1, BMP2, EPAS1, INS-IGF2, SOX5, FOXO1, NR4A1, CREB5, IGF2, NR4A3, PLAGL1, INS, EBF3, CSRNP1, ETS2, EBF1, BRE, FGF2, KLF4	191	624	13528	2.04309	0.999992	0.150857	11.0145
GOTERM_BP_FAT	GO:0051173~positive regulation of nitrogen compound metabolic process	18	6.92308	0.00929379	CEBPA, EGR1, BMP2, EPAS1, INS-IGF2, SOX5, FOXO1, NR4A1, CREB5, IGF2, NR4A3, PLAGL1, INS, EBF3, CSRNP1, ETS2, EBF1, BRE, FGF2, KLF4	191	644	13528	1.97964	1	0.184328	14.5733
GOTERM_BP_FAT	GO:0045941~positive regulation of transcription	16	6.15385	0.0133545	EGR1, CEBPA, PLAGL1, BMP2, EPAS1, EBF3, ETS2, CSRNP1, EBF1, SOX5, NR4A1, FOXO1, CREB5, NR4A3, FGF2, KLF4	191	564	13528	2.00928	1	0.233619	20.2919
GOTERM_BP_FAT	GO:0045944~positive regulation of transcription from RNA polymerase II promoter	12	4.61538	0.0156059	PLAGL1, EGR1, CEBPA, BMP2, EPAS1, CSRNP1, SOX5, NR4A1, FOXO1, NR4A3, FGF2, KLF4	191	371	13528	2.29091	1	0.252474	23.3051
GOTERM_BP_FAT	GO:0031328~positive regulation of cellular biosynthetic process	18	6.92308	0.016293	EGR1, CEBPA, BMP2, EPAS1, INS-IGF2, SOX5, FOXO1, NR4A1, CREB5, IGF2, NR4A3, PLAGL1, PLA2G4A, INS, EBF3, CSRNP1, ETS2, EBF1, FGF2, KLF4	191	685	13528	1.86115	1	0.254952	24.2032
GOTERM_BP_FAT	GO:0010628~positive regulation of gene expression	16	6.15385	0.017052	EGR1, CEBPA, PLAGL1, BMP2, EPAS1, EBF3, ETS2, CSRNP1, EBF1, SOX5, NR4A1, FOXO1, CREB5, NR4A3, FGF2, KLF4	191	581	13528	1.95049	1	0.262821	25.1837
GOTERM_BP_FAT	GO:0045893~positive regulation of transcription, DNA-dependent	14	5.38462	0.0172185	EGR1, CEBPA, PLAGL1, BMP2, EPAS1, ETS2, CSRNP1, SOX5, NR4A1, FOXO1, CREB5, NR4A3, FGF2, KLF4	191	477	13528	2.07879	1	0.260398	25.3972
GOTERM_BP_FAT	GO:0010604~positive regulation of macromolecule metabolic process	21	8.07692	0.017572	DLC1, EGR1, CEBPA, BMP2, EPAS1, INS-IGF2, SOX5, FOXO1, NR4A1, CREB5, IGF2, NR4A3, PLAGL1, INS, EBF3, CSRNP1, ETS2, EBF1, BRE, SH3D19, FGF2, SELE, KLF4	191	857	13528	1.73556	1	0.262716	25.8486
GOTERM_BP_FAT	GO:0051254~positive regulation of RNA metabolic process	14	5.38462	0.0183139	EGR1, CEBPA, PLAGL1, BMP2, EPAS1, ETS2, CSRNP1, SOX5, NR4A1, FOXO1, CREB5, NR4A3, FGF2, KLF4	191	481	13528	2.0615	1	0.267636	26.7876
GOTERM_BP_FAT	GO:0009891~positive regulation of biosynthetic process	18	6.92308	0.0185045	EGR1, CEBPA, BMP2, EPAS1, INS-IGF2, SOX5, FOXO1, NR4A1, CREB5, IGF2, NR4A3, PLAGL1, PLA2G4A, INS, EBF3, CSRNP1, ETS2, EBF1, FGF2, KLF4	191	695	13528	1.83437	1	0.265554	27.027
GOTERM_BP_FAT	GO:0010557~positive regulation of macromolecule biosynthetic process	17	6.53846	0.0219729	CEBPA, EGR1, BMP2, EPAS1, INS-IGF2, SOX5, FOXO1, NR4A1, CREB5, IGF2, NR4A3, PLAGL1, INS, EBF3, CSRNP1, ETS2, EBF1, FGF2, KLF4	191	654	13528	1.84107	1	0.293142	31.2573
GOTERM_BP_FAT	GO:0006357~regulation of transcription from RNA polymerase II promoter	18	6.92308	0.0271656	EGR1, CEBPA, BMP2, EPAS1, KLF10, SOX5, FOXO1, NR4A1, SOX7, NR4A3, FOXP2, CDKN1C, PLAGL1, ID1, CSRNP1, FGF2, KLF4, TWIST1	191	727	13528	1.75363	1	0.334763	37.1614
GOTERM_MF_FAT	GO:0030528~transcription regulator activity	31	11.9231	0.0352699	TSHZ2, SOX5, FOXO1, SOX7, HOXA3, PDE8B, TWIST1, CEBPA, EGR1, BMP2, EGR3, EPAS1, CEBPD, ARID5B, KLF10, RUNX1T1, DMRT2, NR4A1, CREB5, NR4A3, FOXP2, CDKN1C, ATF3, ID1, EBF3, CSRNP1, ETS2, EBF1, VGLL3, RFX2, KLF4	185	1512	12983	1.43884	1	0.825786	39.7967
GOTERM_MF_FAT	GO:0003700~transcription factor activity	22	8.46154	0.0356563	EGR1, CEBPA, EGR3, TSHZ2, EPAS1, CEBPD, KLF10, SOX5, RUNX1T1, FOXO1, NR4A1, DMRT2, CREB5, SOX7, NR4A3, FOXP2, ATF3, HOXA3, CSRNP1, ETS2, EBF1, KLF4	185	975	12983	1.58351	1	0.796129	40.1366
SP_PIR_KEYWORDS	activator	12	4.61538	0.0815115	PLAGL1, EGR1, CEBPA, EPAS1, CEBPD, EBF3, CSRNP1, EBF1, SOX5, CREB5, SOX17, KLF4	253	520	19235	1.75448	1	0.587835	68.648
GOTERM_MF_FAT	GO:0043565~sequence-specific DNA binding	14	5.38462	0.0906068	EGR1, CEBPA, TSHZ2, ATF3, HOXA3, EPAS1, CEBPD, ETS2, NR4A1, FOXO1, CREB5, NR4A3, KLF4, FOXP2	185	607	12983	1.61861	1	0.875071	73.8741
GOTERM_BP_FAT	GO:0051252~regulation of RNA metabolic process	33	12.6923	0.100235	TSHZ2, INS-IGF2, SOX5, FOXO1, SOX7, PLAGL1, HOXA3, INS, PDE8B, FGF2, TWIST1, CEBPA, EGR1, ZFP36, BMP2, EPAS1, CEBPD, ARID5B, KLF10, RUNX1T1, DMRT2, NR4A1, IGF2, CREB5, NR4A3, FOXP2, CDKN1C, ATF3, ID1, EBF3, CSRNP1, ETS2, EBF1, RFX2, KLF4	191	1813	13528	1.28919	1	0.604119	83.1658
GOTERM_BP_FAT	GO:0006355~regulation of transcription, DNA-dependent	32	12.3077	0.114655	TSHZ2, INS-IGF2, SOX5, FOXO1, SOX7, PLAGL1, HOXA3, INS, PDE8B, FGF2, TWIST1, CEBPA, EGR1, BMP2, EPAS1, CEBPD, ARID5B, KLF10, RUNX1T1, DMRT2, NR4A1, IGF2, CREB5, NR4A3, FOXP2, CDKN1C, ATF3, ID1, EBF3, CSRNP1, ETS2, EBF1, RFX2, KLF4	191	1773	13528	1.27833	1	0.634373	87.1816
SP_PIR_KEYWORDS	dna-binding	29	11.1538	0.253189	TSHZ2, SOX5, FOXO1, SOX7, PLAGL1, HOXA3, SOX17, TWIST1, CEBPA, EGR1, ZFP36, EGR3, EPAS1, CEBPD, ARID5B, KLF10, RUNX1T1, DMRT2, NR4A1, CREB5, NR4A3, FOXP2, ATF3, EBF3, CSRNP1, ETS2, EBF1, RFX2, KLF4	253	1868	19235	1.1803	1	0.844294	98.1363
SP_PIR_KEYWORDS	transcription regulation	29	11.1538	0.411739	TSHZ2, LMO3, SOX5, FOXO1, SOX7, PLAGL1, HOXA3, SOX17, TWIST1, CEBPA, EGR1, EGR3, EPAS1, CEBPD, ARID5B, KLF10, RUNX1T1, DMRT2, NR4A1, CREB5, NR4A3, FOXP2, ATF3, EBF3, CSRNP1, EBF1, VGLL3, RFX2, KLF4	253	2026	19235	1.08825	1	0.903673	99.9281
SP_PIR_KEYWORDS	Transcription	29	11.1538	0.459715	TSHZ2, LMO3, SOX5, FOXO1, SOX7, PLAGL1, HOXA3, SOX17, TWIST1, CEBPA, EGR1, EGR3, EPAS1, CEBPD, ARID5B, KLF10, RUNX1T1, DMRT2, NR4A1, CREB5, NR4A3, FOXP2, ATF3, EBF3, CSRNP1, EBF1, VGLL3, RFX2, KLF4	253	2071	19235	1.06461	1	0.909885	99.9775
GOTERM_MF_FAT	GO:0016563~transcription activator activity	7	2.69231	0.52654	CDKN1C, EGR1, EPAS1, NR4A1, FOXO1, NR4A3, KLF4	185	410	12983	1.19817	1	0.99534	99.9974
GOTERM_BP_FAT	GO:0045449~regulation of transcription	37	14.2308	0.568714	TSHZ2, INS-IGF2, LMO3, SOX5, FOXO1, SOX7, PLAGL1, HOXA3, INS, PDE8B, CAT, SOX17, FGF2, TWIST1, CEBPA, EGR1, BMP2, EGR3, EPAS1, CEBPD, ARID5B, KLF10, RUNX1T1, DMRT2, NR4A1, IGF2, CREB5, NR4A3, FOXP2, CDKN1C, ATF3, ID1, EBF3, ETS2, CSRNP1, EBF1, VGLL3, RFX2, KLF4	191	2601	13528	1.00754	1	0.975947	99.9999
GOTERM_BP_FAT	GO:0006350~transcription	30	11.5385	0.572026	TSHZ2, LMO3, SOX5, FOXO1, SOX7, PLAGL1, HOXA3, SOX17, TWIST1, CEBPA, EGR1, EGR3, PTGER3, EPAS1, CEBPD, ARID5B, KLF10, RUNX1T1, DMRT2, NR4A1, CREB5, NR4A3, FOXP2, ATF3, EBF3, CSRNP1, EBF1, VGLL3, RFX2, KLF4	191	2101	13528	1.01134	1	0.976526	99.9999
GOTERM_MF_FAT	GO:0003677~DNA binding	31	11.9231	0.749564	TSHZ2, SOX5, FOXO1, SOX7, DNASE1L3, PLAGL1, HOXA3, SOX17, TWIST1, CEBPA, EGR1, ZFP36, EGR3, EPAS1, CEBPD, ARID5B, KLF10, RUNX1T1, DMRT2, NR4A1, CREB5, LHFP, NR4A3, FOXP2, ATF3, EBF3, CSRNP1, ETS2, EBF1, RFX2, KLF4	185	2331	12983	0.933303	1	0.99962	100
SP_PIR_KEYWORDS	nucleus	40	15.3846	0.997337	TSHZ2, C13ORF15, SOX5, FOXO1, SOX7, DNASE1L3, PLAGL1, HOXA3, OSR1, FIGN, SOX17, TWIST1, CEBPA, ZFP36, EGR1, EGR3, EPAS1, CEBPD, ARID5B, KLF10, RUNX1T1, DMRT2, NR4A1, CREB5, NR4A3, FOXP2, CDKN1C, LARP6, ATF3, ID1, EBF3, ETS2, CSRNP1, KRT14, EBF1, BRE, VGLL3, RFX2, SH3D19, KLF4	253	4283	19235	0.710041	1	1	100
GOTERM_CC_FAT	GO:0005654~nucleoplasm	5	1.92308	0.999242	CEBPA, EPAS1, NR4A1, FOXO1, KLF4	189	882	12782	0.383388	1	1	100
Annotation Cluster 49	Enrichment Score: 1.0679293159631753
Category	Term	Count	%	PValue	Genes	List Total	Pop Hits	Pop Total	Fold Enrichment	Bonferroni	Benjamini	FDR
UP_SEQ_FEATURE	domain:C1q	3	1.15385	0.0626972	C1QTNF7, MMRN1, MMRN2	253	31	19113	7.31085	1	0.870063	63.6249
INTERPRO	IPR001073:Complement C1q protein	3	1.15385	0.0712874	C1QTNF7, MMRN1, MMRN2	230	32	16659	6.79035	1	0.837754	65.9314
SMART	SM00110:C1Q	3	1.15385	0.0942451	C1QTNF7, MMRN1, MMRN2	148	32	9079	5.75106	0.999997	0.649224	68.2714
INTERPRO	IPR008983:Tumour necrosis factor-like	3	1.15385	0.126988	C1QTNF7, MMRN1, MMRN2	230	45	16659	4.8287	1	0.927486	86.1561
Annotation Cluster 50	Enrichment Score: 1.0497832043630737
Category	Term	Count	%	PValue	Genes	List Total	Pop Hits	Pop Total	Fold Enrichment	Bonferroni	Benjamini	FDR
INTERPRO	IPR000884:Thrombospondin, type 1 repeat	4	1.53846	0.0601817	WISP2, ADAMTS9, C6, ADAMTS1	230	65	16659	4.45726	1	0.797903	59.4938
UP_SEQ_FEATURE	domain:TSP type-1 3	3	1.15385	0.0814257	ADAMTS9, C6, ADAMTS1	253	36	19113	6.29545	1	0.904857	73.4602
SMART	SM00209:TSP1	4	1.53846	0.0880203	WISP2, ADAMTS9, C6, ADAMTS1	148	65	9079	3.77505	0.999992	0.654848	65.6485
UP_SEQ_FEATURE	domain:TSP type-1 2	3	1.15385	0.114324	ADAMTS9, C6, ADAMTS1	253	44	19113	5.15083	1	0.92878	84.9856
UP_SEQ_FEATURE	domain:TSP type-1 1	3	1.15385	0.114324	ADAMTS9, C6, ADAMTS1	253	44	19113	5.15083	1	0.92878	84.9856
Annotation Cluster 51	Enrichment Score: 1.0454592558493179
Category	Term	Count	%	PValue	Genes	List Total	Pop Hits	Pop Total	Fold Enrichment	Bonferroni	Benjamini	FDR
GOTERM_BP_FAT	GO:0016044~membrane organization	11	4.23077	0.0428052	CD36, PLSCR4, ROPN1B, CD209, LRRN3, TGFBR2, STXBP1, SNX1, SH3D19, ITSN1, KCNIP2	191	381	13528	2.04488	1	0.423946	52.1931
GOTERM_BP_FAT	GO:0006897~endocytosis	7	2.69231	0.0905488	CD36, CD209, LRRN3, TGFBR2, STXBP1, SNX1, ITSN1	191	220	13528	2.25359	1	0.586357	79.833
GOTERM_BP_FAT	GO:0010324~membrane invagination	7	2.69231	0.0905488	CD36, CD209, LRRN3, TGFBR2, STXBP1, SNX1, ITSN1	191	220	13528	2.25359	1	0.586357	79.833
GOTERM_BP_FAT	GO:0016192~vesicle-mediated transport	12	4.61538	0.187456	CD36, STXBP6, GSN, ROPN1B, CD209, LRRN3, TGFBR2, STXBP1, SNX1, SH3D19, ITSN1, DCLK1	191	576	13528	1.47557	1	0.745746	96.9857
Annotation Cluster 52	Enrichment Score: 1.0179558055386866
Category	Term	Count	%	PValue	Genes	List Total	Pop Hits	Pop Total	Fold Enrichment	Bonferroni	Benjamini	FDR
INTERPRO	IPR011700:Basic leucine zipper	3	1.15385	0.0175592	CEBPA, ATF3, CEBPD	230	15	16659	14.4861	0.999931	0.61649	22.7352
INTERPRO	IPR004827:Basic-leucine zipper (bZIP) transcription factor	4	1.53846	0.0363204	CEBPA, ATF3, CEBPD, CREB5	230	53	16659	5.46645	1	0.760607	41.6474
SMART	SM00338:BRLZ	4	1.53846	0.0541573	CEBPA, ATF3, CEBPD, CREB5	148	53	9079	4.62978	0.999151	0.692272	47.5711
UP_SEQ_FEATURE	domain:Leucine-zipper	5	1.92308	0.0578026	CEBPA, ATF3, CEBPD, CREB5, FOXP2	253	110	19113	3.43388	1	0.866754	60.5422
UP_SEQ_FEATURE	DNA-binding region:Basic motif	6	2.30769	0.0623389	CEBPA, ATF3, EPAS1, CEBPD, CREB5, TWIST1	253	161	19113	2.81536	1	0.87768	63.4071
GOTERM_MF_FAT	GO:0046983~protein dimerization activity	13	5	0.0843259	CEBPA, BMP2, ATF3, EPAS1, CEBPD, ROPN1B, TGFBR2, SOX5, RUNX1T1, NR4A1, CREB5, CAT, FOXP2	185	542	12983	1.68325	1	0.882773	71.2051
GOTERM_BP_FAT	GO:0006351~transcription, DNA-dependent	6	2.30769	0.390542	CEBPA, PTGER3, EPAS1, CEBPD, SOX5, CREB5	191	292	13528	1.45535	1	0.925223	99.9764
GOTERM_BP_FAT	GO:0032774~RNA biosynthetic process	6	2.30769	0.402712	CEBPA, PTGER3, EPAS1, CEBPD, SOX5, CREB5	191	296	13528	1.43569	1	0.927644	99.9832
GOTERM_BP_FAT	GO:0006366~transcription from RNA polymerase II promoter	5	1.92308	0.417594	CEBPA, EPAS1, CEBPD, SOX5, CREB5	191	234	13528	1.5134	1	0.933204	99.989
Annotation Cluster 53	Enrichment Score: 0.9933615437868248
Category	Term	Count	%	PValue	Genes	List Total	Pop Hits	Pop Total	Fold Enrichment	Bonferroni	Benjamini	FDR
GOTERM_CC_FAT	GO:0005886~plasma membrane	82	31.5385	4.95215e-05	RHOJ, DLC1, STEAP4, PEAR1, PLXNA4, ASAM, PTGS2, GLDN, SCN3A, GPR124, GPR109B, GPR109A, AQP7, KCNIP2, ITSN1, DDR2, CALB2, WISP2, SPRY1, ANK2, CXCR7, GNG2, CAT, SCN7A, SLC4A4, PTGER3, GPR133, APOLD1, STXBP1, SLC7A10, PCDH9, PIGR, TRDN, EPB41L2, CD36, EGFLAM, THBD, HEPACAM, TFPI, CA4, LAMC1, JAM2, AKAP2, DST, EMP1, CPM, EMCN, GNAI1, C6, MRAS, VIM, MMD, OXTR, SNX1, MME, TAC1, CX3CL1, ACSL1, FOLR2, HE…	189	3777	12782	1.46826	0.0108359	0.00272004	0.0630196
SP_PIR_KEYWORDS	cell membrane	39	15	0.0443134	RHOJ, STEAP4, EMCN, CPM, PEAR1, GLDN, ASAM, GPR124, GPR109B, MRAS, GPR109A, MME, OXTR, CX3CL1, KCNIP2, FOLR2, ANK2, CXCR7, ADRA2A, PALM2, GNG2, PPAP2A, SLC4A4, PPAP2B, GABRE, PTGER3, PALM2-AKAP2, KL, GPR133, APOLD1, PCDH9, NPY1R, PIGR, NPY5R, CD209, CA4, SPTBN1, ANTXR2, JAM2, AKAP2, LIPE, GPR116	253	2194	19235	1.35145	1	0.477777	46.1146
UP_SEQ_FEATURE	topological domain:Extracellular	42	16.1538	0.197503	EMCN, PLXNA4, GLDN, ASAM, GPR124, GPR109B, GPR109A, MME, OXTR, AQP7, DLK1, CX3CL1, APCDD1, DDR2, PKD1L2, HEPN1, CXCR7, ADRA2A, PPAP2A, SLC4A4, PTPRB, GABRE, PLP1, PTGER3, KL, GPR133, LRRN3, TGFBR2, SLC6A14, CYYR1, PCDH9, NPY1R, PIGR, MCAM, NPY5R, THBD, CD36, HEPACAM, PLSCR4, CD209, ANTXR2, JAM2, SELE, GPR116	253	2719	19113	1.16694	1	0.977504	96.7823
UP_SEQ_FEATURE	topological domain:Cytoplasmic	51	19.6154	0.200594	PLXNA4, GLDN, ASAM, GPR124, GPR109B, GPR109A, AQP7, DLK1, APCDD1, DDR2, CXCR7, SLC4A4, GGTA1, PTGER3, GPR133, GALNTL2, CYYR1, PCDH9, PIGR, AADAC, TRDN, THBD, CD36, HEPACAM, HSD11B1, JAM2, EMCN, MMD, MME, OXTR, CX3CL1, PKD1L2, ACSL1, HEPN1, ADRA2A, PPAP2A, PPAP2B, PTPRB, GABRE, PLP1, KL, LRRN3, TGFBR2, SLC6A14, ATP1A2, NPY1R, MCAM, NPY5R, PLSCR4, CD209, ANTXR2, SELE, GPR116	253	3374	19113	1.14191	1	0.977393	96.9706
SP_PIR_KEYWORDS	membrane	89	34.2308	0.225697	RHOJ, STEAP4, PEAR1, PLXNA4, ASAM, SCN3A, PTGS2, GLDN, GPR124, GPR109B, GPR109A, AQP7, DLK1, KCNIP2, ITSN1, APCDD1, DDR2, SPRY1, PTGIS, ANK2, CXCR7, C14ORF180, GNG2, SCN7A, SLC4A4, GGTA1, PTGER3, GPR133, GALNTL2, APOLD1, STXBP1, TMEM22, SLC7A10, PCDH9, CYYR1, PIGR, LHFP, TRDN, AADAC, CD36, THBD, STXBP6, HEPACAM, C5ORF4, HSD11B1, PLA2G2A, CA4, JAM2, AKAP2, EMP1, CPM, EMCN, MRAS, MMD, OXTR, SNX1, M…	253	6256	19235	1.0816	1	0.821888	96.9481
UP_SEQ_FEATURE	transmembrane region	69	26.5385	0.341427	STEAP4, PEAR1, PLXNA4, ASAM, GLDN, SCN3A, GPR124, GPR109B, GPR109A, AQP7, DLK1, APCDD1, DDR2, PTGIS, CXCR7, C14ORF180, SCN7A, SLC4A4, GGTA1, PTGER3, GPR133, GALNTL2, APOLD1, TMEM22, SLC7A10, PCDH9, CYYR1, PIGR, LHFP, TRDN, AADAC, CD36, THBD, HEPACAM, C5ORF4, HSD11B1, JAM2, EMP1, EMCN, MMD, OXTR, MME, CX3CL1, PKD1L2, MRS2, MPPE1, ACSL1, HEPN1, LRRC70, ADRA2A, PPAP2A, PPAP2B, PTPRB, GABRE, PLP1, KL…	253	4911	19113	1.06142	1	0.997882	99.8532
SP_PIR_KEYWORDS	transmembrane	69	26.5385	0.363164	STEAP4, PEAR1, PLXNA4, ASAM, GLDN, SCN3A, GPR124, GPR109B, GPR109A, AQP7, DLK1, APCDD1, DDR2, PTGIS, CXCR7, C14ORF180, SCN7A, SLC4A4, GGTA1, PTGER3, GPR133, GALNTL2, APOLD1, TMEM22, SLC7A10, PCDH9, CYYR1, PIGR, LHFP, TRDN, AADAC, CD36, THBD, HEPACAM, C5ORF4, HSD11B1, JAM2, EMP1, EMCN, MMD, OXTR, MME, CX3CL1, PKD1L2, MRS2, MPPE1, ACSL1, HEPN1, LRRC70, ADRA2A, PPAP2A, PPAP2B, PTPRB, GABRE, PLP1, KL…	253	4973	19235	1.05488	1	0.891123	99.7879
GOTERM_CC_FAT	GO:0031224~intrinsic to membrane	79	30.3846	0.680256	STEAP4, PEAR1, PLXNA4, ASAM, GLDN, SCN3A, KCNAB1, GPR124, GPR109B, GPR109A, AQP7, DLK1, KCNIP2, APCDD1, DDR2, PTGIS, CXCR7, C14ORF180, SCN7A, SLC4A4, GGTA1, PTGER3, GPR133, GALNTL2, APOLD1, TMEM22, SLC7A10, PCDH9, CYYR1, PIGR, LHFP, TRDN, AADAC, CD36, THBD, STXBP6, HEPACAM, C5ORF4, HSD11B1, CA4, JAM2, EMP1, CPM, EMCN, C6, MMD, OXTR, MME, CX3CL1, PKD1L2, MRS2, MPPE1, ACSL1, FOLR2, HEPN1, LRRC70, A…	189	5485	12782	0.974064	1	0.986767	100
GOTERM_CC_FAT	GO:0016021~integral to membrane	76	29.2308	0.693309	STEAP4, PEAR1, PLXNA4, ASAM, GLDN, SCN3A, KCNAB1, GPR124, GPR109B, GPR109A, AQP7, DLK1, KCNIP2, APCDD1, DDR2, PTGIS, CXCR7, C14ORF180, SCN7A, SLC4A4, GGTA1, PTGER3, GPR133, GALNTL2, APOLD1, TMEM22, SLC7A10, PCDH9, CYYR1, PIGR, LHFP, TRDN, AADAC, CD36, THBD, STXBP6, HEPACAM, C5ORF4, HSD11B1, JAM2, EMP1, EMCN, C6, MMD, OXTR, MME, CX3CL1, PKD1L2, MRS2, MPPE1, ACSL1, HEPN1, LRRC70, ADRA2A, PPAP2A, PP…	189	5297	12782	0.970333	1	0.985915	100
Annotation Cluster 54	Enrichment Score: 0.9362712733467219
Category	Term	Count	%	PValue	Genes	List Total	Pop Hits	Pop Total	Fold Enrichment	Bonferroni	Benjamini	FDR
GOTERM_BP_FAT	GO:0007265~Ras protein signal transduction	5	1.92308	0.0604612	RHOJ, ROPN1B, MRAS, ADRA2A, FGF2	191	105	13528	3.37273	1	0.480677	65.0785
GOTERM_BP_FAT	GO:0007266~Rho protein signal transduction	3	1.15385	0.0993363	RHOJ, ROPN1B, ADRA2A	191	38	13528	5.59162	1	0.602531	82.8798
GOTERM_BP_FAT	GO:0007264~small GTPase mediated signal transduction	7	2.69231	0.258584	RHOJ, RERGL, ROPN1B, MRAS, ADRA2A, ITSN1, FGF2	191	305	13528	1.62554	1	0.828304	99.3572
Annotation Cluster 55	Enrichment Score: 0.9076056564280364
Category	Term	Count	%	PValue	Genes	List Total	Pop Hits	Pop Total	Fold Enrichment	Bonferroni	Benjamini	FDR
GOTERM_BP_FAT	GO:0030029~actin filament-based process	12	4.61538	0.000604911	CORO2B, RHOJ, DLC1, EPB41L2, WASF3, GSN, MRAS, MYH11, ADRA2A, PDLIM3, SELE, DST	191	241	13528	3.52667	0.642947	0.0457335	1.01555
GOTERM_BP_FAT	GO:0030036~actin cytoskeleton organization	11	4.23077	0.00134693	CORO2B, RHOJ, DLC1, EPB41L2, WASF3, GSN, MRAS, MYH11, ADRA2A, PDLIM3, DST	191	226	13528	3.44734	0.89914	0.0652453	2.24804
GOTERM_BP_FAT	GO:0007010~cytoskeleton organization	12	4.61538	0.0439301	CORO2B, RHOJ, DLC1, EPB41L2, WASF3, GSN, MRAS, KRT14, MYH11, ADRA2A, PDLIM3, DST	191	436	13528	1.94937	1	0.427711	53.1321
GOTERM_CC_FAT	GO:0015629~actin cytoskeleton	8	3.07692	0.102683	CORO2B, EPB41L2, GSN, SORBS2, MYH11, PDLIM3, SPTBN1, DST	189	269	12782	2.01129	1	0.548211	74.8216
SP_PIR_KEYWORDS	actin-binding	7	2.69231	0.107229	CORO2B, EPB41L2, WASF3, GSN, MYH11, SPTBN1, DST	253	247	19235	2.15463	1	0.661705	78.7178
GOTERM_MF_FAT	GO:0008092~cytoskeletal protein binding	10	3.84615	0.286556	CORO2B, EPB41L2, WASF3, GSN, SORBS2, MYH11, PDLIM3, SPTBN1, LMOD1, DST	185	504	12983	1.39243	1	0.977451	99.1534
GOTERM_MF_FAT	GO:0003779~actin binding	7	2.69231	0.316334	CORO2B, EPB41L2, WASF3, GSN, MYH11, SPTBN1, DST	185	326	12983	1.5069	1	0.981048	99.5366
SP_PIR_KEYWORDS	cytoskeleton	10	3.84615	0.453523	CORO2B, EPB41L2, WASF3, ANK2, GSN, C13ORF15, SPTBN1, LMOD1, SEPT10, DST	253	636	19235	1.1954	1	0.913316	99.9737
GOTERM_CC_FAT	GO:0005856~cytoskeleton	18	6.92308	0.815219	CNKSR2, WASF3, C13ORF15, VIM, PDLIM3, SEPT10, CORO2B, EPB41L2, ANK2, GSN, SORBS2, KRT14, MYH11, SPTBN1, LMOD1, NDRG2, SELE, DST	189	1381	12782	0.881487	1	0.995043	100
GOTERM_CC_FAT	GO:0044430~cytoskeletal part	9	3.46154	0.973696	EPB41L2, CNKSR2, C13ORF15, VIM, KRT14, MYH11, SPTBN1, NDRG2, SEPT10	189	952	12782	0.639356	1	0.999833	100
GOTERM_CC_FAT	GO:0043232~intracellular non-membrane-bounded organelle	23	8.84615	0.999392	CNKSR2, WASF3, C13ORF15, VIM, PDLIM3, SEPT10, CORO2B, CDKN1C, EPB41L2, ATF3, OSR1, ANK2, GSN, SORBS2, KRT14, MYH11, SPTBN1, LMOD1, SH3D19, NDRG2, SELE, DST, KLF4	189	2596	12782	0.599184	1	1	100
GOTERM_CC_FAT	GO:0043228~non-membrane-bounded organelle	23	8.84615	0.999392	CNKSR2, WASF3, C13ORF15, VIM, PDLIM3, SEPT10, CORO2B, CDKN1C, EPB41L2, ATF3, OSR1, ANK2, GSN, SORBS2, KRT14, MYH11, SPTBN1, LMOD1, SH3D19, NDRG2, SELE, DST, KLF4	189	2596	12782	0.599184	1	1	100
Annotation Cluster 56	Enrichment Score: 0.90708052714963
Category	Term	Count	%	PValue	Genes	List Total	Pop Hits	Pop Total	Fold Enrichment	Bonferroni	Benjamini	FDR
GOTERM_BP_FAT	GO:0006357~regulation of transcription from RNA polymerase II promoter	18	6.92308	0.0271656	EGR1, CEBPA, BMP2, EPAS1, KLF10, SOX5, FOXO1, NR4A1, SOX7, NR4A3, FOXP2, CDKN1C, PLAGL1, ID1, CSRNP1, FGF2, KLF4, TWIST1	191	727	13528	1.75363	1	0.334763	37.1614
GOTERM_BP_FAT	GO:0045892~negative regulation of transcription, DNA-dependent	11	4.23077	0.0289529	CDKN1C, EGR1, CEBPA, BMP2, ID1, KLF10, ARID5B, FGF2, KLF4, FOXP2, TWIST1	191	356	13528	2.18848	1	0.343092	39.0808
GOTERM_BP_FAT	GO:0051253~negative regulation of RNA metabolic process	11	4.23077	0.0319623	CDKN1C, EGR1, CEBPA, BMP2, ID1, KLF10, ARID5B, FGF2, KLF4, FOXP2, TWIST1	191	362	13528	2.15221	1	0.357446	42.1885
GOTERM_BP_FAT	GO:0016481~negative regulation of transcription	11	4.23077	0.112836	CDKN1C, EGR1, CEBPA, BMP2, ID1, KLF10, ARID5B, FGF2, KLF4, FOXP2, TWIST1	191	459	13528	1.69738	1	0.629913	86.7302
GOTERM_MF_FAT	GO:0016564~transcription repressor activity	8	3.07692	0.159803	CDKN1C, BMP2, ATF3, ID1, ARID5B, RUNX1T1, KLF4, FOXP2	185	316	12983	1.77667	1	0.921302	91.4623
GOTERM_BP_FAT	GO:0031327~negative regulation of cellular biosynthetic process	12	4.61538	0.166467	CEBPA, EGR1, BMP2, INS-IGF2, KLF10, ARID5B, IGF2, FOXP2, CDKN1C, ID1, INS, FGF2, KLF4, TWIST1	191	561	13528	1.51502	1	0.720659	95.3652
GOTERM_BP_FAT	GO:0000122~negative regulation of transcription from RNA polymerase II promoter	7	2.69231	0.171829	CDKN1C, EGR1, CEBPA, ID1, KLF10, FOXP2, TWIST1	191	266	13528	1.86387	1	0.727234	95.8433
GOTERM_BP_FAT	GO:0010629~negative regulation of gene expression	11	4.23077	0.172306	CDKN1C, EGR1, CEBPA, BMP2, ID1, KLF10, ARID5B, FGF2, KLF4, FOXP2, TWIST1	191	504	13528	1.54583	1	0.726884	95.8835
GOTERM_BP_FAT	GO:0009890~negative regulation of biosynthetic process	12	4.61538	0.183163	CEBPA, EGR1, BMP2, INS-IGF2, KLF10, ARID5B, IGF2, FOXP2, CDKN1C, ID1, INS, FGF2, KLF4, TWIST1	191	573	13528	1.48329	1	0.742226	96.7054
GOTERM_BP_FAT	GO:0045934~negative regulation of nucleobase, nucleoside, nucleotide and nucleic acid metabolic process	11	4.23077	0.184219	CDKN1C, EGR1, CEBPA, BMP2, ID1, KLF10, ARID5B, FGF2, KLF4, FOXP2, TWIST1	191	512	13528	1.52168	1	0.743081	96.7766
GOTERM_BP_FAT	GO:0051172~negative regulation of nitrogen compound metabolic process	11	4.23077	0.194946	CDKN1C, EGR1, CEBPA, BMP2, ID1, KLF10, ARID5B, FGF2, KLF4, FOXP2, TWIST1	191	519	13528	1.50116	1	0.758166	97.4216
GOTERM_BP_FAT	GO:0010558~negative regulation of macromolecule biosynthetic process	11	4.23077	0.240432	CDKN1C, EGR1, CEBPA, BMP2, ID1, KLF10, ARID5B, FGF2, KLF4, FOXP2, TWIST1	191	547	13528	1.42431	1	0.810941	99.0334
GOTERM_BP_FAT	GO:0010605~negative regulation of macromolecule metabolic process	12	4.61538	0.456844	CEBPA, EGR1, BMP2, INS-IGF2, KLF10, ARID5B, IGF2, FOXP2, CDKN1C, ID1, INS, FGF2, KLF4, TWIST1	191	734	13528	1.15794	1	0.950332	99.9966
Annotation Cluster 57	Enrichment Score: 0.8958460032731016
Category	Term	Count	%	PValue	Genes	List Total	Pop Hits	Pop Total	Fold Enrichment	Bonferroni	Benjamini	FDR
GOTERM_CC_FAT	GO:0044449~contractile fiber part	5	1.92308	0.0852788	ANK2, SORBS2, MYH11, PDLIM3, SPTBN1	189	113	12782	2.99246	1	0.50359	67.8464
GOTERM_CC_FAT	GO:0015629~actin cytoskeleton	8	3.07692	0.102683	CORO2B, EPB41L2, GSN, SORBS2, MYH11, PDLIM3, SPTBN1, DST	189	269	12782	2.01129	1	0.548211	74.8216
GOTERM_CC_FAT	GO:0043292~contractile fiber	5	1.92308	0.103098	ANK2, SORBS2, MYH11, PDLIM3, SPTBN1	189	121	12782	2.79461	1	0.538	74.9693
GOTERM_MF_FAT	GO:0008307~structural constituent of muscle	3	1.15385	0.119152	SORBS2, MYH11, PDLIM3	185	42	12983	5.01274	1	0.891691	83.3532
GOTERM_CC_FAT	GO:0030017~sarcomere	4	1.53846	0.175021	ANK2, SORBS2, PDLIM3, SPTBN1	189	98	12782	2.76039	1	0.691416	91.3629
GOTERM_CC_FAT	GO:0030016~myofibril	4	1.53846	0.223945	ANK2, SORBS2, PDLIM3, SPTBN1	189	111	12782	2.4371	1	0.769572	96.0336
Annotation Cluster 58	Enrichment Score: 0.8778592824139642
Category	Term	Count	%	PValue	Genes	List Total	Pop Hits	Pop Total	Fold Enrichment	Bonferroni	Benjamini	FDR
UP_SEQ_FEATURE	repeat:LRR 12	5	1.92308	0.0323506	LRRN3, LRRC70, DCN, PRELP, SLIT3	253	91	19113	4.15085	1	0.744936	40.1677
INTERPRO	IPR003591:Leucine-rich repeat, typical subtype	6	2.30769	0.0347447	GPR124, LRRN3, LRRC70, DCN, PRELP, SLIT3	230	131	16659	3.31742	1	0.770449	40.2426
UP_SEQ_FEATURE	repeat:LRR 11	5	1.92308	0.0460759	LRRN3, LRRC70, DCN, PRELP, SLIT3	253	102	19113	3.70321	1	0.821752	52.1331
INTERPRO	IPR000372:Leucine-rich repeat, cysteine-rich flanking region, N-terminal	5	1.92308	0.047667	LRRN3, LRRC70, DCN, PRELP, SLIT3	230	99	16659	3.6581	1	0.733168	50.8903
SMART	SM00369:LRR_TYP	6	2.30769	0.0613065	GPR124, LRRN3, LRRC70, DCN, PRELP, SLIT3	148	131	9079	2.80968	0.999676	0.682676	51.9872
UP_SEQ_FEATURE	repeat:LRR 10	5	1.92308	0.0692498	LRRN3, LRRC70, DCN, PRELP, SLIT3	253	117	19113	3.22844	1	0.879474	67.4
SMART	SM00013:LRRNT	5	1.92308	0.0765727	LRRN3, LRRC70, DCN, PRELP, SLIT3	148	99	9079	3.09821	0.99996	0.636408	60.3016
UP_SEQ_FEATURE	repeat:LRR 9	5	1.92308	0.103526	LRRN3, LRRC70, DCN, PRELP, SLIT3	253	135	19113	2.79798	1	0.927822	81.8572
INTERPRO	IPR000483:Cysteine-rich flanking region, C-terminal	4	1.53846	0.12095	GPR124, LRRN3, LRRC70, SLIT3	230	88	16659	3.29229	1	0.924457	84.6948
UP_SEQ_FEATURE	repeat:LRR 8	5	1.92308	0.13458	LRRN3, LRRC70, DCN, PRELP, SLIT3	253	149	19113	2.53508	1	0.953686	89.539
INTERPRO	IPR001611:Leucine-rich repeat	6	2.30769	0.169284	GPR124, LRRN3, LRRC70, DCN, PRELP, SLIT3	230	213	16659	2.04029	1	0.943119	93.2821
SMART	SM00082:LRRCT	4	1.53846	0.170666	GPR124, LRRN3, LRRC70, SLIT3	148	88	9079	2.78839	1	0.77358	88.5843
UP_SEQ_FEATURE	repeat:LRR 5	6	2.30769	0.188919	GPR124, LRRN3, LRRC70, DCN, PRELP, SLIT3	253	231	19113	1.96222	1	0.976542	96.2006
UP_SEQ_FEATURE	repeat:LRR 7	5	1.92308	0.205949	LRRN3, LRRC70, DCN, PRELP, SLIT3	253	177	19113	2.13405	1	0.976806	97.2724
UP_SEQ_FEATURE	repeat:LRR 4	6	2.30769	0.239799	GPR124, LRRN3, LRRC70, DCN, PRELP, SLIT3	253	252	19113	1.7987	1	0.986708	98.6187
UP_SEQ_FEATURE	repeat:LRR 6	5	1.92308	0.298896	LRRN3, LRRC70, DCN, PRELP, SLIT3	253	210	19113	1.7987	1	0.99511	99.6098
UP_SEQ_FEATURE	repeat:LRR 3	6	2.30769	0.35959	GPR124, LRRN3, LRRC70, DCN, PRELP, SLIT3	253	299	19113	1.51596	1	0.998101	99.9051
UP_SEQ_FEATURE	repeat:LRR 1	6	2.30769	0.409299	GPR124, LRRN3, LRRC70, DCN, PRELP, SLIT3	253	318	19113	1.42539	1	0.99886	99.9731
SP_PIR_KEYWORDS	leucine-rich repeat	6	2.30769	0.415049	GPR124, LRRN3, LRRC70, DCN, PRELP, SLIT3	253	322	19235	1.41666	1	0.903186	99.9335
UP_SEQ_FEATURE	repeat:LRR 2	6	2.30769	0.416488	GPR124, LRRN3, LRRC70, DCN, PRELP, SLIT3	253	319	19113	1.42092	1	0.998928	99.9778
Annotation Cluster 59	Enrichment Score: 0.8472353360900496
Category	Term	Count	%	PValue	Genes	List Total	Pop Hits	Pop Total	Fold Enrichment	Bonferroni	Benjamini	FDR
UP_SEQ_FEATURE	metal ion-binding site:Zinc; catalytic	7	2.69231	0.00583513	ADAMTS9, CA4, MME, CA3, ADAMTS1, MMP28, AFG3L2	253	123	19113	4.29933	0.995247	0.448065	8.73505
SP_PIR_KEYWORDS	metalloprotease	6	2.30769	0.0488396	ADAMTS9, CPM, MME, ADAMTS1, MMP28, AFG3L2	253	151	19235	3.02097	1	0.497922	49.4937
GOTERM_MF_FAT	GO:0004222~metalloendopeptidase activity	5	1.92308	0.0603296	ADAMTS9, MME, ADAMTS1, MMP28, AFG3L2	185	104	12983	3.37396	1	0.817944	58.4964
UP_SEQ_FEATURE	metal ion-binding site:Zinc; in inhibited form	3	1.15385	0.0699949	ADAMTS9, ADAMTS1, MMP28	253	33	19113	6.86777	1	0.874147	67.8052
UP_SEQ_FEATURE	short sequence motif:Cysteine switch	3	1.15385	0.110044	ADAMTS9, ADAMTS1, MMP28	253	43	19113	5.27061	1	0.930326	83.8114
GOTERM_MF_FAT	GO:0008237~metallopeptidase activity	6	2.30769	0.118339	ADAMTS9, CPM, MME, ADAMTS1, MMP28, AFG3L2	185	183	12983	2.30093	1	0.899595	83.1348
SP_PIR_KEYWORDS	zymogen	6	2.30769	0.135161	ADAMTS9, CMA1, ADAMTS1, MMP28, PCSK5, PROS1	253	206	19235	2.2144	1	0.704286	86.2058
INTERPRO	IPR006025:Peptidase M, neutral zinc metallopeptidases, zinc-binding site	4	1.53846	0.145863	ADAMTS9, MME, ADAMTS1, MMP28	230	96	16659	3.01793	1	0.936167	89.9296
GOTERM_MF_FAT	GO:0004175~endopeptidase activity	8	3.07692	0.282749	ADAMTS9, PAMR1, MME, CMA1, ADAMTS1, MMP28, AFG3L2, PCSK5	185	375	12983	1.49714	1	0.978302	99.0873
SP_PIR_KEYWORDS	Protease	8	3.07692	0.459509	ADAMTS9, CPM, MME, CMA1, ADAMTS1, MMP28, AFG3L2, PCSK5	253	484	19235	1.25666	1	0.912211	99.9774
GOTERM_MF_FAT	GO:0070011~peptidase activity, acting on L-amino acid peptides	9	3.46154	0.519211	ADAMTS9, CPM, PAMR1, MME, CMA1, ADAMTS1, MMP28, AFG3L2, PCSK5	185	549	12983	1.15047	1	0.995233	99.9968
GOTERM_MF_FAT	GO:0008233~peptidase activity	9	3.46154	0.570334	ADAMTS9, CPM, PAMR1, MME, CMA1, ADAMTS1, MMP28, AFG3L2, PCSK5	185	574	12983	1.10036	1	0.996628	99.9993
GOTERM_BP_FAT	GO:0006508~proteolysis	13	5	0.814446	CPM, SOCS2, SOCS3, C6, PAMR1, MME, MMP28, AFG3L2, ADAMTS9, CFH, ADAMTS1, CMA1, PCSK5	191	1054	13528	0.873581	1	0.998932	100
Annotation Cluster 60	Enrichment Score: 0.8256026043052606
Category	Term	Count	%	PValue	Genes	List Total	Pop Hits	Pop Total	Fold Enrichment	Bonferroni	Benjamini	FDR
KEGG_PATHWAY	hsa00565:Ether lipid metabolism	4	1.53846	0.0188509	PLA2G4A, PLA2G2A, PPAP2A, PPAP2B	84	35	5085	6.91837	0.853702	0.853702	19.0732
KEGG_PATHWAY	hsa04666:Fc gamma R-mediated phagocytosis	5	1.92308	0.0687727	PLA2G4A, WASF3, GSN, PPAP2A, PPAP2B	84	95	5085	3.18609	0.999251	0.642301	54.7212
KEGG_PATHWAY	hsa00564:Glycerophospholipid metabolism	4	1.53846	0.0988528	PLA2G4A, PLA2G2A, PPAP2A, PPAP2B	84	68	5085	3.56092	0.999973	0.650508	68.5716
GOTERM_BP_FAT	GO:0006644~phospholipid metabolic process	3	1.15385	0.749926	PLA2G4A, PLA2G2A, PPAP2B	191	190	13528	1.11832	1	0.996784	100
GOTERM_BP_FAT	GO:0019637~organophosphate metabolic process	3	1.15385	0.774876	PLA2G4A, PLA2G2A, PPAP2B	191	200	13528	1.06241	1	0.997824	100
Annotation Cluster 61	Enrichment Score: 0.8126099111603251
Category	Term	Count	%	PValue	Genes	List Total	Pop Hits	Pop Total	Fold Enrichment	Bonferroni	Benjamini	FDR
INTERPRO	IPR001092:Basic helix-loop-helix dimerisation region bHLH	5	1.92308	0.0723509	EPAS1, ID1, EBF3, EBF1, TWIST1	230	114	16659	3.17677	1	0.829074	66.495
SMART	SM00353:HLH	5	1.92308	0.113385	EPAS1, ID1, EBF3, EBF1, TWIST1	148	114	9079	2.69055	1	0.664352	75.2324
UP_SEQ_FEATURE	domain:Helix-loop-helix motif	3	1.15385	0.444808	EPAS1, ID1, TWIST1	253	114	19113	1.98804	1	0.999232	99.9898
Annotation Cluster 62	Enrichment Score: 0.8097323354797177
Category	Term	Count	%	PValue	Genes	List Total	Pop Hits	Pop Total	Fold Enrichment	Bonferroni	Benjamini	FDR
GOTERM_BP_FAT	GO:0044087~regulation of cellular component biogenesis	6	2.30769	0.0499333	DLC1, GSN, STXBP1, OXTR, SPTBN1, TAC1	191	142	13528	2.9927	1	0.445154	57.8566
GOTERM_BP_FAT	GO:0033043~regulation of organelle organization	7	2.69231	0.0857037	DLC1, PLA2G4A, INS-IGF2, INS, GSN, SPTBN1, TAC1, IGF2, DST	191	217	13528	2.28475	1	0.575457	77.9419
GOTERM_BP_FAT	GO:0051493~regulation of cytoskeleton organization	5	1.92308	0.124738	DLC1, GSN, SPTBN1, TAC1, DST	191	136	13528	2.60394	1	0.655135	89.4339
GOTERM_BP_FAT	GO:0032956~regulation of actin cytoskeleton organization	4	1.53846	0.12977	DLC1, GSN, SPTBN1, TAC1	191	89	13528	3.18325	1	0.663852	90.4132
GOTERM_BP_FAT	GO:0032970~regulation of actin filament-based process	4	1.53846	0.139356	DLC1, GSN, SPTBN1, TAC1	191	92	13528	3.07944	1	0.680276	92.0471
GOTERM_BP_FAT	GO:0051494~negative regulation of cytoskeleton organization	3	1.15385	0.180587	DLC1, GSN, SPTBN1	191	55	13528	3.8633	1	0.740897	96.5258
GOTERM_BP_FAT	GO:0010639~negative regulation of organelle organization	3	1.15385	0.320384	DLC1, GSN, SPTBN1	191	82	13528	2.59124	1	0.88331	99.8519
GOTERM_BP_FAT	GO:0051129~negative regulation of cellular component organization	3	1.15385	0.595794	DLC1, GSN, SPTBN1	191	142	13528	1.49635	1	0.981	100
Annotation Cluster 63	Enrichment Score: 0.8085600262703606
Category	Term	Count	%	PValue	Genes	List Total	Pop Hits	Pop Total	Fold Enrichment	Bonferroni	Benjamini	FDR
GOTERM_BP_FAT	GO:0046942~carboxylic acid transport	6	2.30769	0.0563447	CD36, SLC16A7, FOLR2, SLC6A14, SLC7A10, AKR1C1	191	147	13528	2.89091	1	0.475411	62.4057
GOTERM_BP_FAT	GO:0015849~organic acid transport	6	2.30769	0.0576814	CD36, SLC16A7, FOLR2, SLC6A14, SLC7A10, AKR1C1	191	148	13528	2.87137	1	0.477013	63.294
GOTERM_BP_FAT	GO:0015718~monocarboxylic acid transport	3	1.15385	0.155641	CD36, SLC16A7, AKR1C1	191	50	13528	4.24963	1	0.707857	94.238
GOTERM_BP_FAT	GO:0006865~amino acid transport	3	1.15385	0.361351	FOLR2, SLC6A14, SLC7A10	191	90	13528	2.36091	1	0.907904	99.9481
GOTERM_BP_FAT	GO:0015837~amine transport	3	1.15385	0.495745	FOLR2, SLC6A14, SLC7A10	191	118	13528	1.80069	1	0.959295	99.999
Annotation Cluster 64	Enrichment Score: 0.7996331275458671
Category	Term	Count	%	PValue	Genes	List Total	Pop Hits	Pop Total	Fold Enrichment	Bonferroni	Benjamini	FDR
UP_SEQ_FEATURE	DNA-binding region:HMG box	3	1.15385	0.114324	SOX5, SOX7, SOX17	253	44	19113	5.15083	1	0.92878	84.9856
INTERPRO	IPR000910:High mobility group, HMG1/HMG2	3	1.15385	0.164958	SOX5, SOX7, SOX17	230	53	16659	4.09984	1	0.943214	92.7543
SMART	SM00398:HMG	3	1.15385	0.211636	SOX5, SOX7, SOX17	148	53	9079	3.47234	1	0.813212	93.6564
Annotation Cluster 65	Enrichment Score: 0.7987288561326145
Category	Term	Count	%	PValue	Genes	List Total	Pop Hits	Pop Total	Fold Enrichment	Bonferroni	Benjamini	FDR
GOTERM_BP_FAT	GO:0003007~heart morphogenesis	4	1.53846	0.0832001	DLC1, ALDH1A2, BMP2, ADAMTS1	191	73	13528	3.88094	1	0.566251	76.9005
GOTERM_BP_FAT	GO:0035239~tube morphogenesis	5	1.92308	0.10381	DLC1, BMP2, TGFBR2, NR4A3, TWIST1	191	127	13528	2.78847	1	0.613938	84.2593
GOTERM_BP_FAT	GO:0048729~tissue morphogenesis	6	2.30769	0.110108	DLC1, ALDH1A2, BMP2, NR4A3, KLF4, TWIST1	191	180	13528	2.36091	1	0.627603	86.0247
GOTERM_BP_FAT	GO:0002009~morphogenesis of an epithelium	4	1.53846	0.169442	DLC1, ALDH1A2, BMP2, TWIST1	191	101	13528	2.80504	1	0.726113	95.6365
GOTERM_BP_FAT	GO:0016331~morphogenesis of embryonic epithelium	3	1.15385	0.195829	DLC1, ALDH1A2, TWIST1	191	58	13528	3.66348	1	0.758583	97.469
GOTERM_BP_FAT	GO:0060429~epithelium development	6	2.30769	0.215305	DLC1, ALDH1A2, BMP2, KRT14, EMP1, TWIST1	191	227	13528	1.87209	1	0.779443	98.3262
GOTERM_BP_FAT	GO:0060562~epithelial tube morphogenesis	3	1.15385	0.242325	DLC1, BMP2, TWIST1	191	67	13528	3.17137	1	0.812663	99.0732
GOTERM_BP_FAT	GO:0021915~neural tube development	3	1.15385	0.247533	DLC1, ALDH1A2, TWIST1	191	68	13528	3.12473	1	0.817026	99.175
Annotation Cluster 66	Enrichment Score: 0.7918518496673687
Category	Term	Count	%	PValue	Genes	List Total	Pop Hits	Pop Total	Fold Enrichment	Bonferroni	Benjamini	FDR
UP_SEQ_FEATURE	domain:SH3 3	3	1.15385	0.025546	SORBS2, SH3D19, ITSN1	253	19	19113	11.9282	1	0.693526	33.2474
INTERPRO	IPR000108:Neutrophil cytosol factor 2	3	1.15385	0.0458754	SORBS2, SH3D19, ITSN1	230	25	16659	8.69165	1	0.737408	49.5279
UP_SEQ_FEATURE	domain:SH3 1	3	1.15385	0.0814257	SORBS2, SH3D19, ITSN1	253	36	19113	6.29545	1	0.904857	73.4602
UP_SEQ_FEATURE	domain:SH3 2	3	1.15385	0.0853558	SORBS2, SH3D19, ITSN1	253	37	19113	6.12531	1	0.909141	75.1793
SP_PIR_KEYWORDS	sh3 domain	4	1.53846	0.512779	SORBS2, SH3D19, ITSN1, DST	253	210	19235	1.44815	1	0.930028	99.9945
INTERPRO	IPR001452:Src homology-3 domain	3	1.15385	0.793848	SORBS2, SH3D19, ITSN1	230	213	16659	1.02015	1	0.999999	100
SMART	SM00326:SH3	3	1.15385	0.863918	SORBS2, SH3D19, ITSN1	148	213	9079	0.864008	1	0.999882	100
Annotation Cluster 67	Enrichment Score: 0.7905958459887712
Category	Term	Count	%	PValue	Genes	List Total	Pop Hits	Pop Total	Fold Enrichment	Bonferroni	Benjamini	FDR
GOTERM_MF_FAT	GO:0004091~carboxylesterase activity	6	2.30769	0.0117262	AADAC, PLA2G4A, BCHE, PLA2G2A, MGLL, LIPE	185	96	12983	4.38615	0.994295	0.725173	15.3544
GOTERM_MF_FAT	GO:0016298~lipase activity	5	1.92308	0.0536864	AADAC, PLA2G4A, PLA2G2A, MGLL, LIPE	185	100	12983	3.50892	1	0.822074	54.1517
SP_PIR_KEYWORDS	lipid degradation	3	1.15385	0.311127	PLA2G4A, PLA2G2A, LIPE	253	86	19235	2.65213	1	0.890353	99.3806
GOTERM_MF_FAT	GO:0004620~phospholipase activity	3	1.15385	0.329435	PLA2G4A, PLA2G2A, MGLL	185	83	12983	2.53657	1	0.982935	99.6474
GOTERM_BP_FAT	GO:0046486~glycerolipid metabolic process	4	1.53846	0.398374	PLA2G4A, PLA2G2A, CAT, LIPE	191	162	13528	1.74882	1	0.927245	99.9811
GOTERM_BP_FAT	GO:0016042~lipid catabolic process	3	1.15385	0.702105	PLA2G4A, PLA2G2A, LIPE	191	173	13528	1.22822	1	0.99376	100
Annotation Cluster 68	Enrichment Score: 0.740898912899191
Category	Term	Count	%	PValue	Genes	List Total	Pop Hits	Pop Total	Fold Enrichment	Bonferroni	Benjamini	FDR
GOTERM_BP_FAT	GO:0006006~glucose metabolic process	6	2.30769	0.0646461	ATF3, INS-IGF2, INS, PFKFB1, PDK4, IGF2, GYG2, NPY1R	191	153	13528	2.77754	1	0.502333	67.6118
GOTERM_BP_FAT	GO:0019318~hexose metabolic process	6	2.30769	0.134117	ATF3, INS-IGF2, INS, PFKFB1, PDK4, IGF2, GYG2, NPY1R	191	192	13528	2.21335	1	0.673447	91.1897
GOTERM_BP_FAT	GO:0005996~monosaccharide metabolic process	6	2.30769	0.202525	ATF3, INS-IGF2, INS, PFKFB1, PDK4, IGF2, GYG2, NPY1R	191	222	13528	1.91425	1	0.763685	97.8019
GOTERM_BP_FAT	GO:0034637~cellular carbohydrate biosynthetic process	3	1.15385	0.252746	ATF3, PFKFB1, GYG2	191	69	13528	3.07944	1	0.822324	99.2663
GOTERM_BP_FAT	GO:0016051~carbohydrate biosynthetic process	3	1.15385	0.444957	ATF3, PFKFB1, GYG2	191	107	13528	1.98581	1	0.946133	99.9951
Annotation Cluster 69	Enrichment Score: 0.7257701223984059
Category	Term	Count	%	PValue	Genes	List Total	Pop Hits	Pop Total	Fold Enrichment	Bonferroni	Benjamini	FDR
GOTERM_BP_FAT	GO:0043067~regulation of programmed cell death	17	6.53846	0.107385	DLC1, PTGS2, SOCS2, INS-IGF2, SOCS3, KLF10, C6, GPR109B, GPR109A, FOXO1, NR4A1, IGF2, ITSN1, PLAGL1, PLA2G4A, PTGIS, INS, CAT, FGF2, ANGPTL4	191	812	13528	1.48284	1	0.625236	85.2856
GOTERM_BP_FAT	GO:0010941~regulation of cell death	17	6.53846	0.109937	DLC1, PTGS2, SOCS2, INS-IGF2, SOCS3, KLF10, C6, GPR109B, GPR109A, FOXO1, NR4A1, IGF2, ITSN1, PLAGL1, PLA2G4A, PTGIS, INS, CAT, FGF2, ANGPTL4	191	815	13528	1.47738	1	0.628833	85.9794
GOTERM_BP_FAT	GO:0043065~positive regulation of apoptosis	10	3.84615	0.152034	PLAGL1, DLC1, PLA2G4A, PTGIS, PTGS2, KLF10, C6, GPR109B, GPR109A, NR4A1, ITSN1	191	430	13528	1.64714	1	0.706447	93.8084
GOTERM_BP_FAT	GO:0043068~positive regulation of programmed cell death	10	3.84615	0.156485	PLAGL1, DLC1, PLA2G4A, PTGIS, PTGS2, KLF10, C6, GPR109B, GPR109A, NR4A1, ITSN1	191	433	13528	1.63573	1	0.708442	94.3344
GOTERM_BP_FAT	GO:0010942~positive regulation of cell death	10	3.84615	0.159487	PLAGL1, DLC1, PLA2G4A, PTGIS, PTGS2, KLF10, C6, GPR109B, GPR109A, NR4A1, ITSN1	191	435	13528	1.62821	1	0.714356	94.6651
GOTERM_BP_FAT	GO:0042981~regulation of apoptosis	16	6.15385	0.159925	DLC1, PTGS2, SOCS2, INS-IGF2, SOCS3, KLF10, C6, GPR109B, GPR109A, FOXO1, NR4A1, IGF2, ITSN1, PLAGL1, PLA2G4A, PTGIS, INS, CAT, ANGPTL4	191	804	13528	1.4095	1	0.713915	94.7118
GOTERM_BP_FAT	GO:0006917~induction of apoptosis	6	2.30769	0.46477	PLAGL1, DLC1, KLF10, C6, NR4A1, ITSN1	191	320	13528	1.32801	1	0.951728	99.9974
GOTERM_BP_FAT	GO:0012502~induction of programmed cell death	6	2.30769	0.469308	PLAGL1, DLC1, KLF10, C6, NR4A1, ITSN1	191	321	13528	1.32387	1	0.952867	99.9977
Annotation Cluster 70	Enrichment Score: 0.7129789775423733
Category	Term	Count	%	PValue	Genes	List Total	Pop Hits	Pop Total	Fold Enrichment	Bonferroni	Benjamini	FDR
GOTERM_CC_FAT	GO:0044448~cell cortex part	4	1.53846	0.123201	EPB41L2, SPTBN1, SEPT10, SELE	189	83	12782	3.25926	1	0.572901	81.2436
GOTERM_CC_FAT	GO:0030863~cortical cytoskeleton	3	1.15385	0.162095	EPB41L2, SPTBN1, SELE	189	49	12782	4.14059	1	0.670979	89.4728
GOTERM_CC_FAT	GO:0005938~cell cortex	4	1.53846	0.363645	EPB41L2, SPTBN1, SEPT10, SELE	189	146	12782	1.85287	1	0.879455	99.6829
Annotation Cluster 71	Enrichment Score: 0.7042900607774225
Category	Term	Count	%	PValue	Genes	List Total	Pop Hits	Pop Total	Fold Enrichment	Bonferroni	Benjamini	FDR
GOTERM_BP_FAT	GO:0019935~cyclic-nucleotide-mediated signaling	5	1.92308	0.110595	CD36, PTGER3, ADM, GNAI1, NPY1R	191	130	13528	2.72412	1	0.627499	86.1531
GOTERM_BP_FAT	GO:0019932~second-messenger-mediated signaling	7	2.69231	0.112663	CD36, PTGER3, ADM, GNAI1, GSN, NPY1R, SELE	191	235	13528	2.10975	1	0.63292	86.6865
GOTERM_BP_FAT	GO:0019933~cAMP-mediated signaling	4	1.53846	0.149174	PTGER3, ADM, GNAI1, NPY1R	191	95	13528	2.9822	1	0.700589	93.4465
GOTERM_BP_FAT	GO:0007188~G-protein signaling, coupled to cAMP nucleotide second messenger	3	1.15385	0.335836	PTGER3, GNAI1, NPY1R	191	85	13528	2.49978	1	0.892728	99.8996
GOTERM_BP_FAT	GO:0007187~G-protein signaling, coupled to cyclic nucleotide second messenger	3	1.15385	0.482183	PTGER3, GNAI1, NPY1R	191	115	13528	1.84767	1	0.955466	99.9985
Annotation Cluster 72	Enrichment Score: 0.6963625735847234
Category	Term	Count	%	PValue	Genes	List Total	Pop Hits	Pop Total	Fold Enrichment	Bonferroni	Benjamini	FDR
SP_PIR_KEYWORDS	cytokine	6	2.30769	0.0900655	TSLP, BMP2, PTN, SCGB3A1, CX3CL1, CCL28	253	181	19235	2.52025	1	0.615161	72.4049
GOTERM_MF_FAT	GO:0005125~cytokine activity	6	2.30769	0.144332	NAMPT, TSLP, BMP2, SCGB3A1, CX3CL1, CCL28	185	195	12983	2.15933	1	0.91269	88.9508
KEGG_PATHWAY	hsa04060:Cytokine-cytokine receptor interaction	5	1.92308	0.626603	TSLP, BMP2, TGFBR2, CX3CL1, CCL28	84	262	5085	1.15526	1	0.971374	99.9983
Annotation Cluster 73	Enrichment Score: 0.6923984218832833
Category	Term	Count	%	PValue	Genes	List Total	Pop Hits	Pop Total	Fold Enrichment	Bonferroni	Benjamini	FDR
GOTERM_MF_FAT	GO:0043167~ion binding	74	28.4615	0.0261611	STEAP4, ZCCHC24, PTGS2, SCN3A, KCNAB1, LMO3, PDLIM3, SOBP, DLK1, MMP28, KCNIP2, ITSN1, DNASE1L3, CALB2, PTGIS, OSR1, GSN, PDE8B, CAT, SCN7A, SLC4A4, SIK2, EGR1, ZFP36, EGR3, ACO1, GALNTL2, RUNX1T1, PCDH9, DMRT2, MOSC1, SLIT3, ADAMTS9, THBD, C5ORF4, PLA2G2A, CA4, ADAMTS1, CA3, DST, PROS1, CASQ2, CPM, TSHZ2, MME, PKD1L2, ZNF204P, PLAGL1, MPPE1, MRS2, ACSL1, BCHE, SORBS2, GABRE, KL, KLF10, EFEMP1, T…	185	4241	12983	1.22452	0.999991	0.80962	31.246
GOTERM_MF_FAT	GO:0043169~cation binding	73	28.0769	0.026906	STEAP4, ZCCHC24, PTGS2, SCN3A, KCNAB1, LMO3, PDLIM3, SOBP, DLK1, MMP28, KCNIP2, ITSN1, DNASE1L3, CALB2, PTGIS, OSR1, GSN, PDE8B, CAT, SCN7A, SLC4A4, SIK2, EGR1, ZFP36, EGR3, ACO1, GALNTL2, RUNX1T1, PCDH9, DMRT2, MOSC1, SLIT3, ADAMTS9, THBD, C5ORF4, PLA2G2A, CA4, ADAMTS1, CA3, DST, PROS1, CASQ2, CPM, TSHZ2, MME, PKD1L2, ZNF204P, PLAGL1, MPPE1, MRS2, ACSL1, BCHE, SORBS2, KL, KLF10, EFEMP1, TGFBR2, …	185	4179	12983	1.2259	0.999994	0.775367	31.9855
GOTERM_MF_FAT	GO:0046872~metal ion binding	71	27.3077	0.0437569	STEAP4, ZCCHC24, PTGS2, SCN3A, KCNAB1, LMO3, PDLIM3, SOBP, DLK1, MMP28, KCNIP2, ITSN1, DNASE1L3, CALB2, PTGIS, OSR1, GSN, PDE8B, CAT, SCN7A, SLC4A4, SIK2, EGR1, ZFP36, EGR3, ACO1, GALNTL2, RUNX1T1, PCDH9, DMRT2, MOSC1, SLIT3, ADAMTS9, THBD, C5ORF4, PLA2G2A, CA4, ADAMTS1, CA3, DST, PROS1, CASQ2, CPM, TSHZ2, MME, PKD1L2, ZNF204P, PLAGL1, MPPE1, MRS2, ACSL1, SORBS2, KLF10, EFEMP1, TGFBR2, S100A10, N…	185	4140	12983	1.20354	1	0.778537	46.8641
SP_PIR_KEYWORDS	metal-binding	42	16.1538	0.384995	STEAP4, TSHZ2, CPM, ZCCHC24, PTGS2, LMO3, PDLIM3, MME, SOBP, MMP28, PLAGL1, MPPE1, PTGIS, OSR1, PDE8B, CAT, SIK2, ZFP36, EGR1, EGR3, ACO1, KLF10, TGFBR2, RUNX1T1, DMRT2, NR4A1, CREB5, ATP1A2, ACACB, NR4A3, AFG3L2, FOXP2, ADAMTS9, EBF3, CD209, EBF1, PLA2G2A, CA4, ADAMTS1, ANTXR2, CA3, KLF4	253	2972	19235	1.07442	1	0.898812	99.8682
GOTERM_MF_FAT	GO:0046914~transition metal ion binding	41	15.7692	0.491146	STEAP4, TSHZ2, CPM, ZCCHC24, PTGS2, LMO3, PDLIM3, MME, SOBP, MMP28, ZNF204P, PLAGL1, PTGIS, OSR1, SORBS2, PDE8B, CAT, ZFP36, EGR1, EGR3, ACO1, KLF10, TGFBR2, GALNTL2, RUNX1T1, DMRT2, NR4A1, MOSC1, CREB5, ACACB, NR4A3, AFG3L2, FOXP2, ADAMTS9, EBF3, C5ORF4, EBF1, CA4, ADAMTS1, CA3, KLF4	185	2785	12983	1.03315	1	0.994436	99.9929
SP_PIR_KEYWORDS	zinc	28	10.7692	0.660659	CPM, TSHZ2, ZCCHC24, LMO3, PDLIM3, MME, SOBP, MMP28, PLAGL1, OSR1, EGR1, ZFP36, EGR3, KLF10, RUNX1T1, DMRT2, NR4A1, CREB5, NR4A3, AFG3L2, FOXP2, ADAMTS9, EBF3, EBF1, CA4, CA3, ADAMTS1, KLF4	253	2189	19235	0.972487	1	0.971979	100
GOTERM_MF_FAT	GO:0008270~zinc ion binding	30	11.5385	0.793608	CPM, TSHZ2, ZCCHC24, LMO3, PDLIM3, MME, SOBP, MMP28, ZNF204P, PLAGL1, OSR1, SORBS2, EGR1, ZFP36, EGR3, KLF10, RUNX1T1, DMRT2, NR4A1, CREB5, NR4A3, AFG3L2, FOXP2, ADAMTS9, EBF3, EBF1, CA4, ADAMTS1, CA3, KLF4	185	2311	12983	0.911013	1	0.999803	100
SP_PIR_KEYWORDS	zinc-finger	17	6.53846	0.946262	ZFP36, EGR1, EGR3, TSHZ2, ZCCHC24, KLF10, RUNX1T1, SOBP, NR4A1, CREB5, NR4A3, FOXP2, PLAGL1, OSR1, EBF3, EBF1, KLF4	253	1718	19235	0.752311	1	0.999754	100
Annotation Cluster 74	Enrichment Score: 0.690668137042028
Category	Term	Count	%	PValue	Genes	List Total	Pop Hits	Pop Total	Fold Enrichment	Bonferroni	Benjamini	FDR
GOTERM_MF_FAT	GO:0046983~protein dimerization activity	13	5	0.0843259	CEBPA, BMP2, ATF3, EPAS1, CEBPD, ROPN1B, TGFBR2, SOX5, RUNX1T1, NR4A1, CREB5, CAT, FOXP2	185	542	12983	1.68325	1	0.882773	71.2051
GOTERM_MF_FAT	GO:0042802~identical protein binding	12	4.61538	0.298657	CEBPA, BMP2, ATF3, ROPN1B, PFKFB1, RUNX1T1, STXBP1, ALDH2, NR4A1, CAT, KCNIP2, FOXP2	185	640	12983	1.31584	1	0.979444	99.3352
GOTERM_MF_FAT	GO:0042803~protein homodimerization activity	7	2.69231	0.336405	CEBPA, BMP2, ROPN1B, RUNX1T1, NR4A1, CAT, FOXP2	185	334	12983	1.4708	1	0.981528	99.6958
Annotation Cluster 75	Enrichment Score: 0.6849476951937203
Category	Term	Count	%	PValue	Genes	List Total	Pop Hits	Pop Total	Fold Enrichment	Bonferroni	Benjamini	FDR
UP_SEQ_FEATURE	domain:C-type lectin	4	1.53846	0.0865009	THBD, CD209, SELE, PKD1L2	253	79	19113	3.82509	1	0.89944	75.6602
INTERPRO	IPR001304:C-type lectin	4	1.53846	0.10342	THBD, CD209, SELE, PKD1L2	230	82	16659	3.53319	1	0.905806	79.5968
SMART	SM00034:CLECT	4	1.53846	0.14728	THBD, CD209, SELE, PKD1L2	148	82	9079	2.99242	1	0.740486	84.2399
GOTERM_MF_FAT	GO:0005529~sugar binding	5	1.92308	0.300254	CD209, PFKFB1, GALNTL2, SELE, PKD1L2	185	195	12983	1.79945	1	0.977945	99.3563
INTERPRO	IPR018378:C-type lectin, conserved site	3	1.15385	0.311336	CD209, SELE, PKD1L2	230	82	16659	2.64989	1	0.988715	99.5621
SP_PIR_KEYWORDS	Lectin	4	1.53846	0.346203	CD209, GALNTL2, SELE, PKD1L2	253	159	19235	1.91265	1	0.890839	99.6964
INTERPRO	IPR016186:C-type lectin-like	3	1.15385	0.376311	THBD, CD209, SELE	230	95	16659	2.28728	1	0.993953	99.8965
Annotation Cluster 76	Enrichment Score: 0.6708308901315071
Category	Term	Count	%	PValue	Genes	List Total	Pop Hits	Pop Total	Fold Enrichment	Bonferroni	Benjamini	FDR
UP_SEQ_FEATURE	calcium-binding region:1	5	1.92308	0.0855437	EFHA2, ITSN1, KCNIP2, DST, CALB2	253	126	19113	2.99784	1	0.903217	75.2588
INTERPRO	IPR018248:EF hand	5	1.92308	0.104525	EFHA2, ITSN1, KCNIP2, DST, CALB2	230	130	16659	2.78579	1	0.899458	79.9597
INTERPRO	IPR002048:Calcium-binding EF-hand	5	1.92308	0.134666	EFHA2, ITSN1, KCNIP2, DST, CALB2	230	143	16659	2.53253	1	0.932678	87.8269
UP_SEQ_FEATURE	calcium-binding region:2	4	1.53846	0.194043	EFHA2, ITSN1, KCNIP2, DST	253	115	19113	2.62767	1	0.977445	96.5587
SMART	SM00054:EFh	5	1.92308	0.201478	EFHA2, ITSN1, KCNIP2, DST, CALB2	148	143	9079	2.14492	1	0.81378	92.641
UP_SEQ_FEATURE	domain:EF-hand 2	5	1.92308	0.219699	EFHA2, ITSN1, KCNIP2, DST, CALB2	253	182	19113	2.07542	1	0.981275	97.9237
INTERPRO	IPR011992:EF-Hand type	6	2.30769	0.225568	S100A10, EFHA2, ITSN1, KCNIP2, DST, CALB2	230	236	16659	1.84145	1	0.97116	97.5812
INTERPRO	IPR018249:EF-HAND 2	5	1.92308	0.343115	EFHA2, ITSN1, KCNIP2, DST, CALB2	230	215	16659	1.68443	1	0.991231	99.7799
INTERPRO	IPR018247:EF-HAND 1	5	1.92308	0.343427	EFHA2, ITSN1, KCNIP2, DST, CALB2	230	217	16659	1.6689	1	0.990392	99.7814
UP_SEQ_FEATURE	domain:EF-hand 3	3	1.15385	0.352321	EFHA2, KCNIP2, CALB2	253	94	19113	2.41103	1	0.997977	99.8868
UP_SEQ_FEATURE	domain:EF-hand 1	4	1.53846	0.431274	EFHA2, ITSN1, DST, CALB2	253	182	19113	1.66034	1	0.999061	99.9851
Annotation Cluster 77	Enrichment Score: 0.6471481342986737
Category	Term	Count	%	PValue	Genes	List Total	Pop Hits	Pop Total	Fold Enrichment	Bonferroni	Benjamini	FDR
GOTERM_BP_FAT	GO:0045597~positive regulation of cell differentiation	8	3.07692	0.0429677	BMP2, CD36, SOCS3, INS-IGF2, INS, KLF10, TGFBR2, PLA2G2A, IGF2, FGF2	191	229	13528	2.47431	1	0.422833	52.3299
GOTERM_BP_FAT	GO:0030334~regulation of cell migration	6	2.30769	0.0899148	DLC1, LAMA2, LAMA4, INS-IGF2, INS, TAC1, IGF2, FGF2	191	169	13528	2.51458	1	0.585667	79.5945
SP_PIR_KEYWORDS	growth factor	5	1.92308	0.0936787	BMP2, INS-IGF2, INS, PTN, IGF2, PDGFD, FGF2	253	131	19235	2.90182	1	0.619684	73.8628
GOTERM_BP_FAT	GO:0001932~regulation of protein amino acid phosphorylation	6	2.30769	0.0964097	PRKAR2B, BMP2, SOCS3, INS-IGF2, INS, IGF2, PDGFD, FGF2	191	173	13528	2.45644	1	0.592895	81.9168
GOTERM_BP_FAT	GO:0040012~regulation of locomotion	6	2.30769	0.134117	DLC1, LAMA2, LAMA4, INS-IGF2, INS, TAC1, IGF2, FGF2	191	192	13528	2.21335	1	0.673447	91.1897
GOTERM_BP_FAT	GO:0051270~regulation of cell motion	6	2.30769	0.135907	DLC1, LAMA2, LAMA4, INS-IGF2, INS, TAC1, IGF2, FGF2	191	193	13528	2.20188	1	0.676994	91.492
GOTERM_BP_FAT	GO:0010562~positive regulation of phosphorus metabolic process	4	1.53846	0.16601	DLC1, BMP2, INS-IGF2, INS, IGF2, FGF2	191	100	13528	2.83309	1	0.721053	95.3221
GOTERM_BP_FAT	GO:0045937~positive regulation of phosphate metabolic process	4	1.53846	0.16601	DLC1, BMP2, INS-IGF2, INS, IGF2, FGF2	191	100	13528	2.83309	1	0.721053	95.3221
GOTERM_MF_FAT	GO:0008083~growth factor activity	5	1.92308	0.193853	BMP2, INS-IGF2, INS, PTN, IGF2, PDGFD, FGF2	185	161	12983	2.17945	1	0.942739	95.2419
GOTERM_BP_FAT	GO:0031399~regulation of protein modification process	7	2.69231	0.235439	DLC1, PRKAR2B, BMP2, SOCS3, INS-IGF2, INS, IGF2, PDGFD, FGF2	191	295	13528	1.68065	1	0.805566	98.9204
GOTERM_BP_FAT	GO:0032268~regulation of cellular protein metabolic process	9	3.46154	0.349037	DLC1, PRKAR2B, BMP2, SOCS3, INS-IGF2, INS, ACO1, IGF2, SH3D19, PDGFD, FGF2	191	474	13528	1.34482	1	0.900237	99.9284
GOTERM_BP_FAT	GO:0001934~positive regulation of protein amino acid phosphorylation	3	1.15385	0.356275	BMP2, INS-IGF2, INS, IGF2, FGF2	191	89	13528	2.38743	1	0.905349	99.9407
GOTERM_BP_FAT	GO:0030335~positive regulation of cell migration	3	1.15385	0.356275	INS-IGF2, INS, TAC1, IGF2, FGF2	191	89	13528	2.38743	1	0.905349	99.9407
GOTERM_BP_FAT	GO:0042327~positive regulation of phosphorylation	3	1.15385	0.396437	BMP2, INS-IGF2, INS, IGF2, FGF2	191	97	13528	2.19053	1	0.927194	99.98
GOTERM_BP_FAT	GO:0051272~positive regulation of cell motion	3	1.15385	0.401379	INS-IGF2, INS, TAC1, IGF2, FGF2	191	98	13528	2.16818	1	0.927961	99.9826
GOTERM_BP_FAT	GO:0040017~positive regulation of locomotion	3	1.15385	0.401379	INS-IGF2, INS, TAC1, IGF2, FGF2	191	98	13528	2.16818	1	0.927961	99.9826
GOTERM_BP_FAT	GO:0032270~positive regulation of cellular protein metabolic process	5	1.92308	0.414243	DLC1, BMP2, INS-IGF2, INS, IGF2, SH3D19, FGF2	191	233	13528	1.5199	1	0.932877	99.9879
GOTERM_BP_FAT	GO:0051247~positive regulation of protein metabolic process	5	1.92308	0.445614	DLC1, BMP2, INS-IGF2, INS, IGF2, SH3D19, FGF2	191	243	13528	1.45735	1	0.945991	99.9952
GOTERM_BP_FAT	GO:0031401~positive regulation of protein modification process	4	1.53846	0.490473	DLC1, BMP2, INS-IGF2, INS, IGF2, FGF2	191	187	13528	1.51502	1	0.957636	99.9989
GOTERM_BP_FAT	GO:0060284~regulation of cell development	4	1.53846	0.556425	BMP2, INS-IGF2, INS, SOX5, IGF2, FGF2	191	205	13528	1.38199	1	0.973771	99.9999
Annotation Cluster 78	Enrichment Score: 0.6255228195488948
Category	Term	Count	%	PValue	Genes	List Total	Pop Hits	Pop Total	Fold Enrichment	Bonferroni	Benjamini	FDR
GOTERM_BP_FAT	GO:0030728~ovulation	3	1.15385	0.0159811	PLA2G4A, PTGS2, ADAMTS1	191	14	13528	15.1773	1	0.255345	23.7967
GOTERM_BP_FAT	GO:0007292~female gamete generation	3	1.15385	0.231925	PLA2G4A, PTGS2, ADAMTS1	191	65	13528	3.26895	1	0.802361	98.8336
GOTERM_BP_FAT	GO:0007276~gamete generation	7	2.69231	0.481266	PLA2G4A, PTGS2, ROPN1B, AQP7, ADAMTS1, PPAP2A, PPAP2B	191	395	13528	1.25517	1	0.955864	99.9984
GOTERM_BP_FAT	GO:0019953~sexual reproduction	7	2.69231	0.626217	PLA2G4A, PTGS2, ROPN1B, AQP7, ADAMTS1, PPAP2A, PPAP2B	191	458	13528	1.08251	1	0.985904	100
GOTERM_BP_FAT	GO:0048610~reproductive cellular process	3	1.15385	0.6673	ROPN1B, PPAP2A, PPAP2B	191	162	13528	1.31162	1	0.990637	100
Annotation Cluster 79	Enrichment Score: 0.6244682308932634
Category	Term	Count	%	PValue	Genes	List Total	Pop Hits	Pop Total	Fold Enrichment	Bonferroni	Benjamini	FDR
GOTERM_BP_FAT	GO:0042445~hormone metabolic process	4	1.53846	0.186904	ALDH1A2, ADM, FGF2, PCSK5	191	106	13528	2.67273	1	0.745957	96.951
GOTERM_BP_FAT	GO:0034754~cellular hormone metabolic process	3	1.15385	0.200946	ALDH1A2, ADM, FGF2	191	59	13528	3.60138	1	0.761969	97.7273
GOTERM_BP_FAT	GO:0010817~regulation of hormone levels	4	1.53846	0.356366	ALDH1A2, ADM, FGF2, PCSK5	191	151	13528	1.87622	1	0.904719	99.9409
Annotation Cluster 80	Enrichment Score: 0.6226059905445631
Category	Term	Count	%	PValue	Genes	List Total	Pop Hits	Pop Total	Fold Enrichment	Bonferroni	Benjamini	FDR
GOTERM_BP_FAT	GO:0043086~negative regulation of catalytic activity	8	3.07692	0.0958402	CDKN1C, SPRY1, GNAI1, INS-IGF2, INS, ADRA2A, NR4A1, IGF2, NPY1R, ANGPTL4	191	277	13528	2.04555	1	0.592525	81.7236
GOTERM_BP_FAT	GO:0033673~negative regulation of kinase activity	3	1.15385	0.361351	CDKN1C, SPRY1, INS-IGF2, INS, IGF2	191	90	13528	2.36091	1	0.907904	99.9481
GOTERM_BP_FAT	GO:0051348~negative regulation of transferase activity	3	1.15385	0.391476	CDKN1C, SPRY1, INS-IGF2, INS, IGF2	191	96	13528	2.21335	1	0.924632	99.977
Annotation Cluster 81	Enrichment Score: 0.6126716211539135
Category	Term	Count	%	PValue	Genes	List Total	Pop Hits	Pop Total	Fold Enrichment	Bonferroni	Benjamini	FDR
GOTERM_BP_FAT	GO:0000904~cell morphogenesis involved in differentiation	7	2.69231	0.127519	BMP2, STXBP1, LAMC1, AFG3L2, DST, DCLK1, SLIT3	191	244	13528	2.03193	1	0.658666	89.9861
GOTERM_BP_FAT	GO:0030182~neuron differentiation	10	3.84615	0.164043	CDKN1C, ALDH1A2, ADM, STXBP1, SOX5, KCNIP2, AFG3L2, DST, DCLK1, SLIT3	191	438	13528	1.61706	1	0.719356	95.1325
GOTERM_BP_FAT	GO:0048812~neuron projection morphogenesis	6	2.30769	0.180764	ADM, STXBP1, AFG3L2, DST, DCLK1, SLIT3	191	213	13528	1.99513	1	0.739883	96.5383
GOTERM_BP_FAT	GO:0032989~cellular component morphogenesis	9	3.46154	0.195968	BMP2, ADM, MYH11, STXBP1, LAMC1, AFG3L2, DST, DCLK1, SLIT3	191	397	13528	1.60565	1	0.757541	97.4763
GOTERM_BP_FAT	GO:0048666~neuron development	8	3.07692	0.200463	CDKN1C, ADM, STXBP1, KCNIP2, AFG3L2, DST, DCLK1, SLIT3	191	339	13528	1.67144	1	0.762334	97.7041
GOTERM_BP_FAT	GO:0000902~cell morphogenesis	8	3.07692	0.235011	BMP2, ADM, STXBP1, LAMC1, AFG3L2, DST, DCLK1, SLIT3	191	356	13528	1.59162	1	0.806045	98.9102
GOTERM_BP_FAT	GO:0048858~cell projection morphogenesis	6	2.30769	0.260308	ADM, STXBP1, AFG3L2, DST, DCLK1, SLIT3	191	245	13528	1.73454	1	0.829602	99.382
GOTERM_BP_FAT	GO:0007409~axonogenesis	5	1.92308	0.287311	STXBP1, AFG3L2, DST, DCLK1, SLIT3	191	193	13528	1.8349	1	0.853629	99.67
GOTERM_BP_FAT	GO:0031175~neuron projection development	6	2.30769	0.291572	ADM, STXBP1, AFG3L2, DST, DCLK1, SLIT3	191	256	13528	1.66001	1	0.856681	99.7017
GOTERM_BP_FAT	GO:0032990~cell part morphogenesis	6	2.30769	0.291572	ADM, STXBP1, AFG3L2, DST, DCLK1, SLIT3	191	256	13528	1.66001	1	0.856681	99.7017
GOTERM_BP_FAT	GO:0048667~cell morphogenesis involved in neuron differentiation	5	1.92308	0.337939	STXBP1, AFG3L2, DST, DCLK1, SLIT3	191	209	13528	1.69443	1	0.893806	99.9048
GOTERM_BP_FAT	GO:0030030~cell projection organization	6	2.30769	0.592683	ADM, STXBP1, AFG3L2, DST, DCLK1, SLIT3	191	368	13528	1.15479	1	0.98055	100
Annotation Cluster 82	Enrichment Score: 0.596076065623089
Category	Term	Count	%	PValue	Genes	List Total	Pop Hits	Pop Total	Fold Enrichment	Bonferroni	Benjamini	FDR
UP_SEQ_FEATURE	repeat:ANK 5	5	1.92308	0.0953324	ANKRD29, ANK2, ANKDD1A, KANK3, KANK1, LOC647886	253	131	19113	2.88341	1	0.915829	79.0868
UP_SEQ_FEATURE	repeat:ANK 8	3	1.15385	0.105808	ANKRD29, ANK2, ANKDD1A	253	42	19113	5.3961	1	0.927265	82.5651
UP_SEQ_FEATURE	repeat:ANK 4	5	1.92308	0.156304	ANKRD29, ANK2, ANKDD1A, KANK3, KANK1, LOC647886	253	158	19113	2.39068	1	0.968322	92.9671
UP_SEQ_FEATURE	repeat:ANK 7	3	1.15385	0.177884	ANKRD29, ANK2, ANKDD1A	253	58	19113	3.90752	1	0.974104	95.3078
UP_SEQ_FEATURE	repeat:ANK 3	5	1.92308	0.253688	ANKRD29, ANK2, ANKDD1A, KANK3, KANK1, LOC647886	253	194	19113	1.94705	1	0.989252	98.9644
UP_SEQ_FEATURE	repeat:ANK 6	3	1.15385	0.342747	ANKRD29, ANK2, ANKDD1A	253	92	19113	2.46344	1	0.997732	99.8577
UP_SEQ_FEATURE	repeat:ANK 1	5	1.92308	0.35989	ANKRD29, ANK2, ANKDD1A, KANK3, KANK1, LOC647886	253	231	19113	1.63518	1	0.997925	99.9058
UP_SEQ_FEATURE	repeat:ANK 2	5	1.92308	0.367452	ANKRD29, ANK2, ANKDD1A, KANK3, KANK1, LOC647886	253	232	19113	1.62813	1	0.997879	99.9218
SP_PIR_KEYWORDS	ank repeat	5	1.92308	0.385722	ANKRD29, ANK2, ANKDD1A, KANK3, KANK1, LOC647886	253	240	19235	1.58391	1	0.896203	99.8703
INTERPRO	IPR002110:Ankyrin	5	1.92308	0.412212	ANKRD29, ANK2, ANKDD1A, KANK3, KANK1, LOC647886	230	238	16659	1.52165	1	0.996436	99.9564
SMART	SM00248:ANK	5	1.92308	0.54108	ANKRD29, ANK2, ANKDD1A, KANK3, KANK1, LOC647886	148	238	9079	1.28875	1	0.983781	99.9881
Annotation Cluster 83	Enrichment Score: 0.5635857158361213
Category	Term	Count	%	PValue	Genes	List Total	Pop Hits	Pop Total	Fold Enrichment	Bonferroni	Benjamini	FDR
GOTERM_BP_FAT	GO:0007517~muscle organ development	7	2.69231	0.0773901	LAMA2, EGR3, ARID5B, MRAS, MYH11, AFG3L2, FOXP2	191	211	13528	2.34972	1	0.547266	74.303
GOTERM_BP_FAT	GO:0014706~striated muscle tissue development	3	1.15385	0.500216	MYH11, AFG3L2, FOXP2	191	119	13528	1.78556	1	0.960257	99.9992
GOTERM_BP_FAT	GO:0060537~muscle tissue development	3	1.15385	0.526502	MYH11, AFG3L2, FOXP2	191	125	13528	1.69985	1	0.966397	99.9997
Annotation Cluster 84	Enrichment Score: 0.5174621180217791
Category	Term	Count	%	PValue	Genes	List Total	Pop Hits	Pop Total	Fold Enrichment	Bonferroni	Benjamini	FDR
GOTERM_BP_FAT	GO:0008406~gonad development	4	1.53846	0.208439	PLA2G4A, OSR1, DMRT2, ADAMTS1	191	112	13528	2.52954	1	0.770872	98.0613
GOTERM_BP_FAT	GO:0048608~reproductive structure development	4	1.53846	0.260519	PLA2G4A, OSR1, DMRT2, ADAMTS1	191	126	13528	2.24848	1	0.82781	99.385
GOTERM_BP_FAT	GO:0045137~development of primary sexual characteristics	4	1.53846	0.26431	PLA2G4A, OSR1, DMRT2, ADAMTS1	191	127	13528	2.23078	1	0.831869	99.436
GOTERM_BP_FAT	GO:0007548~sex differentiation	4	1.53846	0.356366	PLA2G4A, OSR1, DMRT2, ADAMTS1	191	151	13528	1.87622	1	0.904719	99.9409
GOTERM_BP_FAT	GO:0003006~reproductive developmental process	5	1.92308	0.505665	PLA2G4A, PTGS2, OSR1, DMRT2, ADAMTS1	191	262	13528	1.35166	1	0.961213	99.9993
Annotation Cluster 85	Enrichment Score: 0.4994840075566426
Category	Term	Count	%	PValue	Genes	List Total	Pop Hits	Pop Total	Fold Enrichment	Bonferroni	Benjamini	FDR
GOTERM_BP_FAT	GO:0043086~negative regulation of catalytic activity	8	3.07692	0.0958402	CDKN1C, SPRY1, GNAI1, INS-IGF2, INS, ADRA2A, NR4A1, IGF2, NPY1R, ANGPTL4	191	277	13528	2.04555	1	0.592525	81.7236
GOTERM_BP_FAT	GO:0007194~negative regulation of adenylate cyclase activity	3	1.15385	0.180587	GNAI1, ADRA2A, NPY1R	191	55	13528	3.8633	1	0.740897	96.5258
GOTERM_BP_FAT	GO:0031280~negative regulation of cyclase activity	3	1.15385	0.180587	GNAI1, ADRA2A, NPY1R	191	55	13528	3.8633	1	0.740897	96.5258
GOTERM_BP_FAT	GO:0051350~negative regulation of lyase activity	3	1.15385	0.180587	GNAI1, ADRA2A, NPY1R	191	55	13528	3.8633	1	0.740897	96.5258
GOTERM_BP_FAT	GO:0045761~regulation of adenylate cyclase activity	3	1.15385	0.391476	GNAI1, ADRA2A, NPY1R	191	96	13528	2.21335	1	0.924632	99.977
GOTERM_BP_FAT	GO:0031279~regulation of cyclase activity	3	1.15385	0.406302	GNAI1, ADRA2A, NPY1R	191	99	13528	2.14628	1	0.929274	99.9849
GOTERM_BP_FAT	GO:0051339~regulation of lyase activity	3	1.15385	0.41609	GNAI1, ADRA2A, NPY1R	191	101	13528	2.10378	1	0.932872	99.9886
GOTERM_BP_FAT	GO:0030817~regulation of cAMP biosynthetic process	3	1.15385	0.41609	GNAI1, ADRA2A, NPY1R	191	101	13528	2.10378	1	0.932872	99.9886
GOTERM_BP_FAT	GO:0030814~regulation of cAMP metabolic process	3	1.15385	0.425797	GNAI1, ADRA2A, NPY1R	191	103	13528	2.06293	1	0.936764	99.9914
GOTERM_BP_FAT	GO:0030802~regulation of cyclic nucleotide biosynthetic process	3	1.15385	0.459093	GNAI1, ADRA2A, NPY1R	191	110	13528	1.93165	1	0.95091	99.9969
GOTERM_BP_FAT	GO:0030808~regulation of nucleotide biosynthetic process	3	1.15385	0.459093	GNAI1, ADRA2A, NPY1R	191	110	13528	1.93165	1	0.95091	99.9969
GOTERM_BP_FAT	GO:0030799~regulation of cyclic nucleotide metabolic process	3	1.15385	0.473019	GNAI1, ADRA2A, NPY1R	191	113	13528	1.88037	1	0.953636	99.998
GOTERM_BP_FAT	GO:0006140~regulation of nucleotide metabolic process	3	1.15385	0.486729	GNAI1, ADRA2A, NPY1R	191	116	13528	1.83174	1	0.95691	99.9987
Annotation Cluster 86	Enrichment Score: 0.49488542684296616
Category	Term	Count	%	PValue	Genes	List Total	Pop Hits	Pop Total	Fold Enrichment	Bonferroni	Benjamini	FDR
KEGG_PATHWAY	hsa04910:Insulin signaling pathway	7	2.69231	0.0222549	PRKAR2B, SOCS2, SOCS3, INS-IGF2, INS, FOXO1, IGF2, ACACB, LIPE	84	135	5085	3.13889	0.897011	0.679081	22.1412
KEGG_PATHWAY	hsa04930:Type II diabetes mellitus	3	1.15385	0.17834	SOCS2, SOCS3, INS-IGF2, INS, IGF2	84	47	5085	3.86398	1	0.667854	88.7445
GOTERM_BP_FAT	GO:0043066~negative regulation of apoptosis	7	2.69231	0.379733	SOCS2, SOCS3, INS-IGF2, INS, FOXO1, IGF2, CAT, ITSN1, ANGPTL4	191	354	13528	1.40054	1	0.919272	99.9683
GOTERM_BP_FAT	GO:0043069~negative regulation of programmed cell death	7	2.69231	0.391023	SOCS2, SOCS3, INS-IGF2, INS, FOXO1, IGF2, CAT, ITSN1, ANGPTL4	191	359	13528	1.38103	1	0.924936	99.9768
GOTERM_BP_FAT	GO:0060548~negative regulation of cell death	7	2.69231	0.398369	SOCS2, SOCS3, INS-IGF2, INS, FOXO1, IGF2, CAT, ITSN1, ANGPTL4	191	360	13528	1.3772	1	0.92782	99.9811
GOTERM_BP_FAT	GO:0010740~positive regulation of protein kinase cascade	3	1.15385	0.683509	INS-IGF2, INS, IGF2, CAT, ITSN1	191	167	13528	1.27235	1	0.992146	100
GOTERM_BP_FAT	GO:0006916~anti-apoptosis	3	1.15385	0.788785	SOCS2, SOCS3, FOXO1	191	206	13528	1.03146	1	0.998273	100
GOTERM_BP_FAT	GO:0010627~regulation of protein kinase cascade	3	1.15385	0.868107	INS-IGF2, INS, IGF2, CAT, ITSN1	191	249	13528	0.85334	1	0.999722	100
Annotation Cluster 87	Enrichment Score: 0.4770223018549685
Category	Term	Count	%	PValue	Genes	List Total	Pop Hits	Pop Total	Fold Enrichment	Bonferroni	Benjamini	FDR
UP_SEQ_FEATURE	propeptide:Removed in mature form	6	2.30769	0.185888	RHOJ, CPM, FOLR2, MRAS, CA4, GNG2	253	229	19113	1.97936	1	0.976703	95.9727
GOTERM_CC_FAT	GO:0009898~internal side of plasma membrane	7	2.69231	0.321134	RHOJ, PALM2-AKAP2, HEPACAM, HEPN1, MRAS, PALM2, SNX1, SPTBN1, GNG2, AKAP2	189	316	12782	1.49812	1	0.855815	99.2777
SP_PIR_KEYWORDS	prenylation	4	1.53846	0.335451	RHOJ, PALM2-AKAP2, MRAS, PALM2, GNG2, AKAP2	253	156	19235	1.94943	1	0.888806	99.6207
SP_PIR_KEYWORDS	methylation	4	1.53846	0.617084	RHOJ, MRAS, MYH11, GNG2	253	242	19235	1.25666	1	0.961975	99.9998
Annotation Cluster 88	Enrichment Score: 0.4755117902205071
Category	Term	Count	%	PValue	Genes	List Total	Pop Hits	Pop Total	Fold Enrichment	Bonferroni	Benjamini	FDR
GOTERM_BP_FAT	GO:0045165~cell fate commitment	5	1.92308	0.132084	SPRY1, BMP2, SOX5, FGF2, KLF4	191	139	13528	2.54774	1	0.669117	90.8343
GOTERM_BP_FAT	GO:0051960~regulation of nervous system development	4	1.53846	0.509574	BMP2, SOX5, OXTR, FGF2	191	192	13528	1.47557	1	0.96194	99.9994
GOTERM_BP_FAT	GO:0060284~regulation of cell development	4	1.53846	0.556425	BMP2, INS-IGF2, INS, SOX5, IGF2, FGF2	191	205	13528	1.38199	1	0.973771	99.9999
Annotation Cluster 89	Enrichment Score: 0.4503566869015693
Category	Term	Count	%	PValue	Genes	List Total	Pop Hits	Pop Total	Fold Enrichment	Bonferroni	Benjamini	FDR
GOTERM_MF_FAT	GO:0042277~peptide binding	8	3.07692	0.0256633	CD209, BRE, OXTR, MME, NPY1R, KCNIP2, PCSK5, NPY5R	185	203	12983	2.76565	0.999989	0.850114	30.7477
GOTERM_BP_FAT	GO:0060341~regulation of cellular localization	8	3.07692	0.0604523	INS-IGF2, INS, GPR109B, GPR109A, STXBP1, OXTR, PDE8B, IGF2, NPY1R, FGF2, NPY5R	191	248	13528	2.28475	1	0.482735	65.0729
GOTERM_BP_FAT	GO:0007186~G-protein coupled receptor protein signaling pathway	20	7.69231	0.229738	GABRE, PTGER3, INS-IGF2, GNAI1, GPR133, GPR124, GPR109B, GPR109A, OXTR, TAC1, IGF2, NPY1R, CCL28, PKD1L2, NPY5R, ADM, PENK, INS, CXCR7, ADRA2A, GNG2, PPAP2A, GPR116	191	1123	13528	1.26139	1	0.800043	98.7763
GOTERM_BP_FAT	GO:0007631~feeding behavior	3	1.15385	0.252746	OXTR, NPY1R, NPY5R	191	69	13528	3.07944	1	0.822324	99.2663
KEGG_PATHWAY	hsa04080:Neuroactive ligand-receptor interaction	6	2.30769	0.407079	GABRE, PTGER3, ADRA2A, OXTR, NPY1R, NPY5R	84	256	5085	1.41881	1	0.89927	99.701
SP_PIR_KEYWORDS	receptor	23	8.84615	0.418449	PTPRB, PTGER3, PLXNA4, GPR133, GPR124, GPR109B, GPR109A, TGFBR2, MMD, OXTR, NR4A1, NPY1R, PIGR, NR4A3, DDR2, NPY5R, THBD, CD36, FOLR2, CD209, CXCR7, ADRA2A, ANTXR2, GPR116	253	1583	19235	1.10463	1	0.899949	99.9385
GOTERM_MF_FAT	GO:0001653~peptide receptor activity	3	1.15385	0.48238	OXTR, NPY1R, NPY5R	185	114	12983	1.8468	1	0.994204	99.9909
GOTERM_MF_FAT	GO:0008528~peptide receptor activity, G-protein coupled	3	1.15385	0.48238	OXTR, NPY1R, NPY5R	185	114	12983	1.8468	1	0.994204	99.9909
SP_PIR_KEYWORDS	transducer	12	4.61538	0.597576	PTGER3, GNAI1, GPR133, GPR124, GPR109B, GPR109A, OXTR, NPY1R, NPY5R, CXCR7, ADRA2A, GNG2, GPR116	253	874	19235	1.04386	1	0.957696	99.9996
SP_PIR_KEYWORDS	g-protein coupled receptor	10	3.84615	0.746694	PTGER3, GPR124, GPR133, CXCR7, GPR109B, GPR109A, ADRA2A, OXTR, NPY1R, NPY5R, GPR116	253	816	19235	0.931712	1	0.98688	100
INTERPRO	IPR017452:GPCR, rhodopsin-like superfamily	7	2.69231	0.937574	PTGER3, CXCR7, GPR109B, GPR109A, ADRA2A, OXTR, NPY1R, NPY5R	230	726	16659	0.698365	1	1	100
INTERPRO	IPR000276:7TM GPCR, rhodopsin-like	7	2.69231	0.93808	PTGER3, CXCR7, GPR109B, GPR109A, ADRA2A, OXTR, NPY1R, NPY5R	230	727	16659	0.697404	1	1	100
PIR_SUPERFAMILY	PIRSF800006:rhodopsin-like G protein-coupled receptors	5	1.92308	0.997332	PTGER3, CXCR7, GPR109B, GPR109A, ADRA2A, OXTR	123	686	7396	0.438266	1	1	100
Annotation Cluster 90	Enrichment Score: 0.44362254017992947
Category	Term	Count	%	PValue	Genes	List Total	Pop Hits	Pop Total	Fold Enrichment	Bonferroni	Benjamini	FDR
GOTERM_BP_FAT	GO:0016265~death	15	5.76923	0.140562	DLC1, PLP1, PTGER3, INS-IGF2, C6, GPR109B, GPR109A, MMD, IGF2, ITSN1, AFG3L2, DNASE1L3, INS, GSN, CSRNP1, BRE, FGF2, TWIST1	191	724	13528	1.46741	1	0.682043	92.2331
GOTERM_BP_FAT	GO:0008219~cell death	14	5.38462	0.211402	DLC1, PLP1, PTGER3, INS-IGF2, C6, GPR109B, GPR109A, MMD, IGF2, ITSN1, DNASE1L3, GSN, INS, CSRNP1, BRE, FGF2, TWIST1	191	719	13528	1.37911	1	0.77375	98.1802
GOTERM_BP_FAT	GO:0006915~apoptosis	10	3.84615	0.472537	DLC1, GSN, C6, GPR109B, CSRNP1, GPR109A, BRE, ITSN1, FGF2, DNASE1L3, TWIST1	191	602	13528	1.17653	1	0.953834	99.9979
GOTERM_BP_FAT	GO:0012501~programmed cell death	10	3.84615	0.490435	DLC1, GSN, C6, GPR109B, CSRNP1, GPR109A, BRE, ITSN1, FGF2, DNASE1L3, TWIST1	191	611	13528	1.1592	1	0.95799	99.9989
SP_PIR_KEYWORDS	Apoptosis	4	1.53846	0.878801	GPR109B, CSRNP1, GPR109A, BRE, DNASE1L3	253	381	19235	0.798191	1	0.998378	100
Annotation Cluster 91	Enrichment Score: 0.42967564644043554
Category	Term	Count	%	PValue	Genes	List Total	Pop Hits	Pop Total	Fold Enrichment	Bonferroni	Benjamini	FDR
INTERPRO	IPR003598:Immunoglobulin subtype 2	6	2.30769	0.152357	ASAM, HEPACAM, HEPN1, LRRN3, MCAM, JAM2, GPR116	230	205	16659	2.11992	1	0.933453	90.9887
SMART	SM00408:IGc2	6	2.30769	0.238409	ASAM, HEPACAM, HEPN1, LRRN3, MCAM, JAM2, GPR116	148	205	9079	1.79545	1	0.838041	95.7507
INTERPRO	IPR003599:Immunoglobulin subtype	7	2.69231	0.302125	ASAM, HEPACAM, GPR124, HEPN1, PIGR, MCAM, JAM2, GPR116	230	330	16659	1.5364	1	0.989173	99.4686
INTERPRO	IPR013151:Immunoglobulin	5	1.92308	0.302961	ASAM, HEPACAM, HEPN1, MCAM, JAM2, GPR116	230	202	16659	1.79283	1	0.988176	99.4778
UP_SEQ_FEATURE	domain:Ig-like C2-type	3	1.15385	0.394748	HEPACAM, HEPN1, LRRN3, JAM2	253	103	19113	2.20035	1	0.998579	99.9607
SP_PIR_KEYWORDS	Immunoglobulin domain	8	3.07692	0.418061	ASAM, HEPACAM, GPR124, HEPN1, LRRN3, PIGR, MCAM, JAM2, GPR116	253	470	19235	1.29409	1	0.902507	99.938
SMART	SM00409:IG	7	2.69231	0.445549	ASAM, HEPACAM, GPR124, HEPN1, PIGR, MCAM, JAM2, GPR116	148	330	9079	1.30125	1	0.966781	99.893
INTERPRO	IPR013106:Immunoglobulin V-set	5	1.92308	0.447506	ASAM, HEPACAM, HEPN1, PIGR, MCAM, JAM2	230	249	16659	1.45443	1	0.997914	99.9823
INTERPRO	IPR007110:Immunoglobulin-like	8	3.07692	0.523863	ASAM, HEPACAM, GPR124, HEPN1, LRRN3, PIGR, MCAM, JAM2, GPR116	230	501	16659	1.15657	1	0.999324	99.998
INTERPRO	IPR013783:Immunoglobulin-like fold	6	2.30769	0.881076	ASAM, HEPACAM, HEPN1, LRRN3, PIGR, MCAM, JAM2	230	553	16659	0.785864	1	1	100
Annotation Cluster 92	Enrichment Score: 0.4200021388573189
Category	Term	Count	%	PValue	Genes	List Total	Pop Hits	Pop Total	Fold Enrichment	Bonferroni	Benjamini	FDR
SP_PIR_KEYWORDS	oxidoreductase	10	3.84615	0.317821	ALDH1A2, STEAP4, PTGS2, HSD11B1, ALDH2, AASS, MOSC1, CAT, ACADL, AKR1C1	253	562	19235	1.35281	1	0.876112	99.4579
GOTERM_MF_FAT	GO:0009055~electron carrier activity	5	1.92308	0.382856	STEAP4, PTGIS, ALDH2, AASS, ACADL	185	221	12983	1.58775	1	0.986624	99.8909
SP_PIR_KEYWORDS	nad	4	1.53846	0.451622	ALDH1A2, STEAP4, ALDH2, AASS	253	189	19235	1.60905	1	0.914598	99.9724
Annotation Cluster 93	Enrichment Score: 0.4174825210798764
Category	Term	Count	%	PValue	Genes	List Total	Pop Hits	Pop Total	Fold Enrichment	Bonferroni	Benjamini	FDR
GOTERM_CC_FAT	GO:0005783~endoplasmic reticulum	18	6.92308	0.246624	PTGS2, INS-IGF2, ACO1, IGF2, AADAC, TRDN, ACSL1, PTGIS, C5ORF4, BCHE, INS, PLA2G2A, HSD11B1, PTN, CA4, ANTXR2, CAT, PPAP2B, MYOC, CASQ2	189	960	12782	1.26806	1	0.789348	97.2808
GOTERM_CC_FAT	GO:0044432~endoplasmic reticulum part	8	3.07692	0.249385	AADAC, PTGIS, PTGS2, BCHE, INS-IGF2, INS, HSD11B1, IGF2, PPAP2B, CASQ2	189	347	12782	1.55918	1	0.78546	97.405
SP_PIR_KEYWORDS	endoplasmic reticulum	7	2.69231	0.909174	AADAC, PTGIS, ACSL1, PTGS2, HSD11B1, ANTXR2, MYOC	253	713	19235	0.746415	1	0.999186	100
Annotation Cluster 94	Enrichment Score: 0.4123893637315105
Category	Term	Count	%	PValue	Genes	List Total	Pop Hits	Pop Total	Fold Enrichment	Bonferroni	Benjamini	FDR
UP_SEQ_FEATURE	propeptide:Removed in mature form	6	2.30769	0.185888	RHOJ, CPM, FOLR2, MRAS, CA4, GNG2	253	229	19113	1.97936	1	0.976703	95.9727
SP_PIR_KEYWORDS	gpi-anchor	3	1.15385	0.493331	CPM, FOLR2, CA4	253	126	19235	1.81018	1	0.921309	99.9906
GOTERM_CC_FAT	GO:0031225~anchored to membrane	4	1.53846	0.631601	CPM, FOLR2, CA4, KCNIP2	189	220	12782	1.22963	1	0.97881	99.9997
Annotation Cluster 95	Enrichment Score: 0.404494896172735
Category	Term	Count	%	PValue	Genes	List Total	Pop Hits	Pop Total	Fold Enrichment	Bonferroni	Benjamini	FDR
GOTERM_BP_FAT	GO:0043281~regulation of caspase activity	3	1.15385	0.304847	DLC1, C6, NR4A1	191	79	13528	2.68964	1	0.869426	99.7832
GOTERM_BP_FAT	GO:0052548~regulation of endopeptidase activity	3	1.15385	0.320384	DLC1, C6, NR4A1	191	82	13528	2.59124	1	0.88331	99.8519
GOTERM_BP_FAT	GO:0052547~regulation of peptidase activity	3	1.15385	0.340965	DLC1, C6, NR4A1	191	86	13528	2.47072	1	0.895669	99.9119
GOTERM_BP_FAT	GO:0006917~induction of apoptosis	6	2.30769	0.46477	PLAGL1, DLC1, KLF10, C6, NR4A1, ITSN1	191	320	13528	1.32801	1	0.951728	99.9974
GOTERM_BP_FAT	GO:0012502~induction of programmed cell death	6	2.30769	0.469308	PLAGL1, DLC1, KLF10, C6, NR4A1, ITSN1	191	321	13528	1.32387	1	0.952867	99.9977
GOTERM_BP_FAT	GO:0051336~regulation of hydrolase activity	6	2.30769	0.515076	DLC1, PTGER3, C6, NR4A1, SELE, ANGPTL4	191	337	13528	1.26102	1	0.96321	99.9995
Annotation Cluster 96	Enrichment Score: 0.3975934536328885
Category	Term	Count	%	PValue	Genes	List Total	Pop Hits	Pop Total	Fold Enrichment	Bonferroni	Benjamini	FDR
GOTERM_MF_FAT	GO:0022843~voltage-gated cation channel activity	5	1.92308	0.155984	SCN3A, KCNAB1, SCN7A, KCNIP2, FGF2	185	147	12983	2.38702	1	0.922795	90.8971
SP_PIR_KEYWORDS	Sodium transport	4	1.53846	0.194935	SCN3A, SCN7A, ATP1A2, SLC4A4	253	116	19235	2.62164	1	0.788591	94.8074
SP_PIR_KEYWORDS	Sodium	4	1.53846	0.194935	SCN3A, SCN7A, ATP1A2, SLC4A4	253	116	19235	2.62164	1	0.788591	94.8074
GOTERM_MF_FAT	GO:0031420~alkali metal ion binding	6	2.30769	0.222636	SCN3A, KCNAB1, SCN7A, ATP1A2, KCNIP2, SLC4A4	185	228	12983	1.8468	1	0.953306	97.1537
GOTERM_MF_FAT	GO:0031402~sodium ion binding	4	1.53846	0.230703	SCN3A, SCN7A, ATP1A2, SLC4A4	185	117	12983	2.39926	1	0.955167	97.5438
GOTERM_BP_FAT	GO:0006814~sodium ion transport	4	1.53846	0.275724	SCN3A, SCN7A, ATP1A2, SLC4A4	191	130	13528	2.1793	1	0.844504	99.5668
GOTERM_MF_FAT	GO:0022832~voltage-gated channel activity	5	1.92308	0.300254	SCN3A, KCNAB1, SCN7A, KCNIP2, FGF2	185	195	12983	1.79945	1	0.977945	99.3563
GOTERM_MF_FAT	GO:0005244~voltage-gated ion channel activity	5	1.92308	0.300254	SCN3A, KCNAB1, SCN7A, KCNIP2, FGF2	185	195	12983	1.79945	1	0.977945	99.3563
SP_PIR_KEYWORDS	voltage-gated channel	4	1.53846	0.313778	SCN3A, KCNAB1, SCN7A, KCNIP2	253	150	19235	2.0274	1	0.888697	99.4124
GOTERM_MF_FAT	GO:0022838~substrate specific channel activity	8	3.07692	0.334821	GABRE, SCN3A, KCNAB1, AQP7, SCN7A, KCNIP2, FGF2, PKD1L2	185	398	12983	1.41062	1	0.982724	99.6854
SP_PIR_KEYWORDS	ion transport	10	3.84615	0.346621	GABRE, STEAP4, MRS2, SCN3A, KCNAB1, SCN7A, ATP1A2, KCNIP2, SLC4A4, PKD1L2	253	578	19235	1.31536	1	0.88754	99.699
GOTERM_MF_FAT	GO:0015267~channel activity	8	3.07692	0.367198	GABRE, SCN3A, KCNAB1, AQP7, SCN7A, KCNIP2, FGF2, PKD1L2	185	412	12983	1.36269	1	0.987185	99.8446
GOTERM_MF_FAT	GO:0022803~passive transmembrane transporter activity	8	3.07692	0.369522	GABRE, SCN3A, KCNAB1, AQP7, SCN7A, KCNIP2, FGF2, PKD1L2	185	413	12983	1.35939	1	0.986414	99.8525
SP_PIR_KEYWORDS	ionic channel	6	2.30769	0.404201	GABRE, SCN3A, KCNAB1, SCN7A, KCNIP2, PKD1L2	253	318	19235	1.43448	1	0.904053	99.9145
SP_PIR_KEYWORDS	potassium transport	3	1.15385	0.446004	KCNAB1, ATP1A2, KCNIP2	253	115	19235	1.98333	1	0.913514	99.9683
GOTERM_MF_FAT	GO:0022836~gated channel activity	6	2.30769	0.448967	GABRE, SCN3A, KCNAB1, SCN7A, KCNIP2, FGF2	185	310	12983	1.35829	1	0.992738	99.978
GOTERM_BP_FAT	GO:0015672~monovalent inorganic cation transport	6	2.30769	0.463363	SCN3A, KCNAB1, SCN7A, ATP1A2, KCNIP2, SLC4A4	191	318	13528	1.33636	1	0.951948	99.9972
GOTERM_MF_FAT	GO:0005216~ion channel activity	7	2.69231	0.46779	GABRE, SCN3A, KCNAB1, SCN7A, KCNIP2, FGF2, PKD1L2	185	386	12983	1.27266	1	0.993414	99.9865
GOTERM_BP_FAT	GO:0030001~metal ion transport	8	3.07692	0.480354	STEAP4, MRS2, SCN3A, KCNAB1, SCN7A, ATP1A2, KCNIP2, SLC4A4	191	465	13528	1.21853	1	0.95588	99.9984
SP_PIR_KEYWORDS	potassium	3	1.15385	0.493331	KCNAB1, ATP1A2, KCNIP2	253	126	19235	1.81018	1	0.921309	99.9906
GOTERM_MF_FAT	GO:0046873~metal ion transmembrane transporter activity	6	2.30769	0.49773	MRS2, SCN3A, KCNAB1, SCN7A, KCNIP2, FGF2	185	328	12983	1.28375	1	0.994485	99.9941
GOTERM_BP_FAT	GO:0006811~ion transport	12	4.61538	0.517838	GABRE, STEAP4, MRS2, PTGER3, SLC16A7, SCN3A, KCNAB1, SCN7A, ATP1A2, KCNIP2, SLC4A4, PKD1L2	191	768	13528	1.10668	1	0.963836	99.9995
GOTERM_MF_FAT	GO:0030955~potassium ion binding	3	1.15385	0.544234	KCNAB1, ATP1A2, KCNIP2	185	128	12983	1.64481	1	0.996117	99.9985
GOTERM_MF_FAT	GO:0005261~cation channel activity	5	1.92308	0.548733	SCN3A, KCNAB1, SCN7A, KCNIP2, FGF2	185	275	12983	1.27597	1	0.995685	99.9987
GOTERM_CC_FAT	GO:0034703~cation channel complex	3	1.15385	0.581217	SCN3A, SCN7A, KCNIP2	189	132	12782	1.53704	1	0.974839	99.9985
GOTERM_CC_FAT	GO:0034702~ion channel complex	4	1.53846	0.583696	GABRE, SCN3A, SCN7A, KCNIP2	189	205	12782	1.3196	1	0.973685	99.9986
GOTERM_BP_FAT	GO:0006813~potassium ion transport	3	1.15385	0.660632	KCNAB1, ATP1A2, KCNIP2	191	160	13528	1.32801	1	0.990161	100
GOTERM_BP_FAT	GO:0006812~cation transport	8	3.07692	0.663707	STEAP4, MRS2, SCN3A, KCNAB1, SCN7A, ATP1A2, KCNIP2, SLC4A4	191	553	13528	1.02463	1	0.990425	100
GOTERM_BP_FAT	GO:0055085~transmembrane transport	8	3.07692	0.692558	MRS2, SLC16A7, FOLR2, SCN3A, KCNAB1, AQP7, SCN7A, ATP1A2	191	569	13528	0.995813	1	0.992964	100
SP_PIR_KEYWORDS	transport	16	6.15385	0.957932	STEAP4, GABRE, SCN3A, KCNAB1, SLC6A14, STXBP1, SLC7A10, SNX1, AQP7, ATP1A2, KCNIP2, PKD1L2, MRS2, CD36, SCN7A, SLC4A4	253	1670	19235	0.728409	1	0.999868	100
Annotation Cluster 97	Enrichment Score: 0.39512890398006095
Category	Term	Count	%	PValue	Genes	List Total	Pop Hits	Pop Total	Fold Enrichment	Bonferroni	Benjamini	FDR
UP_SEQ_FEATURE	metal ion-binding site:Iron (heme axial ligand)	4	1.53846	0.139562	STEAP4, PTGIS, PTGS2, CAT	253	98	19113	3.08349	1	0.955949	90.4409
GOTERM_MF_FAT	GO:0005506~iron ion binding	6	2.30769	0.443946	STEAP4, PTGIS, PTGS2, C5ORF4, ACO1, CAT	185	308	12983	1.36711	1	0.99287	99.975
SP_PIR_KEYWORDS	heme	3	1.15385	0.47213	PTGIS, PTGS2, CAT	253	121	19235	1.88498	1	0.913017	99.9836
GOTERM_MF_FAT	GO:0020037~heme binding	3	1.15385	0.51395	PTGIS, PTGS2, CAT	185	121	12983	1.73996	1	0.995279	99.9963
SP_PIR_KEYWORDS	iron	5	1.92308	0.516427	STEAP4, PTGIS, PTGS2, ACO1, CAT	253	285	19235	1.33382	1	0.929973	99.995
GOTERM_MF_FAT	GO:0046906~tetrapyrrole binding	3	1.15385	0.548452	PTGIS, PTGS2, CAT	185	129	12983	1.63206	1	0.996025	99.9987
Annotation Cluster 98	Enrichment Score: 0.3881830737910223
Category	Term	Count	%	PValue	Genes	List Total	Pop Hits	Pop Total	Fold Enrichment	Bonferroni	Benjamini	FDR
GOTERM_MF_FAT	GO:0030594~neurotransmitter receptor activity	3	1.15385	0.390811	GABRE, NPY1R, NPY5R	185	95	12983	2.21616	1	0.986985	99.9092
KEGG_PATHWAY	hsa04080:Neuroactive ligand-receptor interaction	6	2.30769	0.407079	GABRE, PTGER3, ADRA2A, OXTR, NPY1R, NPY5R	84	256	5085	1.41881	1	0.89927	99.701
GOTERM_MF_FAT	GO:0042165~neurotransmitter binding	3	1.15385	0.430334	GABRE, NPY1R, NPY5R	185	103	12983	2.04403	1	0.992035	99.9648
Annotation Cluster 99	Enrichment Score: 0.3809739274687731
Category	Term	Count	%	PValue	Genes	List Total	Pop Hits	Pop Total	Fold Enrichment	Bonferroni	Benjamini	FDR
GOTERM_BP_FAT	GO:0035108~limb morphogenesis	3	1.15385	0.406302	ALDH1A2, PCSK5, TWIST1	191	99	13528	2.14628	1	0.929274	99.9849
GOTERM_BP_FAT	GO:0035107~appendage morphogenesis	3	1.15385	0.406302	ALDH1A2, PCSK5, TWIST1	191	99	13528	2.14628	1	0.929274	99.9849
GOTERM_BP_FAT	GO:0060173~limb development	3	1.15385	0.425797	ALDH1A2, PCSK5, TWIST1	191	103	13528	2.06293	1	0.936764	99.9914
GOTERM_BP_FAT	GO:0048736~appendage development	3	1.15385	0.425797	ALDH1A2, PCSK5, TWIST1	191	103	13528	2.06293	1	0.936764	99.9914
Annotation Cluster 100	Enrichment Score: 0.36205116711956314
Category	Term	Count	%	PValue	Genes	List Total	Pop Hits	Pop Total	Fold Enrichment	Bonferroni	Benjamini	FDR
GOTERM_BP_FAT	GO:0051605~protein maturation by peptide bond cleavage	3	1.15385	0.340965	C6, CFH, PCSK5	191	86	13528	2.47072	1	0.895669	99.9119
GOTERM_BP_FAT	GO:0016485~protein processing	3	1.15385	0.4684	C6, CFH, PCSK5	191	112	13528	1.89716	1	0.952887	99.9977
GOTERM_BP_FAT	GO:0051604~protein maturation	3	1.15385	0.513475	C6, CFH, PCSK5	191	122	13528	1.74165	1	0.962981	99.9995
Annotation Cluster 101	Enrichment Score: 0.3554970255131873
Category	Term	Count	%	PValue	Genes	List Total	Pop Hits	Pop Total	Fold Enrichment	Bonferroni	Benjamini	FDR
UP_SEQ_FEATURE	domain:SH2	3	1.15385	0.361846	SOCS2, SOCS3, SHE	253	96	19113	2.3608	1	0.997818	99.9102
SP_PIR_KEYWORDS	SH2 domain	3	1.15385	0.428192	SOCS2, SOCS3, SHE	253	111	19235	2.0548	1	0.90414	99.9512
INTERPRO	IPR000980:SH2 motif	3	1.15385	0.452565	SOCS2, SOCS3, SHE	230	111	16659	1.95758	1	0.997867	99.9845
SMART	SM00252:SH2	3	1.15385	0.539719	SOCS2, SOCS3, SHE	148	111	9079	1.65796	1	0.986218	99.9876
Annotation Cluster 102	Enrichment Score: 0.3524145810607324
Category	Term	Count	%	PValue	Genes	List Total	Pop Hits	Pop Total	Fold Enrichment	Bonferroni	Benjamini	FDR
GOTERM_BP_FAT	GO:0032583~regulation of gene-specific transcription	4	1.53846	0.291017	CDKN1C, CEBPA, BMP2, INS-IGF2, INS, IGF2	191	134	13528	2.11425	1	0.856971	99.6978
GOTERM_BP_FAT	GO:0051726~regulation of cell cycle	6	2.30769	0.503754	CDKN1C, BMP2, PTGS2, INS-IGF2, INS, C13ORF15, BRE, IGF2	191	331	13528	1.28388	1	0.960862	99.9993
GOTERM_BP_FAT	GO:0009967~positive regulation of signal transduction	5	1.92308	0.597888	CDKN1C, BMP2, INS-IGF2, INS, IGF2, CAT, ITSN1	191	295	13528	1.20046	1	0.981236	100
Annotation Cluster 103	Enrichment Score: 0.3435464266378435
Category	Term	Count	%	PValue	Genes	List Total	Pop Hits	Pop Total	Fold Enrichment	Bonferroni	Benjamini	FDR
GOTERM_BP_FAT	GO:0051259~protein oligomerization	5	1.92308	0.228742	C1QTNF7, AASS, CAT, AKR1C1, ANGPTL4	191	174	13528	2.03527	1	0.799613	98.7493
GOTERM_BP_FAT	GO:0006461~protein complex assembly	9	3.46154	0.4154	C1QTNF7, WASF3, GSN, MYH11, AASS, LAMC1, CAT, AKR1C1, ANGPTL4	191	505	13528	1.26227	1	0.933009	99.9883
GOTERM_BP_FAT	GO:0070271~protein complex biogenesis	9	3.46154	0.4154	C1QTNF7, WASF3, GSN, MYH11, AASS, LAMC1, CAT, AKR1C1, ANGPTL4	191	505	13528	1.26227	1	0.933009	99.9883
GOTERM_BP_FAT	GO:0043933~macromolecular complex subunit organization	10	3.84615	0.671621	C1QTNF7, WASF3, GSN, MYH11, PLA2G2A, AASS, LAMC1, CAT, AKR1C1, ANGPTL4	191	710	13528	0.997567	1	0.991038	100
GOTERM_BP_FAT	GO:0065003~macromolecular complex assembly	9	3.46154	0.722545	C1QTNF7, WASF3, GSN, MYH11, AASS, LAMC1, CAT, AKR1C1, ANGPTL4	191	665	13528	0.958564	1	0.995244	100
Annotation Cluster 104	Enrichment Score: 0.3376722006910399
Category	Term	Count	%	PValue	Genes	List Total	Pop Hits	Pop Total	Fold Enrichment	Bonferroni	Benjamini	FDR
SP_PIR_KEYWORDS	actin-binding	7	2.69231	0.107229	CORO2B, EPB41L2, WASF3, GSN, MYH11, SPTBN1, DST	253	247	19235	2.15463	1	0.661705	78.7178
GOTERM_MF_FAT	GO:0003779~actin binding	7	2.69231	0.316334	CORO2B, EPB41L2, WASF3, GSN, MYH11, SPTBN1, DST	185	326	12983	1.5069	1	0.981048	99.5366
GOTERM_BP_FAT	GO:0043623~cellular protein complex assembly	3	1.15385	0.6673	WASF3, GSN, MYH11	191	162	13528	1.31162	1	0.990637	100
GOTERM_BP_FAT	GO:0034622~cellular macromolecular complex assembly	3	1.15385	0.940511	WASF3, GSN, MYH11	191	318	13528	0.668181	1	0.999988	100
GOTERM_BP_FAT	GO:0034621~cellular macromolecular complex subunit organization	3	1.15385	0.962714	WASF3, GSN, MYH11	191	357	13528	0.595187	1	0.999998	100
Annotation Cluster 105	Enrichment Score: 0.33416604047391757
Category	Term	Count	%	PValue	Genes	List Total	Pop Hits	Pop Total	Fold Enrichment	Bonferroni	Benjamini	FDR
GOTERM_BP_FAT	GO:0007423~sensory organ development	5	1.92308	0.40191	ALDH1A2, SOBP, NR4A3, KLF4, FOXP2	191	229	13528	1.54645	1	0.927718	99.9829
GOTERM_BP_FAT	GO:0043010~camera-type eye development	3	1.15385	0.444957	ALDH1A2, KLF4, FOXP2	191	107	13528	1.98581	1	0.946133	99.9951
GOTERM_BP_FAT	GO:0001654~eye development	3	1.15385	0.555976	ALDH1A2, KLF4, FOXP2	191	132	13528	1.60971	1	0.973903	99.9999
Annotation Cluster 106	Enrichment Score: 0.29209251275994214
Category	Term	Count	%	PValue	Genes	List Total	Pop Hits	Pop Total	Fold Enrichment	Bonferroni	Benjamini	FDR
GOTERM_CC_FAT	GO:0030054~cell junction	10	3.84615	0.352845	DLC1, GABRE, EGFLAM, ASAM, SYN2, OXTR, ITSN1, JAM2, DST, CALB2	189	518	12782	1.30559	1	0.875226	99.6071
SP_PIR_KEYWORDS	synapse	4	1.53846	0.530891	GABRE, EGFLAM, SYN2, ITSN1	253	213	19235	1.42775	1	0.935484	99.9967
GOTERM_CC_FAT	GO:0045202~synapse	6	2.30769	0.601841	GABRE, EGFLAM, SYN2, ATP1A2, NPY1R, ITSN1	189	355	12782	1.14304	1	0.974868	99.9992
SP_PIR_KEYWORDS	cell junction	6	2.30769	0.601947	GABRE, EGFLAM, ASAM, SYN2, ITSN1, JAM2	253	399	19235	1.14327	1	0.957947	99.9997
Annotation Cluster 107	Enrichment Score: 0.27538841507470846
Category	Term	Count	%	PValue	Genes	List Total	Pop Hits	Pop Total	Fold Enrichment	Bonferroni	Benjamini	FDR
GOTERM_BP_FAT	GO:0007626~locomotory behavior	6	2.30769	0.341912	SOBP, ATP1A2, NPY1R, CX3CL1, FGF2, CCL28	191	274	13528	1.55096	1	0.895731	99.914
GOTERM_BP_FAT	GO:0006935~chemotaxis	3	1.15385	0.660632	CX3CL1, FGF2, CCL28	191	160	13528	1.32801	1	0.990161	100
GOTERM_BP_FAT	GO:0042330~taxis	3	1.15385	0.660632	CX3CL1, FGF2, CCL28	191	160	13528	1.32801	1	0.990161	100
Annotation Cluster 108	Enrichment Score: 0.27437019277002384
Category	Term	Count	%	PValue	Genes	List Total	Pop Hits	Pop Total	Fold Enrichment	Bonferroni	Benjamini	FDR
GOTERM_CC_FAT	GO:0044432~endoplasmic reticulum part	8	3.07692	0.249385	AADAC, PTGIS, PTGS2, BCHE, INS-IGF2, INS, HSD11B1, IGF2, PPAP2B, CASQ2	189	347	12782	1.55918	1	0.78546	97.405
GOTERM_CC_FAT	GO:0005789~endoplasmic reticulum membrane	4	1.53846	0.76072	AADAC, INS-IGF2, INS, HSD11B1, IGF2, PPAP2B	189	269	12782	1.00565	1	0.991495	100
GOTERM_CC_FAT	GO:0042175~nuclear envelope-endoplasmic reticulum network	4	1.53846	0.792126	AADAC, INS-IGF2, INS, HSD11B1, IGF2, PPAP2B	189	284	12782	0.95253	1	0.993793	100
Annotation Cluster 109	Enrichment Score: 0.255017460878933
Category	Term	Count	%	PValue	Genes	List Total	Pop Hits	Pop Total	Fold Enrichment	Bonferroni	Benjamini	FDR
GOTERM_BP_FAT	GO:0007050~cell cycle arrest	4	1.53846	0.176369	PLAGL1, CDKN1C, HEPACAM, HEPN1, DST	191	103	13528	2.75057	1	0.733126	96.2114
GOTERM_BP_FAT	GO:0007049~cell cycle	6	2.30769	0.986407	PLAGL1, CDKN1C, HEPACAM, C13ORF15, HEPN1, SEPT10, DST	191	776	13528	0.547633	1	1	100
GOTERM_BP_FAT	GO:0022402~cell cycle process	4	1.53846	0.987343	PLAGL1, CDKN1C, HEPACAM, HEPN1, DST	191	565	13528	0.501432	1	1	100
Annotation Cluster 110	Enrichment Score: 0.25474975963691654
Category	Term	Count	%	PValue	Genes	List Total	Pop Hits	Pop Total	Fold Enrichment	Bonferroni	Benjamini	FDR
GOTERM_MF_FAT	GO:0004175~endopeptidase activity	8	3.07692	0.282749	ADAMTS9, PAMR1, MME, CMA1, ADAMTS1, MMP28, AFG3L2, PCSK5	185	375	12983	1.49714	1	0.978302	99.0873
GOTERM_MF_FAT	GO:0004252~serine-type endopeptidase activity	3	1.15385	0.644957	PAMR1, CMA1, PCSK5	185	154	12983	1.36711	1	0.998319	100
GOTERM_MF_FAT	GO:0008236~serine-type peptidase activity	3	1.15385	0.721639	PAMR1, CMA1, PCSK5	185	178	12983	1.18278	1	0.999535	100
GOTERM_MF_FAT	GO:0017171~serine hydrolase activity	3	1.15385	0.727357	PAMR1, CMA1, PCSK5	185	180	12983	1.16964	1	0.999494	100
Annotation Cluster 111	Enrichment Score: 0.25063908763551734
Category	Term	Count	%	PValue	Genes	List Total	Pop Hits	Pop Total	Fold Enrichment	Bonferroni	Benjamini	FDR
INTERPRO	IPR003961:Fibronectin, type III	4	1.53846	0.48642	PTPRB, EGFLAM, COL14A1, LRRN3	230	190	16659	1.52485	1	0.998739	99.9939
UP_SEQ_FEATURE	domain:Fibronectin type-III 2	3	1.15385	0.513302	PTPRB, EGFLAM, COL14A1	253	130	19113	1.74336	1	0.999733	99.9987
UP_SEQ_FEATURE	domain:Fibronectin type-III 1	3	1.15385	0.517396	PTPRB, EGFLAM, COL14A1	253	131	19113	1.73005	1	0.999731	99.9989
SMART	SM00060:FN3	4	1.53846	0.598078	PTPRB, EGFLAM, COL14A1, LRRN3	148	190	9079	1.29147	1	0.990249	99.9974
INTERPRO	IPR008957:Fibronectin, type III-like fold	3	1.15385	0.722503	PTPRB, EGFLAM, COL14A1	230	184	16659	1.18093	1	0.999992	100
Annotation Cluster 112	Enrichment Score: 0.2483053562567696
Category	Term	Count	%	PValue	Genes	List Total	Pop Hits	Pop Total	Fold Enrichment	Bonferroni	Benjamini	FDR
GOTERM_MF_FAT	GO:0008289~lipid binding	8	3.07692	0.455558	ALDH1A2, CD36, PTGS2, KL, APOLD1, PLA2G2A, SNX1, AKR1C1	185	450	12983	1.24762	1	0.992784	99.9814
GOTERM_BP_FAT	GO:0006869~lipid transport	3	1.15385	0.60721	CD36, APOLD1, AKR1C1	191	145	13528	1.46539	1	0.982705	100
GOTERM_BP_FAT	GO:0010876~lipid localization	3	1.15385	0.650432	CD36, APOLD1, AKR1C1	191	157	13528	1.35339	1	0.989083	100
Annotation Cluster 113	Enrichment Score: 0.24657183633312052
Category	Term	Count	%	PValue	Genes	List Total	Pop Hits	Pop Total	Fold Enrichment	Bonferroni	Benjamini	FDR
UP_SEQ_FEATURE	domain:PDZ	3	1.15385	0.42686	CNKSR2, PDLIM3, GIPC2	253	110	19113	2.06033	1	0.99906	99.9832
INTERPRO	IPR001478:PDZ/DHR/GLGF	3	1.15385	0.610036	CNKSR2, PDLIM3, GIPC2	230	149	16659	1.45833	1	0.999869	99.9999
SMART	SM00228:PDZ	3	1.15385	0.699268	CNKSR2, PDLIM3, GIPC2	148	149	9079	1.23513	1	0.997174	99.9999
Annotation Cluster 114	Enrichment Score: 0.21881832871194912
Category	Term	Count	%	PValue	Genes	List Total	Pop Hits	Pop Total	Fold Enrichment	Bonferroni	Benjamini	FDR
UP_SEQ_FEATURE	nucleotide phosphate-binding region:GTP	5	1.92308	0.54619	RHOJ, RERGL, GNAI1, MRAS, SEPT10	253	295	19113	1.28043	1	0.99985	99.9996
GOTERM_MF_FAT	GO:0003924~GTPase activity	4	1.53846	0.57805	RHOJ, RERGL, GNAI1, MRAS	185	211	12983	1.3304	1	0.996741	99.9995
GOTERM_MF_FAT	GO:0005525~GTP binding	6	2.30769	0.610439	RHOJ, RERGL, GNAI1, GPR109B, MRAS, GPR109A, SEPT10	185	372	12983	1.13191	1	0.997482	99.9998
SP_PIR_KEYWORDS	gtp-binding	5	1.92308	0.628258	RHOJ, RERGL, GNAI1, MRAS, SEPT10	253	329	19235	1.15544	1	0.964468	99.9999
GOTERM_MF_FAT	GO:0019001~guanyl nucleotide binding	6	2.30769	0.63387	RHOJ, RERGL, GNAI1, GPR109B, MRAS, GPR109A, SEPT10	185	382	12983	1.10228	1	0.99814	99.9999
GOTERM_MF_FAT	GO:0032561~guanyl ribonucleotide binding	6	2.30769	0.63387	RHOJ, RERGL, GNAI1, GPR109B, MRAS, GPR109A, SEPT10	185	382	12983	1.10228	1	0.99814	99.9999
Annotation Cluster 115	Enrichment Score: 0.18874024750061316
Category	Term	Count	%	PValue	Genes	List Total	Pop Hits	Pop Total	Fold Enrichment	Bonferroni	Benjamini	FDR
SP_PIR_KEYWORDS	microsome	3	1.15385	0.405515	AADAC, ACSL1, PTGS2	253	106	19235	2.15173	1	0.902058	99.917
GOTERM_CC_FAT	GO:0005792~microsome	4	1.53846	0.68115	AADAC, ACSL1, PTGS2, ATP1A2	189	237	12782	1.14143	1	0.985908	100
GOTERM_CC_FAT	GO:0042598~vesicular fraction	4	1.53846	0.700071	AADAC, ACSL1, PTGS2, ATP1A2	189	244	12782	1.10868	1	0.98606	100
SP_PIR_KEYWORDS	endoplasmic reticulum	7	2.69231	0.909174	AADAC, PTGIS, ACSL1, PTGS2, HSD11B1, ANTXR2, MYOC	253	713	19235	0.746415	1	0.999186	100
Annotation Cluster 116	Enrichment Score: 0.16800805706718086
Category	Term	Count	%	PValue	Genes	List Total	Pop Hits	Pop Total	Fold Enrichment	Bonferroni	Benjamini	FDR
UP_SEQ_FEATURE	repeat:7	3	1.15385	0.509185	CDKN1C, CD209, LMOD1	253	129	19113	1.75687	1	0.999735	99.9985
UP_SEQ_FEATURE	repeat:6	3	1.15385	0.564718	CDKN1C, CD209, LMOD1	253	143	19113	1.58487	1	0.999895	99.9998
UP_SEQ_FEATURE	repeat:5	3	1.15385	0.615611	CDKN1C, CD209, LMOD1	253	157	19113	1.44354	1	0.999961	100
UP_SEQ_FEATURE	repeat:4	3	1.15385	0.694949	CDKN1C, CD209, LMOD1	253	182	19113	1.24525	1	0.999995	100
UP_SEQ_FEATURE	repeat:3	3	1.15385	0.776302	CDKN1C, CD209, LMOD1	253	214	19113	1.05905	1	1	100
UP_SEQ_FEATURE	repeat:1	3	1.15385	0.833024	CDKN1C, CD209, LMOD1	253	243	19113	0.93266	1	1	100
UP_SEQ_FEATURE	repeat:2	3	1.15385	0.838086	CDKN1C, CD209, LMOD1	253	246	19113	0.921286	1	1	100
Annotation Cluster 117	Enrichment Score: 0.16254417780026775
Category	Term	Count	%	PValue	Genes	List Total	Pop Hits	Pop Total	Fold Enrichment	Bonferroni	Benjamini	FDR
INTERPRO	IPR011993:Pleckstrin homology-type	5	1.92308	0.601609	EPB41L2, CNKSR2, ADRBK2, SPTBN1, ITSN1	230	303	16659	1.19522	1	0.999862	99.9998
UP_SEQ_FEATURE	domain:PH	4	1.53846	0.607278	CNKSR2, ADRBK2, SPTBN1, ITSN1	253	237	19113	1.27503	1	0.999957	100
INTERPRO	IPR001849:Pleckstrin homology	4	1.53846	0.73679	CNKSR2, ADRBK2, SPTBN1, ITSN1	230	277	16659	1.04593	1	0.999994	100
SMART	SM00233:PH	4	1.53846	0.831339	CNKSR2, ADRBK2, SPTBN1, ITSN1	148	277	9079	0.885843	1	0.999769	100
Annotation Cluster 118	Enrichment Score: 0.15738302924570813
Category	Term	Count	%	PValue	Genes	List Total	Pop Hits	Pop Total	Fold Enrichment	Bonferroni	Benjamini	FDR
COG_ONTOLOGY	Transcription / Cell division and chromosome partitioning	3	1.15385	0.220715	PLAGL1, EGR1, EGR3	26	69	1950	3.26087	0.94984	0.776036	79.8994
INTERPRO	IPR007087:Zinc finger, C2H2-type	11	4.23077	0.641052	PLAGL1, EGR1, TSHZ2, EGR3, OSR1, SORBS2, KLF10, CREB5, KLF4, ZNF204P, FOXP2	230	784	16659	1.01624	1	0.999929	100
UP_SEQ_FEATURE	zinc finger region:C2H2-type 1	7	2.69231	0.723079	PLAGL1, EGR1, TSHZ2, EGR3, OSR1, KLF10, KLF4	253	542	19113	0.975679	1	0.999997	100
INTERPRO	IPR013087:Zinc finger, C2H2-type/integrase, DNA-binding	8	3.07692	0.754608	PLAGL1, EGR1, EGR3, OSR1, KLF10, KLF4, ZNF204P, FOXP2	230	621	16659	0.933081	1	0.999996	100
INTERPRO	IPR015880:Zinc finger, C2H2-like	10	3.84615	0.772403	PLAGL1, EGR1, TSHZ2, EGR3, OSR1, KLF10, CREB5, KLF4, ZNF204P, FOXP2	230	797	16659	0.908788	1	0.999998	100
UP_SEQ_FEATURE	zinc finger region:C2H2-type 2	7	2.69231	0.816487	PLAGL1, EGR1, TSHZ2, EGR3, OSR1, KLF10, KLF4	253	608	19113	0.869767	1	1	100
SMART	SM00355:ZnF_C2H2	10	3.84615	0.908017	PLAGL1, EGR1, TSHZ2, EGR3, OSR1, KLF10, CREB5, KLF4, ZNF204P, FOXP2	148	797	9079	0.769694	1	0.999971	100
UP_SEQ_FEATURE	zinc finger region:C2H2-type 3	6	2.30769	0.916267	PLAGL1, EGR1, EGR3, OSR1, KLF10, KLF4	253	622	19113	0.728734	1	1	100
SP_PIR_KEYWORDS	zinc-finger	17	6.53846	0.946262	ZFP36, EGR1, EGR3, TSHZ2, ZCCHC24, KLF10, RUNX1T1, SOBP, NR4A1, CREB5, NR4A3, FOXP2, PLAGL1, OSR1, EBF3, EBF1, KLF4	253	1718	19235	0.752311	1	0.999754	100
Annotation Cluster 119	Enrichment Score: 0.1254527260702803
Category	Term	Count	%	PValue	Genes	List Total	Pop Hits	Pop Total	Fold Enrichment	Bonferroni	Benjamini	FDR
GOTERM_BP_FAT	GO:0006468~protein amino acid phosphorylation	12	4.61538	0.33581	BMP2, LRRN3, PDK4, TGFBR2, ADRA2A, ADRBK2, SPTBN1, SIK2, FGF2, DDR2, LIPE, DCLK1	191	667	13528	1.27425	1	0.893472	99.8995
GOTERM_BP_FAT	GO:0016310~phosphorylation	13	5	0.449863	BMP2, PDK4, LRRN3, PFKFB1, TGFBR2, ADRBK2, DDR2, ADRA2A, SPTBN1, SIK2, FGF2, LIPE, DCLK1	191	800	13528	1.15094	1	0.947561	99.9958
GOTERM_BP_FAT	GO:0006796~phosphate metabolic process	15	5.76923	0.502901	PTPRB, BMP2, PDK4, LRRN3, PFKFB1, TGFBR2, ADRBK2, DDR2, ADRA2A, SPTBN1, PPAP2A, SIK2, FGF2, LIPE, DCLK1	191	973	13528	1.09189	1	0.960896	99.9992
GOTERM_BP_FAT	GO:0006793~phosphorus metabolic process	15	5.76923	0.502901	PTPRB, BMP2, PDK4, LRRN3, PFKFB1, TGFBR2, ADRBK2, DDR2, ADRA2A, SPTBN1, PPAP2A, SIK2, FGF2, LIPE, DCLK1	191	973	13528	1.09189	1	0.960896	99.9992
SP_PIR_KEYWORDS	kinase	10	3.84615	0.549433	CNKSR2, PRKAR2B, PALM2-AKAP2, PFKFB1, PDK4, TGFBR2, PALM2, ADRBK2, SIK2, AKAP2, DDR2, DCLK1	253	688	19235	1.10505	1	0.942548	99.9981
UP_SEQ_FEATURE	active site:Proton acceptor	9	3.46154	0.641838	ALDH1A2, PTGS2, TGFBR2, HSD11B1, ALDH2, ADRBK2, SIK2, DDR2, DCLK1	253	658	19113	1.0333	1	0.999979	100
SP_PIR_KEYWORDS	magnesium	6	2.30769	0.690617	MRS2, ACSL1, TGFBR2, ADRBK2, ATP1A2, SIK2	253	442	19235	1.03205	1	0.978582	100
UP_SEQ_FEATURE	nucleotide phosphate-binding region:ATP	11	4.23077	0.820904	FIGN, PFKFB1, PDK4, TGFBR2, MYH11, ADRBK2, ACACB, AFG3L2, SIK2, DDR2, DCLK1	253	962	19113	0.863825	1	1	100
UP_SEQ_FEATURE	binding site:ATP	6	2.30769	0.845551	PDK4, TGFBR2, ADRBK2, SIK2, DDR2, DCLK1	253	542	19113	0.836297	1	1	100
GOTERM_MF_FAT	GO:0004672~protein kinase activity	7	2.69231	0.864925	PDK4, TGFBR2, ADRBK2, WIF1, SIK2, DDR2, DCLK1	185	606	12983	0.810641	1	0.999971	100
UP_SEQ_FEATURE	domain:Protein kinase	5	1.92308	0.86934	TGFBR2, ADRBK2, SIK2, DDR2, DCLK1	253	469	19113	0.805389	1	1	100
INTERPRO	IPR002290:Serine/threonine protein kinase	3	1.15385	0.874144	ADRBK2, SIK2, DCLK1	230	259	16659	0.838963	1	1	100
SP_PIR_KEYWORDS	serine/threonine-protein kinase	4	1.53846	0.878801	TGFBR2, ADRBK2, SIK2, DCLK1	253	381	19235	0.798191	1	0.998378	100
SP_PIR_KEYWORDS	atp-binding	14	5.38462	0.892755	PDK4, PFKFB1, TGFBR2, ADRBK2, ATP1A2, ACACB, AFG3L2, DDR2, ACSS3, ACSL1, FIGN, MYH11, SIK2, DCLK1	253	1326	19235	0.802705	1	0.998742	100
INTERPRO	IPR000719:Protein kinase, core	5	1.92308	0.896134	TGFBR2, ADRBK2, SIK2, DDR2, DCLK1	230	476	16659	0.760824	1	1	100
SMART	SM00220:S_TKc	3	1.15385	0.92611	ADRBK2, SIK2, DCLK1	148	259	9079	0.710555	1	0.999984	100
GOTERM_MF_FAT	GO:0004674~protein serine/threonine kinase activity	4	1.53846	0.946124	TGFBR2, ADRBK2, SIK2, DCLK1	185	430	12983	0.652822	1	0.999999	100
INTERPRO	IPR008271:Serine/threonine protein kinase, active site	3	1.15385	0.957327	ADRBK2, SIK2, DCLK1	230	354	16659	0.613817	1	1	100
INTERPRO	IPR017442:Serine/threonine protein kinase-related	3	1.15385	0.959762	ADRBK2, SIK2, DCLK1	230	359	16659	0.605268	1	1	100
SP_PIR_KEYWORDS	transferase	12	4.61538	0.977917	NAMPT, PFKFB1, PDK4, TGFBR2, GALNTL2, ADRBK2, GYG2, SIK2, DDR2, DCLK1, NAT8L, INMT	253	1394	19235	0.654471	1	0.999977	100
INTERPRO	IPR017441:Protein kinase, ATP binding site	3	1.15385	0.987326	ADRBK2, SIK2, DCLK1	230	455	16659	0.477563	1	1	100
Annotation Cluster 120	Enrichment Score: 0.11213616416755172
Category	Term	Count	%	PValue	Genes	List Total	Pop Hits	Pop Total	Fold Enrichment	Bonferroni	Benjamini	FDR
GOTERM_BP_FAT	GO:0009165~nucleotide biosynthetic process	3	1.15385	0.739302	NAMPT, ADM, ATP1A2	191	186	13528	1.14237	1	0.996231	100
GOTERM_BP_FAT	GO:0034404~nucleobase, nucleoside and nucleotide biosynthetic process	3	1.15385	0.757649	NAMPT, ADM, ATP1A2	191	193	13528	1.10094	1	0.997135	100
GOTERM_BP_FAT	GO:0034654~nucleobase, nucleoside, nucleotide and nucleic acid biosynthetic process	3	1.15385	0.757649	NAMPT, ADM, ATP1A2	191	193	13528	1.10094	1	0.997135	100
GOTERM_BP_FAT	GO:0044271~nitrogen compound biosynthetic process	4	1.53846	0.838874	CEBPA, NAMPT, ADM, ATP1A2	191	325	13528	0.87172	1	0.999387	100
Annotation Cluster 121	Enrichment Score: 0.10900290114203094
Category	Term	Count	%	PValue	Genes	List Total	Pop Hits	Pop Total	Fold Enrichment	Bonferroni	Benjamini	FDR
UP_SEQ_FEATURE	transit peptide:Mitochondrion	7	2.69231	0.582669	MRS2, PDK4, ALDH2, AASS, MOSC1, ACADL, ACSS3	253	467	19113	1.13237	1	0.999926	99.9999
SP_PIR_KEYWORDS	transit peptide	7	2.69231	0.595097	MRS2, PDK4, ALDH2, AASS, MOSC1, ACADL, ACSS3	253	476	19235	1.11805	1	0.958147	99.9996
GOTERM_CC_FAT	GO:0005739~mitochondrion	14	5.38462	0.819701	MRS2, ACSL1, C10ORF10, PDK4, ALDH2, PLA2G2A, STXBP1, AASS, MOSC1, CAT, ACADL, AFG3L2, ACSS3, SLIT3	189	1087	12782	0.871035	1	0.994671	100
GOTERM_CC_FAT	GO:0005759~mitochondrial matrix	3	1.15385	0.850559	PDK4, ALDH2, ACADL	189	227	12782	0.893784	1	0.996212	100
GOTERM_CC_FAT	GO:0031980~mitochondrial lumen	3	1.15385	0.850559	PDK4, ALDH2, ACADL	189	227	12782	0.893784	1	0.996212	100
SP_PIR_KEYWORDS	mitochondrion	9	3.46154	0.85767	MRS2, ACSL1, PDK4, ALDH2, AASS, MOSC1, AFG3L2, ACADL, ACSS3	253	832	19235	0.822415	1	0.997492	100
GOTERM_CC_FAT	GO:0005740~mitochondrial envelope	5	1.92308	0.868931	MRS2, ACSL1, PDK4, CAT, AFG3L2	189	419	12782	0.807036	1	0.996757	100
GOTERM_CC_FAT	GO:0044429~mitochondrial part	7	2.69231	0.876189	MRS2, ACSL1, PDK4, ALDH2, CAT, AFG3L2, ACADL	189	595	12782	0.795643	1	0.997025	100
Annotation Cluster 122	Enrichment Score: 0.06588838458378671
Category	Term	Count	%	PValue	Genes	List Total	Pop Hits	Pop Total	Fold Enrichment	Bonferroni	Benjamini	FDR
SP_PIR_KEYWORDS	kinase	10	3.84615	0.549433	CNKSR2, PRKAR2B, PALM2-AKAP2, PFKFB1, PDK4, TGFBR2, PALM2, ADRBK2, SIK2, AKAP2, DDR2, DCLK1	253	688	19235	1.10505	1	0.942548	99.9981
SP_PIR_KEYWORDS	nucleotide-binding	20	7.69231	0.78648	RHOJ, RERGL, GNAI1, MRAS, PDK4, PFKFB1, TGFBR2, ADRBK2, ATP1A2, ACACB, AFG3L2, SEPT10, ACSS3, DDR2, PRKAR2B, ACSL1, FIGN, MYH11, SIK2, DCLK1	253	1686	19235	0.90187	1	0.992002	100
UP_SEQ_FEATURE	nucleotide phosphate-binding region:ATP	11	4.23077	0.820904	FIGN, PFKFB1, PDK4, TGFBR2, MYH11, ADRBK2, ACACB, AFG3L2, SIK2, DDR2, DCLK1	253	962	19113	0.863825	1	1	100
GOTERM_MF_FAT	GO:0017076~purine nucleotide binding	24	9.23077	0.83636	RHOJ, STEAP4, RERGL, GNAI1, MRAS, GPR109B, PFKFB1, GPR109A, ADRBK2, DDR2, ACSS3, PRKAR2B, ACSL1, FIGN, SYN2, SIK2, DCLK1, PDK4, TGFBR2, ACACB, ATP1A2, AFG3L2, ACADL, SEPT10, MYH11	185	1918	12983	0.878144	1	0.999937	100
UP_SEQ_FEATURE	binding site:ATP	6	2.30769	0.845551	PDK4, TGFBR2, ADRBK2, SIK2, DDR2, DCLK1	253	542	19113	0.836297	1	1	100
GOTERM_MF_FAT	GO:0004672~protein kinase activity	7	2.69231	0.864925	PDK4, TGFBR2, ADRBK2, WIF1, SIK2, DDR2, DCLK1	185	606	12983	0.810641	1	0.999971	100
GOTERM_MF_FAT	GO:0032555~purine ribonucleotide binding	22	8.46154	0.882573	RHOJ, RERGL, GNAI1, GPR109B, MRAS, GPR109A, TGFBR2, PDK4, PFKFB1, ADRBK2, ATP1A2, ACACB, AFG3L2, SEPT10, ACSS3, DDR2, PRKAR2B, ACSL1, FIGN, SYN2, MYH11, SIK2, DCLK1	185	1836	12983	0.840917	1	0.999984	100
GOTERM_MF_FAT	GO:0032553~ribonucleotide binding	22	8.46154	0.882573	RHOJ, RERGL, GNAI1, GPR109B, MRAS, GPR109A, TGFBR2, PDK4, PFKFB1, ADRBK2, ATP1A2, ACACB, AFG3L2, SEPT10, ACSS3, DDR2, PRKAR2B, ACSL1, FIGN, SYN2, MYH11, SIK2, DCLK1	185	1836	12983	0.840917	1	0.999984	100
SP_PIR_KEYWORDS	atp-binding	14	5.38462	0.892755	PDK4, PFKFB1, TGFBR2, ADRBK2, ATP1A2, ACACB, AFG3L2, DDR2, ACSS3, ACSL1, FIGN, MYH11, SIK2, DCLK1	253	1326	19235	0.802705	1	0.998742	100
GOTERM_MF_FAT	GO:0030554~adenyl nucleotide binding	18	6.92308	0.912381	STEAP4, TGFBR2, PDK4, PFKFB1, ADRBK2, ATP1A2, ACACB, ACADL, AFG3L2, ACSS3, DDR2, PRKAR2B, ACSL1, FIGN, SYN2, MYH11, SIK2, DCLK1	185	1577	12983	0.801021	1	0.999996	100
GOTERM_MF_FAT	GO:0001883~purine nucleoside binding	18	6.92308	0.923579	STEAP4, TGFBR2, PDK4, PFKFB1, ADRBK2, ATP1A2, ACACB, ACADL, AFG3L2, ACSS3, DDR2, PRKAR2B, ACSL1, FIGN, SYN2, MYH11, SIK2, DCLK1	185	1601	12983	0.789014	1	0.999998	100
GOTERM_MF_FAT	GO:0001882~nucleoside binding	18	6.92308	0.928303	STEAP4, TGFBR2, PDK4, PFKFB1, ADRBK2, ATP1A2, ACACB, ACADL, AFG3L2, ACSS3, DDR2, PRKAR2B, ACSL1, FIGN, SYN2, MYH11, SIK2, DCLK1	185	1612	12983	0.78363	1	0.999998	100
GOTERM_MF_FAT	GO:0032559~adenyl ribonucleotide binding	16	6.15385	0.946543	PDK4, PFKFB1, TGFBR2, ADRBK2, ATP1A2, ACACB, AFG3L2, ACSS3, DDR2, PRKAR2B, ACSL1, FIGN, SYN2, MYH11, SIK2, DCLK1	185	1497	12983	0.75007	1	0.999999	100
GOTERM_MF_FAT	GO:0000166~nucleotide binding	25	9.61538	0.952902	RHOJ, STEAP4, RERGL, GNAI1, MRAS, GPR109B, PFKFB1, GPR109A, ADRBK2, DDR2, ACSS3, PRKAR2B, ACSL1, FIGN, SYN2, CAT, SIK2, DCLK1, PDK4, TGFBR2, ACACB, ATP1A2, AFG3L2, ACADL, SEPT10, MYH11	185	2245	12983	0.781496	1	1	100
GOTERM_MF_FAT	GO:0005524~ATP binding	15	5.76923	0.964954	PDK4, PFKFB1, TGFBR2, ADRBK2, ATP1A2, ACACB, AFG3L2, ACSS3, DDR2, ACSL1, FIGN, SYN2, MYH11, SIK2, DCLK1	185	1477	12983	0.712712	1	1	100
Annotation Cluster 123	Enrichment Score: 0.06467501297694839
Category	Term	Count	%	PValue	Genes	List Total	Pop Hits	Pop Total	Fold Enrichment	Bonferroni	Benjamini	FDR
GOTERM_BP_FAT	GO:0007601~visual perception	3	1.15385	0.810297	EPAS1, EFEMP1, CA4	191	216	13528	0.983711	1	0.998851	100
GOTERM_BP_FAT	GO:0050953~sensory perception of light stimulus	3	1.15385	0.810297	EPAS1, EFEMP1, CA4	191	216	13528	0.983711	1	0.998851	100
GOTERM_BP_FAT	GO:0007600~sensory perception	7	2.69231	0.974285	PENK, EPAS1, EFEMP1, SOBP, CA4, TAC1, NPY1R	191	810	13528	0.612087	1	1	100
Annotation Cluster 124	Enrichment Score: 0.04287552753449005
Category	Term	Count	%	PValue	Genes	List Total	Pop Hits	Pop Total	Fold Enrichment	Bonferroni	Benjamini	FDR
GOTERM_CC_FAT	GO:0031974~membrane-enclosed lumen	24	9.23077	0.841729	PTGS2, INS-IGF2, PDLIM3, FOXO1, MMRN1, PTGIS, OSR1, FIGN, INS, BCHE, CAT, PCSK5, CEBPA, EPAS1, PDK4, NR4A1, IGF2, ACADL, CDKN1C, ATF3, ALDH2, SPTBN1, SH3D19, PROS1, KLF4, CASQ2	189	1856	12782	0.874521	1	0.996134	100
GOTERM_CC_FAT	GO:0043233~organelle lumen	23	8.84615	0.867553	CEBPA, PTGS2, EPAS1, INS-IGF2, PDK4, PDLIM3, FOXO1, NR4A1, IGF2, MMRN1, ACADL, CDKN1C, ATF3, PTGIS, OSR1, BCHE, INS, FIGN, ALDH2, SPTBN1, SH3D19, PCSK5, PROS1, KLF4, CASQ2	189	1820	12782	0.85466	1	0.996899	100
GOTERM_CC_FAT	GO:0070013~intracellular organelle lumen	21	8.07692	0.925704	CEBPA, PTGS2, EPAS1, INS-IGF2, PDK4, PDLIM3, FOXO1, NR4A1, IGF2, ACADL, CDKN1C, ATF3, PTGIS, OSR1, BCHE, INS, FIGN, ALDH2, SPTBN1, SH3D19, PCSK5, KLF4, CASQ2	189	1779	12782	0.798326	1	0.998896	100
GOTERM_CC_FAT	GO:0031981~nuclear lumen	12	4.61538	0.996684	CDKN1C, CEBPA, ATF3, OSR1, EPAS1, FIGN, PDLIM3, NR4A1, FOXO1, SPTBN1, SH3D19, KLF4	189	1450	12782	0.559693	1	0.999998	100
Annotation Cluster 125	Enrichment Score: 0.042852369515284476
Category	Term	Count	%	PValue	Genes	List Total	Pop Hits	Pop Total	Fold Enrichment	Bonferroni	Benjamini	FDR
GOTERM_CC_FAT	GO:0005813~centrosome	3	1.15385	0.845272	CNKSR2, C13ORF15, NDRG2	189	224	12782	0.905754	1	0.996104	100
GOTERM_CC_FAT	GO:0005815~microtubule organizing center	3	1.15385	0.889944	CNKSR2, C13ORF15, NDRG2	189	253	12782	0.801932	1	0.997506	100
GOTERM_CC_FAT	GO:0015630~microtubule cytoskeleton	4	1.53846	0.988744	CNKSR2, C13ORF15, NDRG2, DST	189	549	12782	0.492748	1	0.999975	100
Annotation Cluster 126	Enrichment Score: 0.03924672748652584
Category	Term	Count	%	PValue	Genes	List Total	Pop Hits	Pop Total	Fold Enrichment	Bonferroni	Benjamini	FDR
GOTERM_CC_FAT	GO:0005740~mitochondrial envelope	5	1.92308	0.868931	MRS2, ACSL1, PDK4, CAT, AFG3L2	189	419	12782	0.807036	1	0.996757	100
GOTERM_CC_FAT	GO:0044429~mitochondrial part	7	2.69231	0.876189	MRS2, ACSL1, PDK4, ALDH2, CAT, AFG3L2, ACADL	189	595	12782	0.795643	1	0.997025	100
GOTERM_CC_FAT	GO:0031967~organelle envelope	7	2.69231	0.898876	MRS2, ACSL1, PTGER3, BCHE, PDK4, CAT, AFG3L2	189	620	12782	0.76356	1	0.997862	100
GOTERM_CC_FAT	GO:0031975~envelope	7	2.69231	0.900528	MRS2, ACSL1, PTGER3, BCHE, PDK4, CAT, AFG3L2	189	622	12782	0.761105	1	0.997796	100
GOTERM_CC_FAT	GO:0031966~mitochondrial membrane	4	1.53846	0.932625	MRS2, ACSL1, PDK4, AFG3L2	189	394	12782	0.686595	1	0.999071	100
GOTERM_CC_FAT	GO:0031090~organelle membrane	12	4.61538	0.936626	INS-IGF2, PDK4, IGF2, AFG3L2, AADAC, MRS2, ACSL1, CD36, INS, SYN2, HSD11B1, PDGFD, CAT, PPAP2B	189	1096	12782	0.74047	1	0.999066	100
GOTERM_CC_FAT	GO:0005743~mitochondrial inner membrane	3	1.15385	0.942291	MRS2, PDK4, AFG3L2	189	306	12782	0.663036	1	0.9992	100
GOTERM_CC_FAT	GO:0019866~organelle inner membrane	3	1.15385	0.956727	MRS2, PDK4, AFG3L2	189	329	12782	0.616684	1	0.999495	100
Annotation Cluster 127	Enrichment Score: 0.037956271179969144
Category	Term	Count	%	PValue	Genes	List Total	Pop Hits	Pop Total	Fold Enrichment	Bonferroni	Benjamini	FDR
GOTERM_CC_FAT	GO:0005667~transcription factor complex	3	1.15385	0.818303	CEBPA, EPAS1, KLF4	189	210	12782	0.966138	1	0.99493	100
GOTERM_MF_FAT	GO:0003702~RNA polymerase II transcription factor activity	3	1.15385	0.864026	CEBPA, EPAS1, KLF4	185	244	12983	0.862849	1	0.999973	100
GOTERM_CC_FAT	GO:0044451~nucleoplasm part	3	1.15385	0.997845	CEBPA, EPAS1, KLF4	189	555	12782	0.365566	1	0.999999	100
GOTERM_CC_FAT	GO:0005654~nucleoplasm	5	1.92308	0.999242	CEBPA, EPAS1, NR4A1, FOXO1, KLF4	189	882	12782	0.383388	1	1	100
Annotation Cluster 128	Enrichment Score: 0.019507628645624053
Category	Term	Count	%	PValue	Genes	List Total	Pop Hits	Pop Total	Fold Enrichment	Bonferroni	Benjamini	FDR
GOTERM_BP_FAT	GO:0046907~intracellular transport	7	2.69231	0.904718	CD209, SNX1, SPTBN1, SH3D19, FGF2, DST, DCLK1	191	657	13528	0.754628	1	0.999924	100
GOTERM_BP_FAT	GO:0034613~cellular protein localization	4	1.53846	0.931398	ID1, SNX1, SPTBN1, FGF2	191	411	13528	0.689316	1	0.999979	100
GOTERM_BP_FAT	GO:0070727~cellular macromolecule localization	4	1.53846	0.933501	ID1, SNX1, SPTBN1, FGF2	191	414	13528	0.684321	1	0.999981	100
GOTERM_BP_FAT	GO:0006886~intracellular protein transport	3	1.15385	0.969682	SNX1, SPTBN1, FGF2	191	374	13528	0.568133	1	0.999999	100
GOTERM_BP_FAT	GO:0015031~protein transport	6	2.30769	0.984358	CD36, STXBP1, SNX1, SPTBN1, FGF2, PCSK5	191	762	13528	0.557695	1	1	100
GOTERM_BP_FAT	GO:0045184~establishment of protein localization	6	2.30769	0.985416	CD36, STXBP1, SNX1, SPTBN1, FGF2, PCSK5	191	769	13528	0.552618	1	1	100
GOTERM_BP_FAT	GO:0008104~protein localization	7	2.69231	0.986918	CD36, ID1, STXBP1, SNX1, SPTBN1, FGF2, PCSK5	191	882	13528	0.562121	1	1	100
